# Supplementary material for: Factors Affecting User Acceptance in Overuse of Smartphones in Mobile Health Services: An Empirical Study Testing a Modified Integrated Model in South Korea
Source: Front Psychiatry. 2018 Dec 12;9:658. doi: 10.3389/fpsyt.2018.00658 (PMC6315168; doi:10.3389/fpsyt.2018.00658)
Supplement: Supplementary file 1 [file Table_1.XLSX]

## Sheet: raw
no	q1	q2	q3_1	q4	q5	q6	q7	q8_1	q8_2	q8_3	q9_1	q9_2	q10_1	q10_2	q10_3	q10_4	q10_5	q11_1	q11_2	q11_3	q11_4	q11_5	q11_6	q12	q13	q14	q15	q16	q17	q18	q19	q20	q21	q22	q23	q24	q25	q26	q27	q28	q29	q30	q31	q32	q33	q34	q35	q36	q37
5	1	2	34	2	1	3	1	4			5	4	2	3	1	5	8	1	1	3	0	1	1	2	1	3	2	2	1	2	2	2	1	2	2	2	1	3	3	4	3	4	2	3	3	3	3	3	2
7	1	1	47	3	1	2	2				2	1	1	2	15	9	8	1	1	1	1	1	1	2	1	1	1	1	1	1	1	1	3	1	1	1	2	3	3	3	2	2	2	3	3	3	3	3	3
8	1	1	35	2	1	2	2				3	5	1	2	12	15	10	1	1	1	1	0	0	2	1	3	2	2	1	2	1	2	2	1	1	2	1	2	2	3	4	3	3	3	2	4	3	3	4
10	1	1	52	3	1	3	2				12	2	1	8	4	6	15	9	1	1	1	1	1	1	2	1	2	1	1	1	2	1	2	2	1	2	1	3	3	3	3	3	3	3	4	2	4	4	3
12	1	1	36	2	1	2	2				3	6	2	3	1	15	12	1	1	2	3	1	0	3	2	1	2	1	1	1	1	1	3	1	1	1	1	3	4	2	2	3	3	3	3	4	4	2	3
13	1	1	27	1	1	4	1	999			10	10	3	2	1	9	4	1	2	6	1	1	1	2	4	4	1	2	2	2	3	1	2	2	1	4	2	3	1	5	3	4	2	4	5	5	4	4	4
15	1	1	38	2	1	2	2				5	4	1	4	2	6	9	3	0	0	1	1	0	2	2	2	3	2	2	2	2	2	2	2	2	2	2	2	3	4	4	3	3	3	3	4	4	4	3
16	1	1	29	1	1	3	2				6	9	3	1	2	5	6	1	1	3	1	1	1	1	1	1	4	1	1	1	1	1	1	1	2	3	1	2	3	3	3	3	3	2	3	3	4	4	1
18	1	2	46	3	1	2	2				1	3	2	5	4	15	9	0	1	0	0	0	0	1	1	2	3	1	1	1	3	1	4	1	1	1	1	3	3	3	3	3	2	3	3	3	3	3	2
19	1	1	28	1	1	2	1	905			3	4	1	2	5	8	10	2	1	0	0	1	0	1	1	2	2	1	1	1	1	1	3	1	1	2	1	2	3	3	3	3	3	4	3	3	3	3	2
22	1	2	23	1	1	3	1	1	2	12	7	12	1	2	4	5	3	2	5	1	1	2	1	3	3	3	3	3	3	3	2	3	3	3	3	3	3	3	4	5	5	4	5	5	5	5	5	5	5
23	1	2	43	3	1	2	1	506			2	3	2	4	6	5	1	1	1	0	0	0	0	1	3	3	1	2	2	2	3	2	2	2	1	2	2	2	3	3	2	3	2	4	3	3	3	3	2
25	1	1	53	3	1	2	2				1.5	1	9	4	1	6	15	1	0	0	1	0	1	1	1	2	3	1	1	1	1	1	4	2	1	1	1	3	3	4	3	3	2	4	4	3	4	4	4
26	1	1	35	2	1	4	2				15	10	1	2	3	5	6	2	5	5	1	2	1	3	3	2	1	3	1	2	2	4	1	2	3	4	3	1	3	3	4	3	3	3	3	3	3	3	3
32	1	1	19	1	1	2	2				6	6	1	2	3	15	6	2	2	1	1	1	1	1	1	2	3	1	1	1	1	1	3	1	2	1	1	3	5	5	2	2	1	3	4	4	2	2	1
34	1	1	70	3	1	2	2				1	2	1	4	10	15	5	1	1	0	1	1	1	1	2	1	3	1	1	1	2	1	4	1	1	1	1	3	3	4	2	3	3	2	4	3	4	4	3
37	1	2	19	1	1	2	2				5	5	15	1	2	6	3	3	1	1	0	1	0	2	1	3	2	1	1	1	2	1	2	2	3	2	1	1	4	4	2	4	2	3	3	4	4	4	2
38	1	1	27	1	1	5	2				12	18	2	15	6	4	5	1	8	2	5	4	1	2	1	2	3	1	1	1	2	1	2	2	3	3	1	2	1	5	4	5	1	5	4	4	4	5	3
39	1	1	21	1	1	2	2				1.5	2	3	1	4	2	5	1	1	2	1	1	0	1	1	2	3	2	2	1	2	1	2	1	2	2	1	1	1	4	2	3	2	4	2	3	4	3	2
41	1	1	35	2	1	2	1	3	9	4	5	8	15	1	2	4	5	1	2	1	1	1	1	1	1	1	3	1	1	1	1	1	2	1	1	1	1	3	3	4	4	4	2	5	4	4	5	5	4
42	1	2	25	1	1	2	1	4	6		5	7	1	15	2	3	6	3	1	2	1	1	1	1	1	2	3	1	1	1	1	1	3	1	2	2	1	3	1	4	4	5	2	4	4	4	4	4	4
43	1	2	48	3	1	3	1	3	8		5	8	1	2	4	5	6	1	2	0	1	1	0	3	3	3	1	2	2	2	3	2	1	3	3	3	3	1	2	3	4	3	2	4	4	4	4	4	4
44	1	1	29	1	1	2	1	923			2	5	1	2	3	4	5	1	1	1	1	1	1	2	1	2	3	3	1	1	1	2	3	1	1	2	1	3	1	3	3	3	3	3	3	3	3	3	3
45	1	1	26	1	1	3	2				4	6	7	5	1	3	13	1	1	1	1	1	1	2	2	2	1	1	1	2	3	1	2	2	2	2	1	1	3	4	3	3	3	2	3	3	2	2	3
46	1	1	45	3	1	2	1	3			3	1	1	2	5	6	10	1	1	0	5	5	0	1	1	2	2	1	1	1	1	1	2	1	1	2	1	2	2	3	2	2	2	2	2	3	2	2	2
47	1	2	21	1	1	2	2				6	7	2	4	8	7	14	6	2	3	2	2	1	1	2	2	2	3	1	1	2	2	1	1	1	1	1	3	2	3	2	3	2	3	4	2	3	3	2
48	1	1	38	2	1	3	1	4			8	10	3	1	2	4	5	2	1	2	1	1	1	4	1	2	2	2	3	1	1	3	1	1	3	2	1	1	1	5	5	5	1	4	4	3	3	3	2
51	1	2	28	1	1	2	1	11			6	6	1	2	3	6	8	2	1	1	0	1	1	2	1	3	2	1	1	1	2	1	3	2	1	1	1	3	3	4	3	5	2	5	4	3	4	4	3
53	1	1	27	1	1	3	1	4			3	6	2	1	3	4	8	3	2	1	1	0	0	2	3	1	1	1	1	1	2	1	1	1	1	1	1	3	3	2	2	2	1	1	3	4	3	2	2
54	1	1	32	2	1	3	2				6	6	3	2	4	5	15	1	2	3	1	1	1	1	2	1	2	2	3	1	3	2	2	2	1	1	1	1	1	5	3	3	1	5	5	3	3	4	1
56	1	2	23	1	1	3	1	4			10	10	2	1	4	3	8	1	6	1	1	1	1	2	2	1	2	1	1	1	2	1	2	2	2	2	1	3	3	3	3	3	2	3	4	3	3	3	3
60	1	2	25	1	1	2	1	4			3	4	2	4	1	5	6	1	1	0	2	1	0	3	1	2	2	1	2	2	1	2	2	1	3	2	1	2	2	2	2	2	2	3	3	3	3	3	2
62	1	2	37	2	1	2	2				1	3	2	4	8	10	9	1	1	1	1	1	1	1	1	1	3	1	1	1	1	1	3	1	1	1	1	3	3	3	2	4	2	3	4	2	3	4	3
63	1	1	30	2	1	2	1	24	11		5	5	5	2	9	3	4	1	2	2	1	1	1	3	3	2	3	2	3	2	3	2	2	2	2	3	2	2	3	3	4	4	2	3	4	4	3	3	3
64	1	2	57	3	1	2	1	4	1		1.5	2	2	5	6	8	10	0	1	0	0	1	1	1	1	1	3	1	1	1	2	1	3	2	1	1	1	3	3	3	4	4	2	3	4	4	4	4	2
65	1	2	36	2	1	2	2				6	8	2	1	3	5	9	1	1	1	1	1	0	2	2	3	1	2	1	2	2	2	2	1	1	3	2	3	3	3	2	3	3	4	3	4	3	3	1
66	1	2	23	1	1	2	1	4			2	3	1	4	3	6	13	1	0	1	0	0	0	2	2	2	1	1	2	2	2	1	2	1	3	3	2	1	3	2	3	3	1	3	3	3	2	1	2
67	1	2	28	1	1	3	1	910			6	12	1	5	2	6	12	3	1	0	0	1	1	3	2	2	1	1	3	2	2	1	2	2	2	2	2	3	4	3	2	4	2	4	4	4	4	3	4
68	1	1	37	2	1	3	1	507			6	8	1	2	3	4	9	2	2	1	1	1	1	2	3	3	2	1	2	2	2	1	1	2	2	3	2	2	3	3	3	5	3	5	5	3	4	4	2
71	1	1	39	2	1	2	1	532			6	5	1	6	7	8	9	1	1	1	1	1	1	3	2	3	2	2	2	3	2	2	2	2	3	2	2	2	3	2	3	3	4	3	2	2	3	3	2
73	1	1	26	1	1	3	1	3			6	8	1	3	4	13	10	4	2	1	1	0	0	2	2	2	1	2	1	1	2	1	1	1	3	3	2	1	1	5	3	4	2	4	4	3	4	4	2
74	1	1	26	1	1	2	1	9	6		4	6	1	2	6	10	15	2	1	0	1	1	1	2	1	2	2	1	1	1	1	1	2	1	2	1	1	1	3	3	2	2	4	3	4	2	3	3	3
76	1	1	23	1	1	2	1	4	512		2	5	1	2	3	4	7	1	1	0	1	0	1	1	2	2	1	2	1	1	1	1	3	1	2	1	1	3	1	1	1	1	1	1	2	2	2	1	1
77	1	1	44	3	1	2	2				3	4	3	2	1	15	16	3	3	1	3	2	1	1	1	1	3	1	1	1	1	1	4	1	1	3	1	3	2	4	3	3	2	3	3	3	3	4	3
78	1	1	22	1	1	5	1	4			20	20	1	2	6	10	9	10	5	1	1	1	1	2	2	3	3	2	1	2	2	2	2	2	2	2	2	2	2	3	3	3	3	3	3	3	3	3	3
80	1	2	34	2	1	2	2				5	2	2	5	1	15	9	1	2	0	0	1	1	4	2	2	3	1	1	1	1	1	1	1	2	2	1	2	3	4	2	4	2	4	4	4	4	4	2
81	1	2	43	3	1	2	2				5	8	3	1	5	2	9	1	5	2	5	5	5	2	2	2	3	2	1	1	2	2	1	1	1	2	1	3	3	4	3	4	2	3	3	3	3	4	3
85	1	2	49	3	1	2	2				2	3	2	3	6	15	9	0	1	0	1	0	0	2	1	2	2	1	3	2	1	2	3	1	1	3	1	3	3	3	3	3	2	3	2	3	2	2	2
86	1	2	36	2	1	2	2				2	2	1	2	3	5	6	1	1	1	1	1	1	3	3	3	3	1	1	1	1	1	2	1	1	2	1	2	3	3	2	2	2	4	4	3	3	2	3
87	1	2	29	1	1	3	2				6	5	1	2	4	5	6	3	2	0	1	0	0	1	2	3	3	1	1	1	2	1	2	1	2	2	1	3	3	3	4	4	3	4	4	3	4	3	3
88	1	2	33	2	1	2	2				3	3	10	6	9	8	1	2	2	2	2	2	2	1	1	1	2	1	1	1	1	1	4	1	1	1	1	4	1	4	4	4	2	4	4	4	4	4	2
89	1	2	25	1	1	2	2				4	4	4	3	8	6	10	1	2	1	2	0	0	2	3	3	1	1	1	2	2	1	2	2	2	2	2	2	3	3	4	3	3	3	2	2	2	3	2
90	1	1	36	2	1	2	2				5	3	9	6	2	1	7	1	1	0	1	0	2	3	2	3	3	1	1	1	2	1	1	1	2	2	1	2	3	5	4	4	1	5	4	4	4	5	4
91	1	2	29	1	1	3	2				6	8	1	2	4	6	9	1	5	1	1	1	1	3	1	2	1	1	1	1	1	1	2	1	1	1	1	1	1	4	3	4	2	4	4	3	2	3	2
92	1	1	36	2	1	2	1	563	564	516	4	5	1	2	4	5	6	2	1	0	1	1	1	1	2	1	3	1	1	1	2	1	3	1	1	1	1	4	3	3	3	3	3	4	4	3	3	3	3
93	1	1	30	2	1	4	2				10	12	1	2	3	6	8	2	2	3	2	2	1	3	3	4	2	3	2	3	3	2	2	3	3	3	3	2	1	4	4	4	2	4	5	5	5	4	4
94	1	1	36	2	1	3	1	11			10	10	3	7	9	11	6	2	1	1	2	1	1	3	3	2	2	3	3	3	2	2	3	3	2	2	2	3	2	2	3	3	2	2	2	3	3	2	3
95	1	1	25	1	1	2	2				2.5	2.5	1	3	5	6	8	1	1	3	1	1	1	1	2	1	2	1	1	1	2	1	3	1	1	2	1	3	1	5	3	5	1	2	2	2	2	2	2
98	1	2	24	1	1	4	1	4	9		12	15	1	2	4	8	9	4	2	3	1	1	2	2	1	3	2	3	3	3	2	3	1	2	2	3	2	2	3	4	2	3	2	3	3	3	3	3	2
99	1	1	43	3	1	2	2				3	5	4	3	2	7	10	0	1	1	1	0	0	2	2	1	1	1	1	1	2	2	2	1	2	2	2	3	3	3	2	3	3	3	4	4	4	3	3
100	1	1	28	1	1	2	1	905			3	5	4	1	5	6	8	1	2	0	1	1	0	2	3	4	2	3	3	2	2	2	3	3	2	2	2	3	3	3	3	2	4	4	3	3	2	3	4
101	1	1	39	2	1	2	1	16			2	4	3	2	1	6	4	1	1	1	1	0	0	1	1	1	3	1	1	1	1	1	3	1	1	1	1	3	2	3	3	3	2	3	4	2	3	2	4
102	1	1	39	2	1	2	2				2	1	1	10	2	15	13	1	1	0	0	0	0	3	3	2	3	2	2	2	2	3	3	3	2	2	2	3	3	2	2	2	3	4	4	4	3	3	3
103	1	1	36	2	1	2	1	3			6	6	15	1	2	10	9	2	1	1	1	1	1	3	2	2	3	3	2	2	1	2	2	3	3	2	2	2	4	3	4	3	3	3	4	4	3	3	3
105	1	1	39	2	1	3	2				10	10	2	1	4	6	5	4	5	0	1	1	0	3	3	3	1	3	2	2	3	3	1	1	3	3	3	1	2	2	2	2	4	1	3	1	4	4	1
106	1	2	24	1	1	3	1	4			6.2	4.2	1	4	5	6	15	2	2	1	1	1	1	1	1	2	2	2	1	2	3	1	1	1	2	3	3	2	3	3	3	3	3	3	4	4	3	3	2
108	1	2	42	3	1	3	2				6	10	1	3	15	5	9	2	1	2	1	1	5	2	2	4	1	2	1	2	2	2	1	2	3	2	3	1	2	4	2	4	2	3	3	4	4	4	2
109	1	1	48	3	1	3	2				6	8	1	2	4	5	8	2	2	0	1	1	0	2	1	2	2	3	3	2	3	3	1	1	2	3	2	3	1	5	3	4	2	3	3	4	4	4	3
110	1	2	20	1	1	2	2				3	6	4	14	2	15	1	1	1	0	1	0	0	1	1	2	4	1	1	1	1	1	3	1	2	1	1	2	3	4	4	4	2	3	4	3	3	2	3
111	1	2	37	2	1	2	1	4			2	3	1	2	4	6	7	1	1	0	0	0	0	3	3	4	4	3	2	2	2	3	3	4	3	2	3	4	3	4	4	3	4	4	4	5	5	3	3
116	1	2	46	3	1	2	1	565	523	521	2	3	2	1	6	8	10	1	0	0	0	1	1	3	3	4	3	3	3	4	3	3	4	4	3	3	4	4	4	4	5	5	4	4	5	4	5	5	4
119	1	1	23	1	1	4	1	4			12	15	1	2	3	4	5	5	4	3	2	1	0	2	2	2	3	4	3	4	3	3	3	3	2	4	4	4	2	4	2	2	3	3	4	4	5	5	4
120	1	2	43	3	1	2	2				5	4	2	5	9	3	1	4	2	5	5	1	1	2	3	3	1	2	2	2	3	1	2	1	1	2	2	1	3	4	4	4	3	3	4	4	4	4	4
122	1	2	26	1	1	3	2				10	10	2	1	12	5	10	2	6	1	0	1	1	2	3	3	1	2	3	1	2	1	1	2	3	3	1	2	3	2	1	4	2	2	2	3	3	1	1
123	1	1	27	1	1	3	1	4			6	8	1	3	2	6	8	1	3	1	2	0	0	3	2	3	2	2	2	3	2	2	1	2	3	2	3	2	3	2	4	4	4	2	4	3	3	4	4
124	1	1	25	1	1	3	2				4	6	1	3	2	4	10	2	1	2	1	0	0	1	1	1	2	1	1	1	1	1	3	1	2	2	1	3	1	4	2	4	1	3	5	2	2	4	2
127	1	1	32	2	1	2	2				3	4	2	3	5	6	15	0	1	1	1	1	1	2	1	1	3	1	1	1	1	1	3	1	1	2	1	2	4	3	2	3	3	5	1	4	1	3	1
128	1	2	30	2	1	2	1	999			3	4	1	2	4	3	5	1	1	1	1	0	0	3	1	3	2	1	1	2	3	1	2	1	2	2	1	2	3	3	3	3	3	3	3	3	3	3	3
129	1	2	32	2	1	4	1	9			12	12	1	2	3	8	4	4	5	1	2	0	0	2	1	2	1	2	1	1	2	2	1	1	2	2	1	1	3	3	4	3	2	3	3	4	4	3	4
130	1	2	19	1	1	2	1	4	1		3	5	1	3	4	2	5	2	1	1	1	1	0	2	1	3	3	3	1	2	1	1	1	1	3	2	1	1	3	2	3	2	4	4	3	4	4	4	4
131	1	2	33	2	1	3	1	3	4		6	8	5	10	2	3	15	1	2	1	1	2	1	1	1	2	2	2	1	1	1	1	2	1	1	2	1	2	3	4	4	3	3	5	5	5	5	5	3
132	1	2	23	1	1	2	1	999			4	4	2	4	8	6	1	0	3	0	1	0	0	2	3	4	1	1	1	3	4	1	1	3	4	4	4	1	3	4	4	3	2	4	3	4	5	5	2
133	1	1	35	2	1	2	2				2	2	3	5	4	2	15	0	0	2	0	0	0	1	1	2	4	1	3	1	1	1	2	1	2	1	1	4	5	1	1	1	4	1	1	2	1	1	3
134	1	1	28	1	1	3	1	3			6.2	10.7	2	3	14	4	10	0	3	1	1	0	0	1	1	1	3	2	1	1	1	1	2	1	1	1	1	2	1	3	3	3	3	3	3	3	3	3	1
135	1	1	36	2	1	2	2				3	4	2	5	1	8	9	1	3	1	1	1	1	2	3	1	2	2	2	2	1	1	2	1	2	3	2	4	2	4	4	2	2	2	4	4	4	4	3
136	1	2	50	3	1	4	1	11	6		10	15	1	9	5	2	15	3	10	1	3	2	1	1	2	1	3	1	1	1	1	1	2	1	1	2	1	3	1	3	3	3	2	4	3	3	4	3	3
137	1	2	35	2	1	3	1	4			7	5	2	1	5	6	10	1	1	1	1	1	5	3	1	4	1	2	1	2	2	1	2	1	2	2	1	2	2	4	4	3	2	3	3	4	4	4	3
141	1	1	29	1	1	3	1	4			11.5	8.5	13	15	3	4	2	1	2	2	2	1	1	1	1	1	2	1	1	1	2	1	3	1	1	2	2	3	3	4	4	5	2	2	3	3	2	2	1
143	1	1	28	1	1	2	1	4			4	3	2	3	1	6	8	1	2	2	0	0	1	2	2	1	3	2	2	2	2	1	3	2	2	2	2	3	3	3	3	4	3	3	3	4	3	4	3
144	1	1	39	2	1	2	2				2	4	2	4	9	1	5	1	1	0	1	1	1	2	1	2	1	1	1	2	1	2	1	1	2	2	1	1	3	3	3	3	3	3	3	3	3	3	2
145	1	1	40	3	1	2	2				3	5	2	9	1	6	8	1	1	1	1	1	1	2	1	3	3	1	2	2	1	2	1	2	2	2	1	1	2	4	4	4	1	4	4	4	5	3	3
146	1	2	31	2	1	3	2				10	16	15	4	2	14	12	1	2	0	3	1	1	1	1	4	2	1	2	2	2	1	1	1	1	4	1	4	1	5	3	5	1	3	5	4	5	5	3
151	1	1	38	2	1	4	1	4			12	14	1	2	3	14	15	4	1	2	1	1	1	2	4	3	1	2	2	3	4	3	1	3	2	3	4	2	3	3	3	4	2	4	4	4	5	5	3
152	1	1	37	2	1	2	1	4			2	2.5	4	1	2	8	9	1	1	0	0	0	0	3	3	3	3	3	3	3	3	3	3	3	2	3	2	3	3	3	3	3	3	3	4	3	4	3	3
153	1	1	28	1	1	2	1	9	905		3	5	3	2	15	4	1	0	1	2	0	0	0	1	1	1	3	1	1	1	1	1	2	1	1	1	1	4	1	5	3	5	1	4	3	3	2	4	3
154	1	2	48	3	1	2	2				3	3	1	2	6	8	10	1	1	0	0	0	0	1	1	2	3	1	2	2	1	1	3	1	1	3	1	3	3	3	3	3	3	3	3	3	3	3	4
155	1	1	33	2	1	2	1	3			2	2	1	2	3	4	8	1	1	1	1	1	1	1	1	1	4	1	1	1	1	1	4	1	1	1	1	4	1	3	3	2	2	3	3	3	2	2	3
157	1	1	48	3	1	2	2				3	3	2	5	6	7	8	1	1	1	1	1	1	2	1	1	4	1	1	1	1	1	2	1	3	3	1	2	1	5	3	5	1	3	3	3	3	4	4
158	1	1	46	3	1	3	1	503	927	4	13	10	15	12	13	3	2	2	1	3	5	0	0	3	1	2	3	2	2	2	1	2	3	2	1	2	1	2	3	2	3	3	3	3	4	3	3	3	2
159	1	1	34	2	1	2	2				3	4	2	4	5	6	3	1	2	1	1	1	1	1	1	2	3	3	1	1	2	2	1	2	2	2	1	4	1	5	3	4	1	4	4	3	3	4	5
160	1	1	46	3	1	2	2				6	0	15	16	6	10	1	1	0	0	0	0	0	2	1	2	4	1	1	1	1	1	4	1	1	1	1	2	2	4	4	4	2	4	4	4	4	4	3
162	1	2	25	1	1	4	2				9	12	1	3	6	15	2	3	2	5	1	1	1	2	2	3	2	1	2	2	2	1	2	1	2	2	2	2	3	3	3	3	3	3	3	3	2	2	1
163	1	1	37	2	1	2	1	9			2	3	1	2	3	5	14	1	1	1	0	0	0	1	1	1	2	1	1	1	2	1	3	1	1	3	1	3	2	4	4	4	2	4	4	3	4	3	3
164	1	1	30	2	1	2	2				4	4	2	8	5	4	12	0	2	0	1	1	1	2	1	1	3	1	1	1	1	1	2	1	1	1	1	3	2	3	2	2	4	3	3	2	3	2	2
165	1	1	34	2	1	2	2				2	3	2	5	4	12	3	0	1	0	1	0	0	1	2	1	2	1	1	1	1	1	3	1	1	2	1	3	2	4	4	4	2	4	4	2	2	5	1
166	1	1	36	2	1	3	1	998			6	5	1	3	2	5	9	3	1	2	1	1	1	3	2	3	1	1	1	2	2	2	2	2	3	3	3	3	4	3	4	4	3	4	4	4	4	4	3
171	1	1	21	1	1	2	1	998			4	6	3	6	1	2	5	2	1	1	1	0	0	3	2	3	2	4	2	4	2	4	2	4	2	4	4	4	3	5	3	3	3	3	3	3	3	3	1
175	1	1	43	3	1	2	2				3	6	3	2	1	5	4	1	1	3	1	1	1	4	1	2	2	1	3	1	1	1	2	2	2	1	1	1	3	4	3	4	2	3	3	2	2	1	3
176	1	2	25	1	1	2	2				10	5	4	2	1	8	10	1	2	0	4	0	0	1	2	3	2	2	1	1	2	2	3	1	1	2	1	3	4	2	2	2	4	4	4	3	4	3	3
177	1	2	30	2	1	2	1	3	24	915	2	6	2	1	5	4	3	1	1	1	1	1	0	1	2	3	1	2	2	2	2	3	1	2	3	3	3	1	1	4	3	4	1	4	4	5	4	4	3
178	1	2	20	1	1	4	1	4			10	18	3	1	2	4	6	5	1	5	1	1	1	2	1	1	3	3	3	1	2	2	3	2	3	3	2	1	1	5	5	3	3	4	4	4	4	4	4
181	1	1	22	1	1	2	2				4	6	3	1	2	6	4	1	2	2	2	1	0	2	1	2	2	1	2	1	1	1	1	1	2	3	1	2	2	3	2	3	2	4	4	4	3	3	2
182	1	1	53	3	1	2	2				2	0.2	1	5	2	6	8	1	1	0	0	1	3	1	1	1	4	1	1	1	1	1	4	1	1	1	1	3	1	5	3	4	1	4	5	3	5	4	3
183	1	2	25	1	1	3	1	4			6	6	1	2	3	5	6	9	4	3	3	1	0	2	2	3	1	2	1	1	3	1	2	1	2	2	2	1	2	4	2	3	3	3	2	2	2	2	2
184	1	1	73	3	1	2	1	902			3	4	2	3	10	6	1	1	1	3	1	0	0	2	1	2	2	2	2	1	1	2	2	2	1	2	1	1	4	2	4	2	4	2	4	4	4	4	3
185	1	1	37	2	1	2	1	4			2	2	3	2	10	9	5	0	1	1	0	0	0	1	2	1	2	1	1	1	1	1	2	1	1	1	1	3	2	4	4	4	3	3	4	4	4	4	4
187	1	2	24	1	1	2	2				6	8	1	4	2	8	5	2	2	0	1	1	0	2	1	2	2	1	1	1	2	1	2	1	2	2	1	2	2	3	2	3	2	3	3	3	3	3	3
188	1	2	19	1	1	3	2				8	10	1	3	5	2	4	5	1	3	2	4	0	1	2	2	3	1	1	1	1	1	1	2	2	3	1	1	3	3	4	3	2	2	3	3	3	3	4
189	1	1	48	3	1	2	2				2	1	2	1	4	6	15	1	1	0	0	0	0	1	1	2	2	1	1	1	1	1	1	1	1	2	1	2	4	4	3	3	2	4	3	3	3	3	3
192	1	2	34	2	1	2	1	930			5	8	1	3	5	6	4	1	1	1	0	2	0	3	3	3	4	3	3	2	3	3	3	3	4	3	3	3	4	4	3	3	4	4	4	5	5	4	4
193	1	1	49	3	1	2	2				2	3	2	7	1	10	4	1	1	0	1	1	0	1	2	2	3	1	1	1	1	1	3	1	1	1	1	3	3	3	2	3	2	3	2	2	2	3	2
194	1	2	38	2	1	3	2				6	10	2	3	4	5	6	1	1	2	1	1	0	2	2	3	1	1	1	2	2	1	1	1	1	2	1	3	3	2	3	3	3	3	3	4	3	4	3
196	1	2	38	2	1	2	1	3			2	3	2	5	4	10	8	0	1	0	1	0	0	3	3	3	1	1	3	2	3	1	1	1	2	2	2	2	4	3	4	4	3	3	2	3	4	4	4
199	1	1	30	2	1	2	1	4	904		6	3	1	2	4	8	15	2	2	0	1	1	1	2	1	3	2	1	1	1	1	1	2	1	2	2	1	1	2	4	3	3	2	4	3	2	3	2	3
200	1	1	27	1	1	3	1	4			6	7	3	2	15	5	4	0	3	4	2	1	1	4	2	2	3	2	1	2	2	1	1	1	2	2	1	1	4	4	5	4	3	2	4	4	3	3	4
201	1	2	27	1	1	2	1	4			6	8	1	3	6	2	5	3	2	2	1	1	1	4	4	4	1	2	1	2	3	2	1	3	3	3	2	3	3	4	3	4	4	3	4	3	4	4	2
203	1	2	31	2	1	2	1	4			3	6	1	5	2	10	15	1	1	1	1	1	0	1	1	1	3	1	1	1	1	1	2	2	1	2	1	3	1	5	3	3	3	2	2	2	2	3	2
204	1	1	33	2	1	3	2				3	6	2	4	1	10	9	1	4	0	1	2	1	4	3	4	1	2	4	4	4	2	1	2	4	4	3	1	1	5	5	5	2	5	5	2	5	4	2
205	1	1	24	1	1	3	1	4			6	7	2	9	8	5	4	1	2	1	1	1	1	2	1	3	2	3	2	2	3	2	3	2	3	3	2	3	2	3	3	3	3	3	3	3	3	3	2
208	1	1	47	3	1	2	2				1.5	2	1	9	15	4	5	0	1	0	0	0	0	1	2	1	3	1	3	1	2	1	3	1	1	1	2	3	2	4	3	4	2	4	4	4	3	4	3
209	1	1	22	1	1	2	2				3	4	1	2	4	14	6	2	1	0	1	0	0	2	1	3	2	1	1	2	1	1	1	1	3	3	1	2	3	3	2	2	3	3	2	3	2	2	2
210	1	1	36	2	1	3	1	507	506		6	12	6	9	10	13	14	1	2	3	1	1	1	3	2	2	1	2	3	3	2	3	3	2	2	2	3	2	5	4	4	5	4	5	4	3	4	5	1
212	1	1	38	2	1	2	2				2	0	15	4	2	8	12	0	1	0	1	0	0	1	1	2	2	1	1	1	2	1	4	1	1	1	1	4	3	3	2	3	3	3	4	3	3	4	2
213	1	2	28	1	1	2	1	4			2	4.3	1	2	8	4	3	1	1	1	1	1	1	1	3	2	2	1	1	1	2	1	3	2	2	2	2	3	2	4	4	4	2	4	4	3	4	4	4
216	1	2	33	2	1	2	2				4.5	6	3	1	4	2	6	1	3	4	3	0	0	1	1	2	3	2	1	1	2	2	1	1	1	3	1	3	3	3	3	3	3	3	3	3	3	3	1
217	1	1	37	2	1	3	1	916			6	6	5	2	15	6	7	4	5	1	1	1	1	2	2	3	1	2	1	2	2	2	2	2	2	3	2	1	3	3	3	3	3	3	3	4	3	3	3
219	1	1	55	3	1	2	1	4			7	6	15	4	2	1	12	1	1	0	2	0	0	1	1	1	4	1	1	1	1	1	4	1	1	1	1	4	2	3	3	3	3	4	4	4	4	4	3
222	1	1	43	3	1	2	2				3	4	2	5	8	10	9	0	2	0	1	0	0	1	2	1	2	1	1	1	2	1	2	1	1	2	1	3	3	4	3	4	2	3	3	2	3	3	3
223	1	1	39	2	1	2	1	511			2	2	2	4	8	5	6	0	1	0	1	0	0	2	2	2	2	1	1	2	2	1	2	1	2	2	1	2	3	3	3	3	3	3	2	3	3	3	2
225	1	2	32	2	1	2	2				3	6	1	2	3	4	5	0	1	1	0	1	0	1	2	2	2	1	2	1	2	2	2	2	2	2	2	3	3	3	4	3	3	4	4	4	4	4	3
228	1	1	26	1	1	2	2				2	2	2	4	5	1	3	0	2	1	1	0	0	3	2	4	2	2	1	3	2	2	2	2	3	3	1	1	2	3	4	3	2	4	4	3	4	3	3
229	1	2	24	1	1	2	2				2.5	6	1	4	9	5	6	2	0	0	1	1	0	2	3	4	1	1	1	1	2	1	2	1	3	3	4	2	3	5	5	5	1	4	5	3	4	4	1
230	1	2	45	3	1	2	2				1	2	2	4	6	10	14	1	0	0	0	1	1	1	1	1	2	1	1	2	2	1	4	1	1	1	2	1	4	2	4	3	4	3	2	4	3	2	2
235	1	2	26	1	1	3	1	3			5	10	2	4	6	9	8	1	3	1	1	1	1	2	2	3	1	2	3	3	3	2	1	1	4	4	2	2	3	3	2	3	3	3	2	4	4	4	2
236	1	2	40	3	1	2	2				1.5	1	1	4	9	15	14	0	1	0	0	0	1	1	1	2	2	1	1	1	1	1	3	1	1	1	1	3	3	4	4	4	2	4	4	4	4	4	1
238	1	2	35	2	1	2	2				2	3	5	15	6	8	9	1	1	0	0	1	0	1	1	2	3	1	1	2	1	2	3	1	1	1	1	3	3	4	4	4	2	5	4	4	3	4	2
239	1	1	51	3	1	2	1	11			4	2	1	2	8	5	4	2	1	0	0	1	1	2	2	1	2	1	1	1	1	1	3	2	1	2	1	3	3	3	3	4	4	3	3	3	4	4	3
242	1	2	42	3	1	2	1	999			2	4	1	3	6	5	8	2	1	2	1	1	5	2	1	2	1	1	1	1	2	1	2	1	2	2	2	3	3	3	2	2	3	2	3	2	2	3	2
243	1	2	30	2	1	4	2				14	14	2	1	15	6	9	5	5	0	2	0	1	1	1	2	2	1	2	1	1	1	2	1	2	2	1	2	3	3	2	3	3	3	3	2	2	3	2
247	1	2	43	3	1	3	2				8	8	1	2	5	3	6	1	1	3	1	1	1	1	3	3	3	2	3	3	2	2	2	2	2	3	1	3	3	3	3	3	2	3	3	3	3	3	2
248	1	2	45	3	1	2	2				3	1	1	4	5	7	9	1	1	5	5	5	5	1	1	1	2	1	1	1	2	1	1	1	1	1	2	1	3	3	4	4	3	4	4	4	4	4	3
249	1	1	33	2	1	2	1	4	511		4	4	3	4	7	9	12	1	1	1	1	0	0	2	3	2	4	3	3	1	2	2	4	3	2	4	3	3	2	4	3	4	4	2	2	4	3	5	2
250	1	2	19	1	1	2	1	4			2	5	4	1	3	2	6	1	1	2	3	1	1	1	1	2	3	1	2	1	1	1	3	1	2	1	1	3	1	3	2	1	3	3	4	4	3	2	3
252	1	1	40	3	1	3	1	4			6	11	1	2	3	7	13	2	2	2	0	0	0	2	3	3	2	2	2	3	3	4	3	3	3	4	3	3	2	3	4	3	3	4	3	3	4	3	4
254	1	1	34	2	1	2	2				2	2	2	4	1	8	6	1	1	0	1	0	0	2	1	2	2	1	2	2	2	1	2	1	2	2	1	3	2	4	2	4	2	4	4	3	4	4	2
256	1	1	31	2	1	2	2				3	5	1	4	2	10	3	1	1	1	2	1	1	3	2	3	1	1	2	3	1	1	2	1	2	1	1	2	4	3	3	3	3	5	5	2	3	3	3
257	1	2	29	1	1	3	2				10	12	1	2	9	10	8	2	1	3	1	5	1	1	1	2	2	3	2	1	3	3	3	1	1	3	2	2	1	2	3	2	2	2	3	2	3	1	3
260	1	1	31	2	1	3	2				6	8	1	2	3	7	8	3	1	1	1	0	0	3	2	4	1	2	3	3	2	2	1	1	2	2	2	2	3	4	3	3	2	3	3	4	4	3	2
261	1	2	42	3	1	2	1	1			4	6	1	5	14	10	8	2	1	0	0	1	1	2	2	2	2	2	2	2	2	2	2	2	2	2	2	2	5	3	3	3	3	3	4	4	3	3	3
262	1	1	28	1	1	2	2				3	3	2	3	4	14	10	0	1	1	1	0	0	2	2	2	3	2	1	1	1	1	3	1	2	2	1	2	3	4	1	1	4	3	2	1	3	2	3
263	1	2	35	2	1	2	1	917			3	3	1	15	5	9	10	1	0	0	0	0	0	2	2	2	1	2	3	2	3	2	2	2	2	3	3	3	3	3	3	4	2	3	3	3	3	3	3
264	1	1	48	3	1	2	1	14	4	508	1	2	1	2	3	4	5	1	1	1	1	1	1	1	2	1	1	1	1	1	1	1	2	1	1	1	1	1	3	3	4	4	3	3	4	3	3	4	3
266	1	2	29	1	1	3	1	4			8	8	4	2	3	8	10	0	1	2	4	1	0	3	1	1	3	1	1	1	1	2	1	1	1	3	1	2	3	4	1	3	1	4	3	4	1	1	1
267	1	2	29	1	1	2	2				4	9	1	5	15	8	6	2	1	0	0	1	0	2	3	3	1	1	2	1	3	2	1	2	2	2	3	2	2	3	2	4	2	4	4	4	3	4	2
268	1	1	33	2	1	2	2				3	5	1	2	5	9	8	1	1	0	0	1	1	2	2	3	2	1	1	3	3	2	2	2	2	2	2	2	3	3	3	3	3	3	3	3	3	3	3
272	1	1	21	1	1	2	1	4			2	3	3	2	1	5	7	1	1	1	1	2	1	1	1	3	1	1	2	1	4	1	2	1	1	3	3	2	3	4	4	3	3	4	4	3	3	3	1
273	1	2	25	1	1	2	2				4	5	1	2	5	6	8	1	1	0	0	1	0	2	2	2	2	1	1	2	2	1	1	2	2	2	2	3	3	3	3	3	2	4	4	4	3	4	4
275	1	2	28	1	1	3	2				3	5	1	15	5	2	8	2	1	1	1	1	1	1	1	1	3	2	1	1	2	1	2	2	2	2	1	2	3	4	2	2	2	3	2	3	3	2	2
276	1	2	28	1	1	2	2				5	8	1	5	6	10	15	2	1	0	1	1	1	2	2	2	2	1	1	1	1	1	2	2	2	2	2	2	4	3	3	3	3	4	2	2	2	2	2
277	1	1	23	1	1	4	1	999			12	12	1	10	14	8	4	7	7	0	0	0	0	4	3	3	1	1	4	4	1	1	1	1	4	4	1	2	1	5	5	5	1	1	3	5	4	3	5
278	1	1	29	1	1	2	2				3	2	1	2	4	6	8	1	1	0	2	0	0	2	1	1	4	1	1	1	1	1	4	1	1	2	1	4	2	4	3	4	2	4	4	4	4	4	2
279	1	2	23	1	1	2	1	4	6		6	6	1	3	4	5	6	3	2	1	1	1	1	2	2	1	3	3	2	2	3	2	2	2	3	3	3	3	3	3	3	4	4	3	4	4	4	4	4
280	1	1	23	1	1	2	2				4	6	2	8	1	4	3	1	1	1	2	1	1	3	1	2	2	1	1	1	1	1	1	1	3	3	2	1	2	4	3	4	2	4	2	3	2	5	5
283	1	2	34	2	1	2	1	4			4	4	1	2	3	4	5	1	1	1	1	1	1	1	1	1	4	1	1	1	1	1	2	1	1	1	1	4	3	3	3	3	3	3	3	3	3	3	3
284	1	1	32	2	1	2	1	15			5	3	1	2	9	10	8	2	1	0	0	0	1	3	1	3	3	2	2	2	2	2	2	2	2	3	2	2	4	3	3	3	4	4	4	2	3	3	4
288	1	1	44	3	1	3	2				6	2	2	5	7	8	9	1	2	2	1	1	1	3	1	2	3	2	1	2	1	2	3	1	2	2	1	3	4	2	3	3	4	4	4	4	4	4	2
289	1	1	22	1	1	3	2				6	6	1	2	3	4	6	1	2	2	1	0	0	2	2	1	2	1	2	1	3	1	1	2	1	3	2	4	3	3	2	3	3	4	4	3	4	3	1
290	1	1	44	3	1	2	2				3	3	1	2	3	7	9	1	1	1	0	0	0	2	1	2	2	1	1	1	1	2	2	1	1	2	1	2	3	3	3	3	3	3	3	3	3	3	3
291	1	1	34	2	1	2	1	905			2	3	2	4	15	8	9	0	1	0	1	0	0	3	1	3	2	3	2	2	1	2	2	1	2	2	2	1	3	3	2	4	3	4	3	3	4	3	3
293	1	2	25	1	1	3	1	4			8	12	1	4	3	2	6	3	3	2	1	1	1	2	1	3	2	2	1	3	3	2	1	1	3	3	2	2	1	4	4	4	1	5	4	4	4	5	4
298	1	2	20	1	1	2	1	515			4	6	4	2	3	5	1	2	1	1	3	0	0	2	1	3	3	1	1	1	2	2	1	1	2	2	1	2	2	4	4	3	2	4	4	4	4	4	2
300	1	2	38	2	1	3	2				6	8	1	2	3	4	5	5	1	5	1	2	1	3	2	3	2	1	3	3	2	1	1	1	2	3	1	1	3	2	3	3	3	3	3	4	4	3	1
303	1	1	35	2	1	2	2				3	4	2	12	8	9	16	1	3	0	0	0	1	3	1	3	2	1	1	2	2	1	1	1	2	3	1	2	1	4	3	5	1	4	4	3	4	4	3
306	1	2	39	2	1	2	1	4			2	2	2	5	15	4	9	0	1	0	0	1	0	1	2	3	1	2	1	1	3	2	1	1	1	2	2	1	2	4	3	4	2	4	2	2	3	3	2
307	1	2	31	2	1	3	1	4			6	8	4	3	2	1	5	1	1	2	1	1	0	3	3	2	3	3	3	2	2	2	3	3	2	2	2	2	4	3	3	4	4	3	4	4	3	4	2
310	1	2	19	1	1	3	1	1			4	7	4	1	5	2	3	3	1	0	3	1	0	4	3	4	2	3	1	3	3	3	1	2	4	4	3	1	3	3	3	3	3	2	3	2	3	3	3
315	1	2	38	2	1	2	2				3	4	3	1	5	6	8	1	1	1	1	1	1	3	4	3	1	2	2	3	3	3	2	2	3	3	3	2	3	4	3	3	2	3	4	3	3	4	3
317	1	1	19	1	1	2	1	4			5	7	1	2	3	5	10	3	2	1	1	1	1	3	2	3	2	2	1	2	2	2	2	2	2	3	2	2	3	2	2	3	4	3	4	4	2	3	3
319	1	1	19	1	1	2	2				1.5	0.5	1	14	2	3	4	1	0	0	0	0	0	2	1	1	4	1	1	1	1	1	4	1	1	1	1	4	4	3	2	3	2	3	4	3	3	4	1
322	1	2	36	2	1	2	2				2	3	5	6	2	3	1	1	1	1	1	1	0	2	3	2	1	1	1	1	2	1	1	2	1	1	1	3	3	2	1	1	4	1	1	1	1	1	1
323	1	1	19	1	1	3	1	565	567	524	5	5	1	2	3	4	6	2	2	1	1	1	1	2	2	2	3	2	2	3	3	2	2	3	3	2	3	2	3	4	3	3	3	3	2	2	3	3	4
324	1	2	53	3	1	2	1	998			4	5	15	7	6	14	9	0	1	0	5	1	5	1	1	1	4	1	1	1	1	1	3	1	1	2	1	1	2	3	2	3	3	3	3	3	3	3	3
327	1	2	31	2	1	2	2				3	5	1	2	4	8	10	2	1	0	1	0	0	2	1	3	1	1	1	1	1	1	2	1	2	2	1	2	3	3	2	3	3	3	3	4	3	3	2
328	1	2	24	1	1	3	2				6	8	4	1	2	3	6	2	1	2	2	0	0	2	1	2	3	1	2	1	1	1	2	1	2	2	1	2	3	4	4	3	2	4	4	4	4	4	3
331	1	1	36	2	1	2	2				2	4	2	4	8	3	7	0	2	1	1	0	0	2	1	3	3	2	2	2	1	2	2	1	2	2	1	2	1	4	2	4	1	3	3	2	4	3	1
332	1	1	32	2	1	3	2				6	8	2	9	4	3	6	1	3	1	1	1	1	3	2	2	2	3	2	2	3	4	1	2	3	4	2	1	3	2	3	3	1	4	3	2	3	3	2
334	1	2	48	3	1	2	2				1.5	2.8	2	5	8	10	12	0	1	3	0	3	0	1	1	1	4	1	1	1	1	1	4	1	1	1	1	4	5	1	1	1	5	1	3	1	3	2	3
338	1	2	39	2	1	2	2				5	3	1	10	6	4	2	1	1	1	1	0	0	1	1	2	3	2	1	2	2	1	2	1	1	2	1	1	4	3	3	3	3	2	2	3	2	3	1
339	1	2	33	2	1	3	1	520	519	553	4	5	1	2	7	8	6	1	1	1	2	2	1	3	3	4	1	2	4	4	4	3	2	3	3	3	3	2	3	4	4	4	3	4	4	4	3	3	3
341	1	2	34	2	1	2	2				1	1	1	6	5	3	2	1	2	1	1	1	1	2	2	3	3	2	1	1	2	1	2	2	1	1	1	1	2	3	3	3	2	4	3	2	2	3	3
342	1	2	27	1	1	4	1	1			12	18	1	2	5	6	15	5	5	2	2	5	1	2	3	4	2	2	3	3	4	1	1	2	4	4	2	2	5	3	2	2	3	3	2	2	2	2	2
344	1	2	27	1	1	2	1	4			5	5	6	7	12	14	15	0	3	0	2	1	1	1	1	2	2	3	3	2	1	2	2	1	1	2	2	1	3	4	3	4	1	3	3	4	3	4	4
345	1	2	19	1	1	3	2				6	8	1	15	2	14	8	3	2	0	0	0	0	2	1	3	3	1	1	1	1	1	2	1	2	2	1	2	2	4	4	4	2	3	4	3	3	4	2
346	1	1	38	2	1	2	1	4			3	4	3	4	9	6	1	1	0	3	0	0	1	3	3	3	3	3	3	3	3	3	2	3	3	3	3	3	3	3	3	3	3	3	3	4	4	4	3
348	1	2	30	2	1	2	1	4			6	6	2	4	5	10	6	1	1	1	2	1	1	3	2	3	1	3	1	2	2	3	1	2	2	3	2	1	3	3	3	3	1	4	4	4	4	3	3
349	1	2	20	1	1	2	2				5	4	15	2	4	5	16	0	4	0	1	1	0	1	1	2	2	1	2	1	1	1	1	1	1	1	1	1	3	3	3	3	3	3	3	3	3	3	3
350	1	2	28	1	1	2	1	4			3	5	2	5	6	8	9	1	1	0	0	1	5	1	2	2	3	2	1	2	2	1	3	2	2	2	1	3	3	3	3	3	3	3	3	3	3	3	2
351	1	2	23	1	1	5	1	4	9		18	20	2	1	4	5	6	2	10	0	2	1	0	3	3	2	1	4	2	3	3	4	1	2	4	4	2	2	4	3	2	3	4	2	2	4	3	4	2
353	1	1	35	2	1	2	1	521	567	563	4	6	1	2	3	15	5	2	2	1	1	1	1	2	3	3	3	2	3	3	2	2	2	3	3	3	2	2	2	4	4	4	3	4	3	4	3	4	4
356	1	2	23	1	1	3	1	4			5	7	15	2	6	4	1	1	2	1	1	1	0	2	3	3	1	3	3	3	3	1	1	2	3	3	2	1	2	3	3	3	2	4	4	3	3	3	3
358	1	2	34	2	1	2	2				3	5	2	5	15	11	6	0	3	0	0	2	0	2	1	3	3	1	1	2	1	1	2	2	3	2	1	2	3	3	2	2	2	3	2	2	2	2	4
362	1	1	19	1	1	2	2				5	6	1	2	3	6	8	1	2	1	1	0	0	2	1	1	3	1	1	1	2	1	3	1	1	2	1	2	2	3	3	3	4	3	3	3	3	3	3
363	1	1	27	1	1	2	1	4			1	2	2	3	14	1	6	1	1	1	1	0	0	3	2	3	2	2	1	1	1	1	3	1	2	2	1	2	3	3	2	4	2	4	2	3	4	3	3
364	1	2	23	1	1	3	1	17			8	12	1	6	15	8	5	6	5	0	1	5	0	3	2	3	2	1	2	2	3	1	2	1	2	3	2	1	3	4	2	2	3	4	3	2	2	3	3
367	1	2	29	1	1	3	1	4			12	10	2	15	4	5	1	1	8	2	1	2	1	1	1	3	2	2	3	1	1	1	1	1	4	3	1	3	2	3	1	4	1	1	1	1	3	2	2
368	1	2	24	1	1	3	2				6	7	2	1	3	15	6	1	3	2	2	1	0	1	3	3	2	1	1	1	2	1	3	2	1	2	2	4	1	5	3	4	2	2	3	4	3	3	1
370	1	1	36	2	1	4	1	4			15	10	2	1	3	8	4	2	3	2	1	1	1	3	4	4	1	2	3	3	3	3	1	2	2	3	2	1	3	3	3	3	3	3	3	3	3	3	3
371	1	1	44	3	1	2	1	522	3		3	5	1	2	3	5	10	1	1	1	1	1	1	2	1	3	3	1	1	1	1	2	2	1	1	2	1	2	1	3	3	3	1	2	5	5	3	3	2
375	1	1	55	3	1	2	1	11			5	3	2	6	9	10	8	3	0	1	0	5	1	2	1	2	2	2	1	1	1	1	3	1	1	1	1	2	3	2	3	2	4	4	5	5	4	4	3
376	1	2	29	1	1	2	1	4			5	5	15	2	1	8	10	1	2	0	0	1	1	3	4	3	1	2	2	2	4	3	1	3	3	4	3	1	2	5	3	4	3	4	4	4	4	4	2
377	1	1	32	2	1	2	2				2	1	1	2	4	10	6	1	1	0	0	0	0	1	1	1	3	1	1	1	1	1	3	1	1	1	1	3	3	4	4	4	1	4	4	5	4	5	4
378	1	2	42	3	1	4	1	912			12	10	1	2	5	4	6	3	1	0	2	2	1	1	2	1	1	1	1	1	2	1	2	1	3	3	3	2	1	3	4	4	2	4	4	5	5	5	3
381	1	1	52	3	1	3	1	921	528	552	8	3	2	8	15	9	5	1	5	1	2	1	1	2	1	2	4	1	2	1	1	1	3	1	1	2	1	4	2	5	3	3	1	4	4	4	4	4	3
382	1	2	36	2	1	5	1	924			4	4	1	4	5	14	15	1	1	1	1	1	2	3	2	2	2	2	3	3	3	3	2	2	3	3	3	3	3	2	3	3	3	2	3	3	4	4	2
383	1	1	35	2	1	2	1	11	4		3	4	15	3	4	7	8	1	1	1	1	1	1	1	1	2	3	1	1	1	1	1	4	1	1	1	2	3	4	2	2	2	4	4	4	3	3	2	1
384	1	1	36	2	1	2	2				6	8	1	2	3	4	6	1	1	2	1	1	1	2	1	1	3	1	2	1	1	2	1	1	1	3	1	1	3	3	2	3	2	2	3	2	2	3	1
385	1	1	33	2	1	3	1	4			6	1	4	2	1	9	15	0	1	0	5	0	0	1	2	1	3	2	1	1	1	2	3	2	1	4	1	3	3	3	4	3	2	3	3	3	4	4	3
386	1	1	37	2	1	3	2				8	8	1	2	6	15	3	4	2	1	1	0	0	1	1	1	3	1	1	1	1	1	3	1	1	1	1	3	2	3	2	2	2	4	3	4	4	3	2
387	1	1	45	3	1	2	1	521	929	562	2	3	2	1	8	13	9	1	1	0	0	1	1	1	1	2	2	1	1	1	2	1	3	1	2	2	1	1	2	3	2	2	3	2	3	3	3	2	1
388	1	1	36	2	1	2	1	3			4	6	2	3	6	4	1	1	2	1	1	1	1	2	1	1	3	2	1	2	1	2	3	1	2	2	1	3	3	2	3	3	3	4	3	4	3	4	3
389	1	2	33	2	1	3	2				4	8	5	1	9	6	8	3	1	0	0	1	1	2	2	3	1	1	1	1	2	2	1	1	2	1	2	2	1	5	2	1	1	5	4	3	3	4	3
391	1	1	33	2	1	2	2				2.5	3.5	3	2	9	8	6	0	1	1	0	0	0	1	1	2	3	1	1	1	1	1	3	1	1	2	1	3	1	5	4	5	2	5	5	5	4	5	5
393	1	1	39	2	1	2	1	3			2	3	2	6	4	5	15	0	1	0	0	1	0	2	1	1	2	1	1	1	1	1	2	1	1	1	2	2	2	3	3	3	2	4	4	3	4	4	3
395	1	2	31	2	1	4	1	1	19		15	7	1	2	4	7	12	10	4	4	2	3	1	3	4	4	1	4	2	3	2	4	1	3	3	4	3	1	3	3	4	3	4	4	4	4	4	2	2
397	1	2	28	1	1	2	2				5	1	1	6	4	5	2	1	1	0	2	1	1	1	2	3	1	1	1	1	2	1	1	2	1	2	2	2	2	3	2	2	3	3	4	3	3	4	2
399	1	2	31	2	1	3	2				8	4	1	6	2	5	4	4	2	0	1	1	1	3	2	3	1	2	1	2	2	1	2	2	2	2	1	3	3	4	4	4	2	4	4	3	3	4	2
400	1	2	30	2	1	3	2				5	6	1	2	5	6	8	3	1	0	1	1	1	3	2	2	1	2	1	2	2	2	1	1	2	2	2	1	3	3	2	2	4	2	2	2	2	2	2
402	1	2	31	2	1	2	2				4	3	1	9	3	8	15	2	0	1	0	0	1	2	1	2	3	1	1	1	2	1	2	1	3	2	1	2	1	5	4	5	1	4	5	5	4	4	4
404	1	2	33	2	1	2	2				2	4	1	3	2	9	10	1	1	1	0	0	0	1	2	2	2	1	2	1	2	1	1	2	2	3	2	2	2	3	2	3	2	3	3	3	3	3	2
405	1	2	33	2	1	2	1	3			3.2	2.5	2	1	5	4	6	1	1	0	2	1	1	1	1	3	1	1	1	3	2	2	2	1	2	3	1	2	1	4	4	4	1	4	5	3	3	4	3
407	1	2	26	1	1	3	1	4	11		6	6	1	2	5	6	3	2	1	1	2	1	0	1	1	2	2	1	1	1	2	1	1	1	1	2	1	3	2	3	2	3	2	4	2	2	2	3	3
408	1	1	34	2	1	3	1	565	567	531	5	7	1	5	4	6	10	2	2	1	1	1	1	4	4	4	1	3	2	3	4	2	1	2	2	3	2	1	3	3	3	3	3	2	2	2	3	2	3
409	1	1	40	3	1	2	1	920			6	8	1	2	4	5	6	3	2	0	1	0	0	2	1	2	3	1	1	2	1	1	3	1	2	2	1	3	2	4	3	4	2	4	4	4	4	4	4
410	1	1	35	2	1	2	2				2	2	15	13	10	9	8	1	1	0	0	0	0	1	1	1	3	1	1	1	1	1	1	1	1	1	1	3	4	3	3	3	3	3	3	3	3	3	3
412	1	1	32	2	1	3	1	4			6	6	2	1	3	6	5	3	1	1	1	0	0	1	1	2	2	1	1	1	2	1	3	1	1	1	1	1	3	3	3	4	3	3	2	4	3	3	3
415	1	2	52	3	1	3	2				7	6	1	6	15	8	10	5	1	0	1	0	0	3	2	2	2	1	1	2	2	1	2	2	2	2	2	2	3	3	3	2	3	3	2	3	3	3	3
419	1	2	31	2	1	2	1	4	11		4	7	2	1	5	4	6	1	4	1	0	1	0	2	1	2	3	1	2	2	2	1	2	1	2	2	1	2	2	4	2	2	2	3	3	2	2	3	1
420	1	1	43	3	1	2	1	999			5	4	1	6	2	3	5	1	1	1	1	5	5	2	1	1	2	1	1	1	2	1	3	1	2	1	1	3	4	2	3	3	4	4	3	4	3	3	3
421	1	2	34	2	1	2	2				13	6	2	3	4	6	5	1	5	3	5	1	2	2	1	2	3	1	1	1	1	1	2	1	2	2	1	3	2	3	3	3	2	4	4	4	3	4	3
422	1	1	37	2	1	2	1	1			3.2	4.8	1	2	14	3	5	1	1	1	1	1	1	2	2	3	1	1	2	3	2	4	1	2	3	3	2	1	2	4	3	4	2	4	3	4	3	3	3
423	1	1	39	2	1	2	1	4			6	4	2	1	3	4	8	3	4	2	1	1	1	1	1	2	2	1	1	1	1	1	3	1	1	1	2	4	3	5	3	4	2	3	4	5	5	5	3
424	1	2	32	2	1	2	1	4			3	6	1	2	5	14	15	1	1	0	1	1	1	2	1	3	2	1	1	1	2	1	3	1	2	3	2	2	4	2	1	3	4	3	2	2	3	2	4
429	1	2	30	2	1	2	2				4	5	1	2	5	8	10	1	2	0	0	1	1	3	2	3	2	2	2	2	3	2	2	2	3	3	3	2	2	4	3	3	2	3	3	3	3	4	1
430	1	2	30	2	1	2	2				4	5	4	5	8	9	2	0	1	0	2	1	1	2	1	1	2	1	3	2	1	1	2	1	1	1	1	3	4	3	3	4	2	2	3	3	2	3	2
431	1	2	33	2	1	2	1	4			5	4	1	2	3	5	6	1	1	1	1	1	1	1	1	2	4	1	1	1	1	1	4	1	1	2	1	3	3	3	3	3	3	3	2	3	3	3	3
432	1	2	38	2	1	2	2				8	4	2	5	7	14	4	3	1	1	1	1	1	2	2	4	2	2	2	2	2	2	2	2	2	2	2	3	3	3	3	3	3	4	4	4	4	4	2
433	1	2	32	2	1	2	1	3			5.5	7	1	2	8	15	3	1	3	5	5	1	0	1	1	2	2	1	1	1	2	1	2	2	2	2	1	1	3	4	3	3	2	3	3	3	2	3	2
436	1	2	36	2	1	2	2				1	2	2	4	5	8	9	0	0	0	0	1	0	3	1	3	3	1	1	1	1	1	3	1	1	1	1	2	1	4	2	3	1	3	3	3	3	3	3
443	1	2	32	2	1	3	1	1			6	5	1	2	5	7	6	3	1	0	0	1	1	2	2	3	1	1	2	2	2	2	2	3	3	3	2	2	3	3	3	3	3	3	3	4	3	3	3
444	1	2	37	2	1	2	1	918			2	3	1	6	8	10	15	1	1	1	0	0	0	2	3	3	3	1	1	1	2	2	2	2	2	2	2	2	2	3	4	3	3	3	3	4	3	4	3
446	1	2	24	1	1	3	2				5	12	2	1	4	6	8	2	3	0	1	1	0	2	3	2	3	3	1	1	2	2	2	1	2	2	1	3	2	3	4	3	2	3	3	3	2	2	3
449	1	2	41	3	1	2	2				3	2	1	2	4	6	9	1	1	0	1	5	2	2	2	3	3	1	1	2	2	1	3	1	2	3	2	3	3	2	2	3	3	3	3	2	3	2	2
451	1	1	36	2	1	2	1	11			4	8	1	2	5	15	7	2	1	1	1	1	1	2	3	2	2	2	2	2	2	2	2	2	2	3	3	3	3	4	4	4	4	4	4	4	3	3	4
452	1	1	32	2	1	2	2				6	8	1	2	3	4	5	0	1	3	2	0	0	1	1	2	2	2	1	1	2	2	1	1	1	2	1	3	1	5	3	3	2	3	3	4	2	3	2
453	1	2	33	2	1	3	2				6.5	5	1	2	6	8	9	4	1	0	0	0	1	1	2	1	1	1	1	1	2	1	1	1	2	2	2	2	3	3	3	3	3	3	3	4	4	3	2
456	1	2	37	2	1	2	2				4	6	2	1	4	6	8	1	1	0	1	0	0	1	1	2	3	1	1	1	1	1	3	1	1	2	1	4	1	4	2	4	2	3	3	3	3	3	2
457	1	2	29	1	1	5	1	507			18	18	1	2	3	7	5	3	3	2	1	1	1	1	2	2	1	1	2	2	3	2	1	2	1	3	3	3	3	3	3	3	3	3	3	3	3	3	3
459	1	2	32	2	1	2	1	914			3	5	1	5	6	9	2	3	1	0	0	2	1	3	2	3	2	1	1	1	1	1	2	1	1	1	2	2	3	3	3	3	3	3	2	2	3	3	3
460	1	2	29	1	1	4	2				10	16	1	2	4	5	6	5	2	0	1	1	1	2	3	2	2	2	1	2	2	2	1	2	2	2	2	1	3	3	2	3	3	3	3	3	3	2	3
463	1	2	28	1	1	2	2				4	3	1	2	6	5	15	2	1	1	0	1	0	1	1	2	3	1	1	1	2	1	2	1	2	2	1	3	3	3	2	3	2	4	4	3	2	3	2
464	1	2	30	2	1	2	2				4.5	12	1	2	5	15	4	0	2	0	2	0	0	3	3	3	2	2	2	2	2	2	2	2	2	3	2	2	2	3	3	3	3	3	4	4	4	4	2
465	1	2	31	2	1	2	2				5	5	2	4	8	15	5	1	2	0	1	1	1	3	1	2	2	2	1	2	2	2	2	2	2	2	2	2	4	3	3	3	3	3	3	3	3	3	3
466	1	1	34	2	1	3	2				6	8	2	3	1	4	9	1	2	2	1	0	1	3	1	2	3	2	1	2	1	2	2	1	1	2	1	2	2	3	2	3	2	2	2	2	2	2	2
469	1	1	39	2	1	2	2				1	2	1	2	6	8	9	1	1	0	0	0	0	1	1	1	2	1	1	1	1	1	1	1	1	1	1	1	3	3	3	3	3	3	3	3	3	3	2
471	1	1	28	1	1	4	1	1			15	7	1	3	4	8	10	5	1	3	1	1	1	2	1	2	3	1	2	1	2	1	1	1	2	3	1	2	2	4	3	4	3	3	2	1	2	3	1
473	1	2	42	3	1	2	2				3	4	10	15	9	5	2	1	0	0	0	1	1	2	3	3	4	2	3	3	4	3	1	3	2	2	1	2	3	2	2	1	4	4	4	5	3	2	1
474	1	2	28	1	1	2	2				4	5	2	1	8	15	6	1	1	0	1	0	1	3	4	2	1	3	1	2	3	3	1	2	3	3	3	1	3	3	3	3	3	3	5	1	3	3	3
477	1	2	26	1	1	4	1	4	3		10	10	1	3	6	15	10	4	2	3	2	1	1	4	3	3	1	2	2	2	3	2	1	3	3	2	3	3	3	2	3	3	3	3	3	2	3	3	2
478	1	1	46	3	1	2	2				5	5	3	9	13	14	2	1	1	2	1	1	1	2	2	1	3	3	3	2	3	3	1	2	3	3	2	2	2	3	3	3	2	3	3	4	4	4	2
479	1	1	39	2	1	3	1	9	904		12	7	3	1	4	2	8	1	1	8	3	1	1	1	2	1	1	2	1	1	1	2	2	2	2	4	4	2	3	2	3	2	4	3	4	4	3	4	4
481	1	1	49	3	1	2	1	11			4	2	1	2	7	6	5	1	1	1	1	1	1	2	1	3	1	2	3	3	2	2	1	3	3	2	3	2	2	3	4	4	3	4	3	5	4	4	3
483	1	2	41	3	1	2	1	4			3	4	5	10	2	1	15	0	1	1	1	0	0	1	2	2	2	1	1	1	2	2	3	2	1	2	2	3	3	3	2	3	2	3	2	3	2	4	3
488	1	2	38	2	1	2	2				6	8	4	15	5	2	9	1	1	1	4	1	1	2	3	3	3	1	1	1	2	1	1	2	2	2	1	3	3	4	3	3	3	4	4	4	3	3	3
489	1	1	34	2	1	2	1	4			5	5	1	2	4	9	10	3	2	0	0	0	0	1	1	1	2	2	2	1	2	2	2	1	1	2	1	1	2	2	1	4	4	2	2	3	2	2	3
490	1	1	32	2	1	2	1	4			3	4	1	3	15	10	9	2	1	1	1	1	1	2	1	2	3	1	1	1	1	1	3	1	1	1	1	3	3	4	3	4	3	3	4	4	3	3	3
491	1	1	53	3	1	2	1	525			2	1	1	2	4	7	8	1	1	0	1	0	1	3	1	1	3	1	1	1	1	1	4	1	1	1	1	3	2	2	1	1	2	2	4	2	2	2	3
492	1	2	25	1	1	3	1	4			6	12	1	2	6	7	8	3	2	0	1	0	0	1	1	2	3	1	1	1	1	1	1	1	1	1	1	1	3	3	3	3	3	3	3	4	3	3	3
499	1	2	33	2	1	3	1	16			6	3	1	3	5	6	7	1	1	1	1	1	1	1	1	1	3	1	1	1	1	1	3	1	1	2	1	1	3	3	2	3	2	3	3	3	3	3	3
504	1	1	31	2	1	2	1	1			4.2	8.1	1	3	6	8	10	2	1	1	1	1	1	2	3	2	1	2	2	3	3	3	1	2	2	2	3	2	3	3	3	3	2	3	4	3	3	4	2
505	1	2	31	2	1	3	1	503			10	10	1	2	15	4	8	2	1	1	1	1	1	2	1	3	1	2	1	2	2	2	1	2	2	3	2	1	3	2	2	3	3	3	3	2	3	3	3
506	1	2	41	3	1	3	1	4			12	12	1	2	3	5	9	5	2	2	1	1	1	1	1	2	3	2	2	2	3	2	2	2	2	3	2	3	3	3	3	3	3	3	3	3	3	3	3
508	1	2	48	3	1	3	1	4			8	4	3	5	9	8	15	0	1	3	1	2	1	1	2	3	2	1	1	1	2	1	2	1	1	1	2	3	3	2	3	3	2	3	3	3	3	3	2
509	1	2	38	2	1	2	2				1	2	15	4	2	6	9	0	1	0	1	0	0	1	1	1	4	1	1	1	1	1	3	1	1	1	1	4	2	3	4	3	2	3	3	4	4	4	2
510	1	1	60	3	1	2	1	565	925	513	4	4	2	1	4	8	10	5	3	0	5	0	0	1	2	2	2	2	1	1	2	2	3	2	1	2	1	3	3	3	3	3	3	4	4	3	5	3	3
511	1	1	21	1	1	3	1	1			13	16	1	2	4	5	9	10	6	0	2	5	1	2	2	1	2	1	1	1	2	1	2	1	1	1	1	3	4	4	4	4	4	3	3	3	3	3	3
512	1	1	23	1	1	2	2				3.6	5	4	1	3	5	2	5	1	2	3	2	1	3	1	2	3	2	1	1	1	2	3	1	2	2	1	3	4	4	2	2	3	4	2	4	2	2	2
514	1	1	34	2	1	2	2				3	3	2	4	1	8	6	1	1	0	1	0	0	4	1	4	4	2	1	2	1	2	2	1	4	2	1	1	3	3	3	3	3	3	4	4	3	3	3
515	1	2	25	1	1	2	1	6			6	6	1	6	3	4	2	1	1	1	1	1	1	3	2	3	2	2	2	2	2	1	2	2	3	3	1	1	3	4	3	3	2	4	3	2	2	4	1
516	1	1	34	2	1	2	1	22	8		2	3	2	4	1	9	13	1	1	0	1	0	1	2	1	2	2	1	2	2	2	1	2	1	1	2	1	2	3	2	2	3	2	3	4	4	4	2	2
519	1	2	33	2	1	2	2				2.5	2.5	6	9	10	1	2	1	1	0	0	0	0	1	1	1	3	1	1	1	1	1	3	1	2	1	1	3	3	3	4	3	2	3	4	3	3	2	2
520	1	1	52	3	1	2	2				1	2	1	2	3	6	10	1	1	1	0	0	0	1	1	1	2	1	1	1	1	1	4	1	1	1	1	4	3	4	4	4	1	4	4	3	4	3	3
521	1	1	36	2	1	2	2				1	1	1	4	6	2	10	1	0	0	0	0	0	4	2	1	3	1	1	1	1	1	4	1	1	1	1	4	3	2	3	3	4	3	4	4	4	3	4
522	1	2	36	2	1	2	1	1	909	22	4	2	2	13	15	5	3	0	2	0	1	1	0	3	3	3	2	3	1	2	3	1	3	1	2	2	1	1	2	3	3	4	2	5	4	3	4	4	4
525	1	1	25	1	1	3	2				6	6	1	2	3	6	8	3	2	1	1	1	1	2	1	2	3	1	1	1	1	1	1	1	2	3	1	2	1	5	3	3	1	3	3	3	3	3	3
527	1	1	24	1	1	2	2				4	4	1	6	3	8	2	1	1	1	1	0	0	2	1	1	3	1	1	2	1	2	3	2	2	2	1	3	2	4	3	3	3	3	2	3	3	4	4
528	1	2	33	2	1	2	2				5	3	1	2	4	6	8	2	1	0	1	1	0	2	3	3	1	2	1	2	2	1	2	2	2	2	2	1	3	4	4	3	3	3	4	4	4	4	2
529	1	2	32	2	1	2	1	913	505		6	4	15	1	5	12	2	1	1	1	1	1	1	2	1	3	2	1	1	2	1	1	2	1	2	3	3	2	2	4	4	4	2	4	5	4	3	2	2
530	1	2	31	2	1	2	2				2	0.3	2	4	5	6	9	0	1	0	0	3	1	2	1	2	3	3	1	1	1	1	2	1	1	2	1	3	3	3	3	3	3	2	2	3	3	3	4
533	1	1	52	3	1	2	1	6			1	1	7	4	1	2	5	2	1	1	1	1	1	2	2	3	3	2	2	2	2	2	3	1	3	2	1	2	4	2	4	4	2	3	3	3	4	3	3
534	1	2	34	2	1	2	2				3	4.5	1	2	3	4	5	0	0	0	1	0	0	2	1	2	3	1	1	1	1	1	2	1	2	2	1	3	3	5	3	3	3	3	2	2	3	1	3
535	1	2	35	2	1	2	1	12			3	8	2	1	6	9	12	1	1	1	1	1	1	2	2	1	3	1	1	1	2	1	3	1	1	1	1	4	1	3	2	4	2	4	4	2	4	5	4
536	1	2	36	2	1	4	1	501			6	8	2	3	5	7	8	1	2	3	2	2	1	2	1	2	2	1	1	1	1	1	2	1	2	2	2	2	3	4	4	3	2	3	3	3	3	3	3
539	1	2	45	3	1	2	2				5	5	6	10	12	9	2	1	2	0	0	1	1	2	1	2	3	1	1	1	1	1	3	1	2	2	1	3	3	4	3	3	2	3	4	4	4	3	3
541	1	2	29	1	1	4	2				16	16	2	1	3	15	10	4	5	3	0	0	0	1	1	2	3	1	1	1	1	1	2	1	2	2	1	3	5	3	3	3	3	3	2	2	2	2	2
542	1	2	45	3	1	2	2				8	4	1	9	6	15	5	3	1	1	1	1	1	2	1	1	1	1	1	1	1	1	3	1	1	1	1	1	3	3	1	2	1	3	2	3	3	3	2
546	1	2	44	3	1	2	2				5	3	5	2	9	10	14	1	1	1	0	1	2	2	1	4	2	2	2	2	1	2	1	1	4	2	1	1	1	5	3	3	1	3	2	3	3	3	3
547	1	1	27	1	1	2	1	4			3	5	3	2	1	14	8	1	1	2	1	5	5	2	1	2	3	2	1	1	1	2	2	1	2	2	1	3	3	3	3	3	2	3	4	4	3	3	3
548	1	1	25	1	1	3	1	931			6	10	1	2	3	10	9	3	2	1	0	0	0	2	3	3	3	2	2	3	1	2	1	3	2	3	3	3	3	3	3	3	3	1	2	3	2	3	3
549	1	2	34	2	1	4	2				14	15	1	3	2	6	5	3	5	2	1	2	1	2	3	3	2	1	3	3	3	2	1	1	2	3	2	2	3	3	1	3	5	5	3	3	3	5	3
550	1	2	29	1	1	3	2				5	8	2	1	10	8	4	1	2	0	1	1	1	1	1	2	2	3	1	2	1	2	1	1	2	3	1	3	2	3	3	3	3	4	2	2	2	1	2
551	1	1	42	3	1	3	1	505			8	4	1	5	8	2	4	1	2	5	1	1	0	2	2	2	3	2	2	3	2	2	3	2	2	2	2	3	3	3	3	3	3	4	4	3	2	3	4
553	1	2	43	3	1	2	1	3			2	2	1	3	4	5	6	5	3	5	3	3	1	3	1	2	2	2	1	2	1	1	1	1	1	1	1	2	3	3	3	3	3	4	4	3	4	3	3
554	1	2	24	1	1	2	2				5	8	1	2	5	6	8	3	1	0	0	1	0	2	3	2	1	1	2	2	4	1	1	2	2	3	2	1	3	3	3	3	3	3	3	3	2	3	3
555	1	1	30	2	1	2	2				2	3	2	3	1	15	8	1	2	2	1	1	1	1	1	2	2	1	1	1	1	2	3	2	1	2	1	3	1	5	3	4	1	3	4	3	3	4	3
556	1	2	30	2	1	2	2				3	6	4	8	2	1	6	1	1	0	3	1	1	3	3	2	2	2	2	1	2	1	2	1	1	2	2	3	3	4	3	4	4	4	3	4	4	3	3
557	1	1	40	3	1	3	1	8			6	10	1	2	3	5	6	1	3	1	1	2	2	3	2	3	2	4	3	3	3	4	1	2	3	3	3	1	4	2	2	2	4	2	1	1	1	1	2
558	1	2	43	3	1	4	2				12	18	1	2	3	6	8	7	2	3	1	1	0	2	1	2	3	1	1	1	1	1	2	1	1	2	1	1	3	3	3	3	2	3	3	3	3	3	2
560	1	2	45	3	1	2	2				5	5	1	2	5	9	4	1	1	0	1	1	1	3	2	2	1	1	1	2	2	1	2	2	1	2	2	1	4	3	3	3	3	3	4	2	3	3	3
561	1	2	35	2	1	3	1	998			8	10	1	5	2	4	9	5	1	5	1	2	1	3	1	2	2	1	1	2	1	2	2	1	2	2	1	2	3	3	3	3	3	4	3	4	3	3	2
564	1	1	28	1	1	3	1	4			6	6	4	2	1	12	15	1	1	1	3	1	0	1	1	1	2	1	1	1	1	1	4	1	1	1	1	1	3	3	2	3	3	3	3	3	3	3	2
565	1	2	30	2	1	5	1	4			16	19	6	1	8	5	3	10	2	4	2	2	1	1	1	2	2	1	1	1	2	2	1	1	2	2	1	1	3	3	2	3	3	3	3	4	3	3	2
568	1	2	28	1	1	4	1	4	3		8	12	4	9	1	2	7	1	1	1	3	1	1	4	4	4	1	3	2	4	4	4	1	3	3	4	4	1	3	4	3	3	2	3	4	4	4	4	1
572	1	1	26	1	1	3	1	904			5	8	2	1	3	4	5	1	1	1	1	1	1	3	2	3	2	3	3	3	3	3	3	2	2	3	2	3	3	3	3	3	3	3	3	3	3	3	3
574	1	2	41	3	1	2	1	23			1	1	1	4	15	2	3	1	0	0	0	0	0	2	2	2	1	1	1	1	2	1	3	2	1	2	2	1	3	2	3	3	2	3	3	3	2	3	2
575	1	2	27	1	1	3	2				5	10	1	2	4	5	6	4	1	0	1	1	1	2	1	3	1	1	1	2	2	1	1	2	2	2	2	1	2	4	4	4	2	5	5	4	5	5	2
576	1	2	26	1	1	3	1	3			12	12	3	9	5	1	6	1	2	5	1	2	1	1	1	2	2	3	2	2	1	2	2	1	1	2	1	3	3	3	3	3	3	3	3	3	3	3	3
579	1	1	24	1	1	4	1	6	4		8	10	2	3	1	5	8	1	2	4	2	1	1	4	2	3	2	2	2	3	3	1	2	1	2	3	1	2	3	4	4	4	2	4	4	4	3	3	3
582	1	1	25	1	1	2	2				4.5	6	4	3	1	8	9	1	1	2	1	1	1	2	1	1	3	1	1	1	1	1	3	1	1	1	1	3	1	4	2	2	1	2	3	3	3	4	1
583	1	2	26	1	1	4	1	4			12	20	1	2	3	4	5	5	4	3	2	1	0	3	3	3	2	3	2	2	3	3	2	1	1	3	3	2	3	4	2	2	2	4	4	2	2	2	4
588	1	1	21	1	1	3	1	4			5	6	1	2	5	4	10	2	1	0	1	1	0	2	1	1	2	1	1	1	1	1	3	2	1	1	1	3	3	3	3	3	3	3	3	4	3	3	3
591	1	1	28	1	1	3	1	4			8	12	1	3	4	14	15	3	1	1	1	1	1	3	2	3	1	2	2	3	3	3	2	3	3	2	3	3	3	3	3	3	3	4	3	3	3	3	3
599	1	2	26	1	1	3	1	3			6	10	1	2	4	5	3	2	1	1	1	1	0	1	2	2	2	1	2	3	3	3	1	2	2	3	3	3	3	4	3	4	2	3	2	3	3	4	3
605	1	1	26	1	1	3	2				6	8	2	3	4	15	1	2	1	1	1	1	0	3	2	2	2	2	1	2	2	2	1	2	3	3	3	1	3	3	3	3	3	4	4	4	3	4	3
607	1	1	43	3	1	3	1	928	902	514	10	20	2	3	6	8	10	3	2	1	1	1	2	2	3	3	3	2	3	3	3	2	3	2	3	3	3	3	3	3	4	4	3	4	3	3	4	3	3
609	1	1	22	1	1	2	1	14			5	7	1	3	2	4	15	1	1	2	1	1	1	2	3	3	1	2	2	2	2	3	1	2	2	2	1	1	4	4	3	4	2	4	5	4	4	3	2
613	1	2	48	3	1	2	2				4	4	8	4	10	1	2	1	1	0	2	0	0	2	1	2	3	1	2	1	1	1	3	2	1	2	1	3	2	4	3	4	2	4	4	3	3	4	3
617	1	2	21	1	1	2	2				3	5	1	3	6	5	10	2	5	1	5	5	5	3	2	2	1	1	2	1	2	1	1	1	2	2	2	2	1	5	5	5	5	5	5	5	5	5	1
625	1	1	24	1	1	2	2				4	6	1	4	2	5	6	7	1	0	5	1	0	1	2	3	1	1	1	1	2	1	1	2	2	3	3	1	3	4	2	4	2	4	4	3	4	4	4
626	1	2	27	1	1	2	2				2	2	6	1	3	5	15	1	1	1	1	1	1	4	2	4	1	2	1	2	3	1	1	2	2	4	2	1	3	4	3	3	1	4	2	2	2	3	3
634	1	2	25	1	1	2	2				2	1	4	1	3	12	6	0	2	1	0	0	0	2	1	2	4	1	1	2	1	1	2	1	2	2	1	2	2	4	4	4	1	3	4	4	3	3	4
654	1	2	29	1	1	2	2				5	5	1	4	5	6	8	2	1	5	1	1	5	3	3	3	1	2	1	1	3	1	2	2	2	3	2	1	3	4	2	3	2	4	4	3	4	4	3
655	1	1	31	2	1	3	1	5	3		5	10	1	3	9	5	14	2	1	1	1	1	1	1	1	1	4	1	1	1	3	1	3	1	1	1	1	4	3	3	3	3	3	4	3	3	3	3	4
661	1	2	27	1	1	2	2				2	4	1	15	2	5	9	1	1	0	0	0	0	1	1	2	3	1	1	1	1	1	3	1	1	2	1	4	3	4	3	3	4	4	5	4	3	3	3
665	1	1	32	2	1	2	2				3	3	1	5	8	6	9	1	0	0	0	1	1	1	1	1	3	1	1	1	1	1	4	1	1	3	1	4	3	3	3	3	3	3	3	3	3	3	3
667	1	2	49	3	1	2	1	3			2.3	1.1	2	15	14	4	5	0	0	0	1	1	0	3	1	3	2	2	1	1	1	1	2	1	2	1	1	1	3	3	2	3	2	3	3	3	3	3	3
668	1	1	30	2	1	2	2				4	6	3	1	2	5	6	1	1	3	1	0	0	3	2	2	2	1	1	1	2	1	1	1	1	3	2	2	3	4	4	4	2	4	4	4	4	4	4
669	1	1	25	1	1	4	1	16	4		12	12	3	5	6	10	15	0	5	6	0	1	0	1	2	2	1	1	1	1	2	1	1	1	1	3	1	2	2	3	4	4	2	4	5	3	4	4	3
671	1	1	38	2	1	2	2				1	1	1	2	6	10	16	0	1	0	0	0	0	2	1	1	3	1	1	1	1	1	3	1	1	1	1	3	3	3	3	3	3	3	3	3	3	3	3
672	1	1	22	1	1	2	1	4			3	5	1	2	3	4	5	1	1	1	1	1	0	1	1	1	4	1	1	1	1	1	2	1	1	1	1	1	1	4	4	4	1	3	3	3	3	3	3
673	1	2	36	2	1	5	1	565	518	906	18	18	1	2	8	5	15	2	15	0	0	1	0	4	1	4	3	4	2	4	2	4	1	1	3	4	1	2	2	2	2	2	2	3	3	3	3	3	3
680	1	1	21	1	1	4	1	4			15	20	1	3	2	4	5	8	2	6	2	2	2	2	1	3	3	2	1	1	1	1	2	1	1	3	1	3	3	3	3	2	2	2	3	2	4	4	3
687	1	2	26	1	1	5	1	903	901		10	10	2	3	1	6	4	5	5	3	3	4	1	2	4	3	1	1	3	3	3	2	1	3	4	4	4	3	3	3	5	5	3	5	5	5	5	5	5
688	1	2	38	2	1	3	1	4			6.5	8	4	5	9	10	12	5	3	0	3	1	1	1	1	3	3	1	1	1	2	1	2	1	1	2	1	4	1	3	3	3	1	3	3	3	3	2	4
692	1	2	29	1	1	2	2				3	4	1	2	6	8	16	1	1	0	0	0	1	1	2	2	1	1	1	1	1	2	2	1	1	1	3	4	3	3	3	3	3	4	3	3	3	3	2
700	1	2	23	1	1	2	2				2	4	2	4	5	1	9	0	1	0	1	0	0	1	1	2	2	1	1	2	1	1	2	1	1	2	1	3	1	5	3	5	1	3	2	3	2	2	2
703	1	2	46	3	1	2	1	16			3	5	4	1	2	3	5	1	1	1	1	1	1	2	1	3	3	2	1	1	2	2	2	1	3	3	2	2	3	3	3	3	1	3	4	3	3	3	3
711	1	1	28	1	1	2	2				5	7	2	1	15	4	8	1	3	1	1	0	0	2	1	2	1	1	1	1	1	1	1	1	1	2	2	3	2	4	2	3	2	4	3	3	4	4	1
716	1	1	29	1	1	3	1	3	13		5	6	4	8	3	1	15	1	1	1	1	1	1	1	2	3	1	1	1	2	2	1	1	2	1	2	2	1	3	4	2	3	2	2	3	3	3	3	4
718	1	1	29	1	1	2	1	999			4	4	2	9	1	5	4	1	1	1	1	1	1	1	1	1	1	1	1	1	3	1	2	2	2	2	2	2	3	3	3	3	3	4	4	4	4	4	4
720	1	2	49	3	1	2	1	4			2	5	2	4	5	9	15	1	1	0	1	1	1	1	1	2	4	1	1	1	2	1	3	1	2	1	1	3	2	4	1	1	1	4	4	4	4	4	3
725	1	2	53	3	1	2	1	551	554	533	2	2	5	14	8	2	1	5	5	0	3	5	1	4	2	1	2	1	1	1	2	1	3	2	2	1	1	3	2	3	3	3	3	5	4	4	5	4	4
726	1	2	37	2	1	2	1	916	3		2	3	1	2	3	5	9	1	1	1	1	1	1	1	1	3	2	1	1	2	1	1	3	1	1	2	1	4	5	2	1	3	3	3	4	4	2	3	1
729	1	2	37	2	1	2	1	521	565	564	2	2	1	2	3	10	8	5	1	1	2	1	2	2	1	2	3	1	1	2	1	1	1	1	1	2	1	1	2	2	1	2	2	4	2	1	4	3	1
731	1	2	50	3	1	2	1	4			4	6	5	6	9	2	10	2	1	0	0	1	1	1	1	1	3	1	1	1	2	1	2	1	1	1	1	3	2	3	3	3	2	1	3	3	3	3	3
733	1	1	22	1	1	3	2				8	9	1	10	3	5	8	4	0	2	1	0	0	1	1	3	2	2	2	2	2	1	2	1	2	3	2	2	3	3	3	2	3	3	3	3	3	3	3
735	1	2	26	1	1	3	2				6	10	1	15	6	5	8	3	1	0	0	1	0	2	2	2	3	1	2	2	2	1	1	1	3	3	2	2	4	3	2	3	2	3	4	4	4	4	2
738	1	2	35	2	1	3	1	555	556	517	5	10	1	3	10	8	9	2	1	1	1	1	1	2	3	2	3	2	2	2	2	2	3	3	3	2	2	2	3	3	3	3	3	3	3	2	2	3	3
741	1	2	25	1	1	2	2				4	3	1	3	5	6	2	1	0	1	1	1	0	1	1	2	2	1	1	1	1	1	2	1	1	2	1	3	1	3	3	3	2	2	2	2	1	1	4
746	1	1	37	2	1	2	2				5	5	2	4	9	15	6	1	1	0	1	1	1	1	1	2	3	2	1	1	2	2	3	1	1	3	1	3	1	4	3	3	2	3	3	3	3	3	3
748	1	1	26	1	1	2	2				5.5	8.5	1	4	15	8	12	5	0	0	1	0	0	3	2	2	2	3	2	1	3	2	1	2	2	3	1	1	1	5	1	3	1	3	4	1	3	3	2
749	1	2	28	1	1	5	2				20	20	1	2	4	6	15	10	3	0	3	4	1	1	1	1	4	1	1	1	1	1	3	1	1	1	1	4	2	2	3	2	2	3	1	2	1	1	1
752	1	2	46	3	1	2	1	4			3	2	2	5	15	6	3	1	1	1	1	1	1	2	1	3	4	1	1	2	2	2	2	2	2	2	1	2	3	3	3	3	3	3	3	3	3	3	3
754	1	2	30	2	1	3	1	3	926		4	6	1	5	6	8	10	2	1	1	5	1	1	2	1	2	2	3	2	2	2	3	3	1	2	2	2	3	3	3	3	3	3	2	3	3	4	3	1
758	1	1	25	1	1	2	1	4			1	2	4	2	1	14	8	0	0	0	1	0	0	2	2	3	2	2	1	3	2	2	3	2	2	2	2	2	2	4	3	3	2	3	3	4	4	4	3
760	1	1	29	1	1	5	1	4			18	18	3	2	10	7	4	1	1	14	0	0	2	2	1	3	4	4	1	2	1	1	2	1	1	1	1	1	3	4	3	3	3	5	4	3	3	4	3
768	1	1	28	1	1	2	2				4	5	4	2	6	10	12	1	2	0	1	0	0	2	1	2	3	1	1	2	1	2	3	1	1	2	1	3	1	4	3	3	2	4	4	4	4	4	4
772	1	1	22	1	1	2	2				2	3.5	2	5	1	4	6	1	1	0	1	1	0	2	2	2	2	1	1	1	1	1	2	1	1	1	1	2	4	2	3	3	4	3	4	4	3	4	2
774	1	1	24	1	1	2	2				4	4	4	2	7	8	5	0	1	0	2	0	0	1	1	1	3	1	1	1	1	1	4	1	2	1	1	3	1	4	3	3	2	4	2	3	3	3	4
784	1	1	26	1	1	2	2				3	5	4	2	1	3	8	1	1	1	1	1	1	1	1	1	4	1	1	1	1	1	2	1	1	2	1	3	2	4	2	3	2	3	3	4	3	3	1
786	1	1	27	1	1	2	2				4	4	2	4	1	12	15	1	3	0	3	0	0	2	3	1	1	1	1	1	2	1	1	1	2	2	2	2	1	3	3	3	1	3	3	1	3	3	1
791	1	1	20	1	1	2	2				3	5	1	3	4	8	10	1	0	1	1	0	0	2	2	3	1	1	1	2	3	1	2	2	2	3	2	1	2	3	3	2	3	3	3	3	3	3	3
793	1	1	23	1	1	3	2				6	7	3	1	5	2	8	2	1	3	1	1	1	2	1	2	1	2	1	1	2	1	1	1	2	2	1	2	4	3	2	2	3	3	3	2	4	4	3
794	1	1	25	1	1	3	2				3.5	5	3	1	6	2	9	2	2	2	0	0	0	2	1	2	4	1	1	1	1	1	3	1	1	2	1	3	2	3	3	4	1	3	3	5	3	4	3
798	1	1	25	1	1	4	2				12	14	1	4	6	15	2	5	1	0	2	0	0	2	3	2	2	1	1	1	1	1	2	1	2	3	1	3	1	4	4	4	1	3	2	4	3	4	4
809	1	1	22	1	1	2	2				4	6	1	2	3	4	5	1	1	1	1	0	0	1	1	2	3	2	2	1	2	2	2	1	1	2	1	3	3	4	3	3	2	4	4	4	5	5	3
811	1	1	24	1	1	4	2				6	10	1	2	6	14	8	6	4	1	2	1	1	2	2	3	1	2	1	2	2	2	1	2	2	3	2	1	3	4	2	4	3	3	4	4	4	3	2
812	1	1	23	1	1	3	2				6	9	1	2	4	6	10	2	3	1	2	1	1	3	1	3	4	1	1	2	1	2	2	1	3	2	1	3	4	3	3	3	2	2	2	2	2	2	2
819	1	1	19	1	1	2	2				3	4	1	2	14	4	8	1	2	0	1	1	1	2	3	2	2	1	1	1	2	1	2	1	1	1	1	4	1	1	1	1	3	1	2	1	1	1	2
826	1	1	26	1	1	2	2				2.5	3.5	2	8	9	16	3	0	1	0	1	0	1	2	1	2	2	2	1	2	3	2	2	1	3	2	3	2	2	4	1	4	2	2	2	2	3	3	1
829	1	1	22	1	1	3	2				6	12	1	3	5	4	8	1	1	3	1	1	0	4	4	4	2	3	3	4	3	4	1	2	4	4	2	2	4	3	2	2	3	3	3	2	4	4	4
[truncated: 75 more columns]

## Sheet: label
no	q1	q2	q3_1	q4	q5	q6	q7	q8_1	q8_2	q8_3	q9_1	q9_2	q10_1	q10_2	q10_3	q10_4	q10_5	q11_1	q11_2	q11_3	q11_4	q11_5	q11_6	q12	q13	q14	q15	q16	q17	q18	q19	q20	q21	q22	q23	q24	q25	q26	q27	q28	q29	q30	q31	q32	q33	q34	q35	q36	q37
5	1) 동의합니다.	2) 여성	34	2) 만 30-39세	1) 예	3) 6시간 이상-12시간 미만	1) 예	4) 도돌폰3			5	4	2) 웹 (다음, 네이버, Google, 네이트, Chrome, Dolphin등)	3) 게임 (시뮬레이션, 롤플레잉, 아케이드, 액션, 보드, 게임머니, 게임아이템 등)	1) SNS (소셜, 메신저, 채팅, 블로그 등)	5) 쇼핑 (의류구입, 도서구입, 티켓구입, 중고거래 등)	8) 교통 (지하철 노선, 버스 노선, 교통카드 충전, 교통정보, 네비게이션, 콜택시 등)	1	1	3	0	1	1	2) 약간 그렇다	1) 전혀 아니다	3) 그런 편이다	2) 약간 그렇다	2) 약간 그렇다	1) 전혀 아니다	2) 약간 그렇다	2) 약간 그렇다	2) 약간 그렇다	1) 전혀 아니다	2) 약간 그렇다	2) 약간 그렇다	2) 약간 그렇다	1) 전혀 아니다	3) 그런 편이다	3) 보통	4)	3) 보통	4)	2)	3) 보통	3) 보통	3) 보통	3) 보통	3) 보통	2)
7	1) 동의합니다.	1) 남성	47	3) 만 40세이상	1) 예	2) 1시간 이상-6시간 미만	2) 아니오				2	1	1) SNS (소셜, 메신저, 채팅, 블로그 등)	2) 웹 (다음, 네이버, Google, 네이트, Chrome, Dolphin등)	15) 라이프스타일 (전화, 문자, 메세지, 이메일, 주소록, 설문조사, 일기장, 부동산, 배달, 배송조회 등)	9) 금융 (증권 정보, 금융 정보, 금융 보안, 폰뱅킹, 청구서, 멤버십, 가계부, 리워드앱 등)	8) 교통 (지하철 노선, 버스 노선, 교통카드 충전, 교통정보, 네비게이션, 콜택시 등)	1	1	1	1	1	1	2) 약간 그렇다	1) 전혀 아니다	1) 전혀 아니다	1) 전혀 아니다	1) 전혀 아니다	1) 전혀 아니다	1) 전혀 아니다	1) 전혀 아니다	1) 전혀 아니다	3) 그런 편이다	1) 전혀 아니다	1) 전혀 아니다	1) 전혀 아니다	2) 약간 그렇다	3) 그런 편이다	3) 보통	3) 보통	2)	2)	2)	3) 보통	3) 보통	3) 보통	3) 보통	3) 보통	3) 보통
8	1) 동의합니다.	1) 남성	35	2) 만 30-39세	1) 예	2) 1시간 이상-6시간 미만	2) 아니오				3	5	1) SNS (소셜, 메신저, 채팅, 블로그 등)	2) 웹 (다음, 네이버, Google, 네이트, Chrome, Dolphin등)	12) 도구/생산성 (계산기, 녹음기, 키보드, 블루투스, 위치알림, 백신, 웹하드, 루팅, 메모리 관리 등)	15) 라이프스타일 (전화, 문자, 메세지, 이메일, 주소록, 설문조사, 일기장, 부동산, 배달, 배송조회 등)	10) 날씨 (날씨 정보, 날씨 위젯 등)	1	1	1	1	0	0	2) 약간 그렇다	1) 전혀 아니다	3) 그런 편이다	2) 약간 그렇다	2) 약간 그렇다	1) 전혀 아니다	2) 약간 그렇다	1) 전혀 아니다	2) 약간 그렇다	2) 약간 그렇다	1) 전혀 아니다	1) 전혀 아니다	2) 약간 그렇다	1) 전혀 아니다	2) 약간 그렇다	2)	3) 보통	4)	3) 보통	3) 보통	3) 보통	2)	4)	3) 보통	3) 보통	4)
10	1) 동의합니다.	1) 남성	52	3) 만 40세이상	1) 예	3) 6시간 이상-12시간 미만	2) 아니오				12	2	1) SNS (소셜, 메신저, 채팅, 블로그 등)	8) 교통 (지하철 노선, 버스 노선, 교통카드 충전, 교통정보, 네비게이션, 콜택시 등)	4) 엔터테인먼트 (뉴스, 도서, 만화, 미디어 및 동영상, 스포츠, 여행, 음악, 커뮤니티 등)	6) 사진 (사진 촬영 및 편집, 녹화, 갤러리 등)	15) 라이프스타일 (전화, 문자, 메세지, 이메일, 주소록, 설문조사, 일기장, 부동산, 배달, 배송조회 등)	9	1	1	1	1	1	1) 전혀 아니다	2) 약간 그렇다	1) 전혀 아니다	2) 약간 그렇다	1) 전혀 아니다	1) 전혀 아니다	1) 전혀 아니다	2) 약간 그렇다	1) 전혀 아니다	2) 약간 그렇다	2) 약간 그렇다	1) 전혀 아니다	2) 약간 그렇다	1) 전혀 아니다	3) 그런 편이다	3) 보통	3) 보통	3) 보통	3) 보통	3) 보통	3) 보통	4)	2)	4)	4)	3) 보통
12	1) 동의합니다.	1) 남성	36	2) 만 30-39세	1) 예	2) 1시간 이상-6시간 미만	2) 아니오				3	6	2) 웹 (다음, 네이버, Google, 네이트, Chrome, Dolphin등)	3) 게임 (시뮬레이션, 롤플레잉, 아케이드, 액션, 보드, 게임머니, 게임아이템 등)	1) SNS (소셜, 메신저, 채팅, 블로그 등)	15) 라이프스타일 (전화, 문자, 메세지, 이메일, 주소록, 설문조사, 일기장, 부동산, 배달, 배송조회 등)	12) 도구/생산성 (계산기, 녹음기, 키보드, 블루투스, 위치알림, 백신, 웹하드, 루팅, 메모리 관리 등)	1	1	2	3	1	0	3) 그런 편이다	2) 약간 그렇다	1) 전혀 아니다	2) 약간 그렇다	1) 전혀 아니다	1) 전혀 아니다	1) 전혀 아니다	1) 전혀 아니다	1) 전혀 아니다	3) 그런 편이다	1) 전혀 아니다	1) 전혀 아니다	1) 전혀 아니다	1) 전혀 아니다	3) 그런 편이다	4)	2)	2)	3) 보통	3) 보통	3) 보통	3) 보통	4)	4)	2)	3) 보통
13	1) 동의합니다.	1) 남성	27	1) 만 19-29세	1) 예	4) 12시간 이상-18시간 미만	1) 예	999) 모름			10	10	3) 게임 (시뮬레이션, 롤플레잉, 아케이드, 액션, 보드, 게임머니, 게임아이템 등)	2) 웹 (다음, 네이버, Google, 네이트, Chrome, Dolphin등)	1) SNS (소셜, 메신저, 채팅, 블로그 등)	9) 금융 (증권 정보, 금융 정보, 금융 보안, 폰뱅킹, 청구서, 멤버십, 가계부, 리워드앱 등)	4) 엔터테인먼트 (뉴스, 도서, 만화, 미디어 및 동영상, 스포츠, 여행, 음악, 커뮤니티 등)	1	2	6	1	1	1	2) 약간 그렇다	4) 매우 그렇다	4) 매우 그렇다	1) 전혀 아니다	2) 약간 그렇다	2) 약간 그렇다	2) 약간 그렇다	3) 그런 편이다	1) 전혀 아니다	2) 약간 그렇다	2) 약간 그렇다	1) 전혀 아니다	4) 매우 그렇다	2) 약간 그렇다	3) 그런 편이다	1) 전혀 아니다	5) 매우 그렇다	3) 보통	4)	2)	4)	5) 매우 그렇다	5) 매우 그렇다	4)	4)	4)
15	1) 동의합니다.	1) 남성	38	2) 만 30-39세	1) 예	2) 1시간 이상-6시간 미만	2) 아니오				5	4	1) SNS (소셜, 메신저, 채팅, 블로그 등)	4) 엔터테인먼트 (뉴스, 도서, 만화, 미디어 및 동영상, 스포츠, 여행, 음악, 커뮤니티 등)	2) 웹 (다음, 네이버, Google, 네이트, Chrome, Dolphin등)	6) 사진 (사진 촬영 및 편집, 녹화, 갤러리 등)	9) 금융 (증권 정보, 금융 정보, 금융 보안, 폰뱅킹, 청구서, 멤버십, 가계부, 리워드앱 등)	3	0	0	1	1	0	2) 약간 그렇다	2) 약간 그렇다	2) 약간 그렇다	3) 그런 편이다	2) 약간 그렇다	2) 약간 그렇다	2) 약간 그렇다	2) 약간 그렇다	2) 약간 그렇다	2) 약간 그렇다	2) 약간 그렇다	2) 약간 그렇다	2) 약간 그렇다	2) 약간 그렇다	2) 약간 그렇다	3) 보통	4)	4)	3) 보통	3) 보통	3) 보통	3) 보통	4)	4)	4)	3) 보통
16	1) 동의합니다.	1) 남성	29	1) 만 19-29세	1) 예	3) 6시간 이상-12시간 미만	2) 아니오				6	9	3) 게임 (시뮬레이션, 롤플레잉, 아케이드, 액션, 보드, 게임머니, 게임아이템 등)	1) SNS (소셜, 메신저, 채팅, 블로그 등)	2) 웹 (다음, 네이버, Google, 네이트, Chrome, Dolphin등)	5) 쇼핑 (의류구입, 도서구입, 티켓구입, 중고거래 등)	6) 사진 (사진 촬영 및 편집, 녹화, 갤러리 등)	1	1	3	1	1	1	1) 전혀 아니다	1) 전혀 아니다	1) 전혀 아니다	4) 매우 그렇다	1) 전혀 아니다	1) 전혀 아니다	1) 전혀 아니다	1) 전혀 아니다	1) 전혀 아니다	1) 전혀 아니다	1) 전혀 아니다	2) 약간 그렇다	3) 그런 편이다	1) 전혀 아니다	2) 약간 그렇다	3) 보통	3) 보통	3) 보통	3) 보통	3) 보통	2)	3) 보통	3) 보통	4)	4)	1) 전혀 아니다
18	1) 동의합니다.	2) 여성	46	3) 만 40세이상	1) 예	2) 1시간 이상-6시간 미만	2) 아니오				1	3	2) 웹 (다음, 네이버, Google, 네이트, Chrome, Dolphin등)	5) 쇼핑 (의류구입, 도서구입, 티켓구입, 중고거래 등)	4) 엔터테인먼트 (뉴스, 도서, 만화, 미디어 및 동영상, 스포츠, 여행, 음악, 커뮤니티 등)	15) 라이프스타일 (전화, 문자, 메세지, 이메일, 주소록, 설문조사, 일기장, 부동산, 배달, 배송조회 등)	9) 금융 (증권 정보, 금융 정보, 금융 보안, 폰뱅킹, 청구서, 멤버십, 가계부, 리워드앱 등)	0	1	0	0	0	0	1) 전혀 아니다	1) 전혀 아니다	2) 약간 그렇다	3) 그런 편이다	1) 전혀 아니다	1) 전혀 아니다	1) 전혀 아니다	3) 그런 편이다	1) 전혀 아니다	4) 매우 그렇다	1) 전혀 아니다	1) 전혀 아니다	1) 전혀 아니다	1) 전혀 아니다	3) 그런 편이다	3) 보통	3) 보통	3) 보통	3) 보통	2)	3) 보통	3) 보통	3) 보통	3) 보통	3) 보통	2)
19	1) 동의합니다.	1) 남성	28	1) 만 19-29세	1) 예	2) 1시간 이상-6시간 미만	1) 예	905) 기본 앱			3	4	1) SNS (소셜, 메신저, 채팅, 블로그 등)	2) 웹 (다음, 네이버, Google, 네이트, Chrome, Dolphin등)	5) 쇼핑 (의류구입, 도서구입, 티켓구입, 중고거래 등)	8) 교통 (지하철 노선, 버스 노선, 교통카드 충전, 교통정보, 네비게이션, 콜택시 등)	10) 날씨 (날씨 정보, 날씨 위젯 등)	2	1	0	0	1	0	1) 전혀 아니다	1) 전혀 아니다	2) 약간 그렇다	2) 약간 그렇다	1) 전혀 아니다	1) 전혀 아니다	1) 전혀 아니다	1) 전혀 아니다	1) 전혀 아니다	3) 그런 편이다	1) 전혀 아니다	1) 전혀 아니다	2) 약간 그렇다	1) 전혀 아니다	2) 약간 그렇다	3) 보통	3) 보통	3) 보통	3) 보통	3) 보통	4)	3) 보통	3) 보통	3) 보통	3) 보통	2)
22	1) 동의합니다.	2) 여성	23	1) 만 19-29세	1) 예	3) 6시간 이상-12시간 미만	1) 예	1) 넌 얼마나 쓰니	2) 엑스키퍼	12) 고클린	7	12	1) SNS (소셜, 메신저, 채팅, 블로그 등)	2) 웹 (다음, 네이버, Google, 네이트, Chrome, Dolphin등)	4) 엔터테인먼트 (뉴스, 도서, 만화, 미디어 및 동영상, 스포츠, 여행, 음악, 커뮤니티 등)	5) 쇼핑 (의류구입, 도서구입, 티켓구입, 중고거래 등)	3) 게임 (시뮬레이션, 롤플레잉, 아케이드, 액션, 보드, 게임머니, 게임아이템 등)	2	5	1	1	2	1	3) 그런 편이다	3) 그런 편이다	3) 그런 편이다	3) 그런 편이다	3) 그런 편이다	3) 그런 편이다	3) 그런 편이다	2) 약간 그렇다	3) 그런 편이다	3) 그런 편이다	3) 그런 편이다	3) 그런 편이다	3) 그런 편이다	3) 그런 편이다	3) 그런 편이다	4)	5) 매우 그렇다	5) 매우 그렇다	4)	5) 매우 그렇다	5) 매우 그렇다	5) 매우 그렇다	5) 매우 그렇다	5) 매우 그렇다	5) 매우 그렇다	5) 매우 그렇다
23	1) 동의합니다.	2) 여성	43	3) 만 40세이상	1) 예	2) 1시간 이상-6시간 미만	1) 예	506) 알약			2	3	2) 웹 (다음, 네이버, Google, 네이트, Chrome, Dolphin등)	4) 엔터테인먼트 (뉴스, 도서, 만화, 미디어 및 동영상, 스포츠, 여행, 음악, 커뮤니티 등)	6) 사진 (사진 촬영 및 편집, 녹화, 갤러리 등)	5) 쇼핑 (의류구입, 도서구입, 티켓구입, 중고거래 등)	1) SNS (소셜, 메신저, 채팅, 블로그 등)	1	1	0	0	0	0	1) 전혀 아니다	3) 그런 편이다	3) 그런 편이다	1) 전혀 아니다	2) 약간 그렇다	2) 약간 그렇다	2) 약간 그렇다	3) 그런 편이다	2) 약간 그렇다	2) 약간 그렇다	2) 약간 그렇다	1) 전혀 아니다	2) 약간 그렇다	2) 약간 그렇다	2) 약간 그렇다	3) 보통	3) 보통	2)	3) 보통	2)	4)	3) 보통	3) 보통	3) 보통	3) 보통	2)
25	1) 동의합니다.	1) 남성	53	3) 만 40세이상	1) 예	2) 1시간 이상-6시간 미만	2) 아니오				1.5	1	9) 금융 (증권 정보, 금융 정보, 금융 보안, 폰뱅킹, 청구서, 멤버십, 가계부, 리워드앱 등)	4) 엔터테인먼트 (뉴스, 도서, 만화, 미디어 및 동영상, 스포츠, 여행, 음악, 커뮤니티 등)	1) SNS (소셜, 메신저, 채팅, 블로그 등)	6) 사진 (사진 촬영 및 편집, 녹화, 갤러리 등)	15) 라이프스타일 (전화, 문자, 메세지, 이메일, 주소록, 설문조사, 일기장, 부동산, 배달, 배송조회 등)	1	0	0	1	0	1	1) 전혀 아니다	1) 전혀 아니다	2) 약간 그렇다	3) 그런 편이다	1) 전혀 아니다	1) 전혀 아니다	1) 전혀 아니다	1) 전혀 아니다	1) 전혀 아니다	4) 매우 그렇다	2) 약간 그렇다	1) 전혀 아니다	1) 전혀 아니다	1) 전혀 아니다	3) 그런 편이다	3) 보통	4)	3) 보통	3) 보통	2)	4)	4)	3) 보통	4)	4)	4)
26	1) 동의합니다.	1) 남성	35	2) 만 30-39세	1) 예	4) 12시간 이상-18시간 미만	2) 아니오				15	10	1) SNS (소셜, 메신저, 채팅, 블로그 등)	2) 웹 (다음, 네이버, Google, 네이트, Chrome, Dolphin등)	3) 게임 (시뮬레이션, 롤플레잉, 아케이드, 액션, 보드, 게임머니, 게임아이템 등)	5) 쇼핑 (의류구입, 도서구입, 티켓구입, 중고거래 등)	6) 사진 (사진 촬영 및 편집, 녹화, 갤러리 등)	2	5	5	1	2	1	3) 그런 편이다	3) 그런 편이다	2) 약간 그렇다	1) 전혀 아니다	3) 그런 편이다	1) 전혀 아니다	2) 약간 그렇다	2) 약간 그렇다	4) 매우 그렇다	1) 전혀 아니다	2) 약간 그렇다	3) 그런 편이다	4) 매우 그렇다	3) 그런 편이다	1) 전혀 아니다	3) 보통	3) 보통	4)	3) 보통	3) 보통	3) 보통	3) 보통	3) 보통	3) 보통	3) 보통	3) 보통
32	1) 동의합니다.	1) 남성	19	1) 만 19-29세	1) 예	2) 1시간 이상-6시간 미만	2) 아니오				6	6	1) SNS (소셜, 메신저, 채팅, 블로그 등)	2) 웹 (다음, 네이버, Google, 네이트, Chrome, Dolphin등)	3) 게임 (시뮬레이션, 롤플레잉, 아케이드, 액션, 보드, 게임머니, 게임아이템 등)	15) 라이프스타일 (전화, 문자, 메세지, 이메일, 주소록, 설문조사, 일기장, 부동산, 배달, 배송조회 등)	6) 사진 (사진 촬영 및 편집, 녹화, 갤러리 등)	2	2	1	1	1	1	1) 전혀 아니다	1) 전혀 아니다	2) 약간 그렇다	3) 그런 편이다	1) 전혀 아니다	1) 전혀 아니다	1) 전혀 아니다	1) 전혀 아니다	1) 전혀 아니다	3) 그런 편이다	1) 전혀 아니다	2) 약간 그렇다	1) 전혀 아니다	1) 전혀 아니다	3) 그런 편이다	5) 매우 그렇다	5) 매우 그렇다	2)	2)	1) 전혀 아니다	3) 보통	4)	4)	2)	2)	1) 전혀 아니다
34	1) 동의합니다.	1) 남성	70	3) 만 40세이상	1) 예	2) 1시간 이상-6시간 미만	2) 아니오				1	2	1) SNS (소셜, 메신저, 채팅, 블로그 등)	4) 엔터테인먼트 (뉴스, 도서, 만화, 미디어 및 동영상, 스포츠, 여행, 음악, 커뮤니티 등)	10) 날씨 (날씨 정보, 날씨 위젯 등)	15) 라이프스타일 (전화, 문자, 메세지, 이메일, 주소록, 설문조사, 일기장, 부동산, 배달, 배송조회 등)	5) 쇼핑 (의류구입, 도서구입, 티켓구입, 중고거래 등)	1	1	0	1	1	1	1) 전혀 아니다	2) 약간 그렇다	1) 전혀 아니다	3) 그런 편이다	1) 전혀 아니다	1) 전혀 아니다	1) 전혀 아니다	2) 약간 그렇다	1) 전혀 아니다	4) 매우 그렇다	1) 전혀 아니다	1) 전혀 아니다	1) 전혀 아니다	1) 전혀 아니다	3) 그런 편이다	3) 보통	4)	2)	3) 보통	3) 보통	2)	4)	3) 보통	4)	4)	3) 보통
37	1) 동의합니다.	2) 여성	19	1) 만 19-29세	1) 예	2) 1시간 이상-6시간 미만	2) 아니오				5	5	15) 라이프스타일 (전화, 문자, 메세지, 이메일, 주소록, 설문조사, 일기장, 부동산, 배달, 배송조회 등)	1) SNS (소셜, 메신저, 채팅, 블로그 등)	2) 웹 (다음, 네이버, Google, 네이트, Chrome, Dolphin등)	6) 사진 (사진 촬영 및 편집, 녹화, 갤러리 등)	3) 게임 (시뮬레이션, 롤플레잉, 아케이드, 액션, 보드, 게임머니, 게임아이템 등)	3	1	1	0	1	0	2) 약간 그렇다	1) 전혀 아니다	3) 그런 편이다	2) 약간 그렇다	1) 전혀 아니다	1) 전혀 아니다	1) 전혀 아니다	2) 약간 그렇다	1) 전혀 아니다	2) 약간 그렇다	2) 약간 그렇다	3) 그런 편이다	2) 약간 그렇다	1) 전혀 아니다	1) 전혀 아니다	4)	4)	2)	4)	2)	3) 보통	3) 보통	4)	4)	4)	2)
38	1) 동의합니다.	1) 남성	27	1) 만 19-29세	1) 예	5) 18시간 이상-24시간 미만	2) 아니오				12	18	2) 웹 (다음, 네이버, Google, 네이트, Chrome, Dolphin등)	15) 라이프스타일 (전화, 문자, 메세지, 이메일, 주소록, 설문조사, 일기장, 부동산, 배달, 배송조회 등)	6) 사진 (사진 촬영 및 편집, 녹화, 갤러리 등)	4) 엔터테인먼트 (뉴스, 도서, 만화, 미디어 및 동영상, 스포츠, 여행, 음악, 커뮤니티 등)	5) 쇼핑 (의류구입, 도서구입, 티켓구입, 중고거래 등)	1	8	2	5	4	1	2) 약간 그렇다	1) 전혀 아니다	2) 약간 그렇다	3) 그런 편이다	1) 전혀 아니다	1) 전혀 아니다	1) 전혀 아니다	2) 약간 그렇다	1) 전혀 아니다	2) 약간 그렇다	2) 약간 그렇다	3) 그런 편이다	3) 그런 편이다	1) 전혀 아니다	2) 약간 그렇다	1) 전혀 아니다	5) 매우 그렇다	4)	5) 매우 그렇다	1) 전혀 아니다	5) 매우 그렇다	4)	4)	4)	5) 매우 그렇다	3) 보통
39	1) 동의합니다.	1) 남성	21	1) 만 19-29세	1) 예	2) 1시간 이상-6시간 미만	2) 아니오				1.5	2	3) 게임 (시뮬레이션, 롤플레잉, 아케이드, 액션, 보드, 게임머니, 게임아이템 등)	1) SNS (소셜, 메신저, 채팅, 블로그 등)	4) 엔터테인먼트 (뉴스, 도서, 만화, 미디어 및 동영상, 스포츠, 여행, 음악, 커뮤니티 등)	2) 웹 (다음, 네이버, Google, 네이트, Chrome, Dolphin등)	5) 쇼핑 (의류구입, 도서구입, 티켓구입, 중고거래 등)	1	1	2	1	1	0	1) 전혀 아니다	1) 전혀 아니다	2) 약간 그렇다	3) 그런 편이다	2) 약간 그렇다	2) 약간 그렇다	1) 전혀 아니다	2) 약간 그렇다	1) 전혀 아니다	2) 약간 그렇다	1) 전혀 아니다	2) 약간 그렇다	2) 약간 그렇다	1) 전혀 아니다	1) 전혀 아니다	1) 전혀 아니다	4)	2)	3) 보통	2)	4)	2)	3) 보통	4)	3) 보통	2)
41	1) 동의합니다.	1) 남성	35	2) 만 30-39세	1) 예	2) 1시간 이상-6시간 미만	1) 예	3) 하루	9) My Data Manager	4) 도돌폰3	5	8	15) 라이프스타일 (전화, 문자, 메세지, 이메일, 주소록, 설문조사, 일기장, 부동산, 배달, 배송조회 등)	1) SNS (소셜, 메신저, 채팅, 블로그 등)	2) 웹 (다음, 네이버, Google, 네이트, Chrome, Dolphin등)	4) 엔터테인먼트 (뉴스, 도서, 만화, 미디어 및 동영상, 스포츠, 여행, 음악, 커뮤니티 등)	5) 쇼핑 (의류구입, 도서구입, 티켓구입, 중고거래 등)	1	2	1	1	1	1	1) 전혀 아니다	1) 전혀 아니다	1) 전혀 아니다	3) 그런 편이다	1) 전혀 아니다	1) 전혀 아니다	1) 전혀 아니다	1) 전혀 아니다	1) 전혀 아니다	2) 약간 그렇다	1) 전혀 아니다	1) 전혀 아니다	1) 전혀 아니다	1) 전혀 아니다	3) 그런 편이다	3) 보통	4)	4)	4)	2)	5) 매우 그렇다	4)	4)	5) 매우 그렇다	5) 매우 그렇다	4)
42	1) 동의합니다.	2) 여성	25	1) 만 19-29세	1) 예	2) 1시간 이상-6시간 미만	1) 예	4) 도돌폰3	6) KT고객센터		5	7	1) SNS (소셜, 메신저, 채팅, 블로그 등)	15) 라이프스타일 (전화, 문자, 메세지, 이메일, 주소록, 설문조사, 일기장, 부동산, 배달, 배송조회 등)	2) 웹 (다음, 네이버, Google, 네이트, Chrome, Dolphin등)	3) 게임 (시뮬레이션, 롤플레잉, 아케이드, 액션, 보드, 게임머니, 게임아이템 등)	6) 사진 (사진 촬영 및 편집, 녹화, 갤러리 등)	3	1	2	1	1	1	1) 전혀 아니다	1) 전혀 아니다	2) 약간 그렇다	3) 그런 편이다	1) 전혀 아니다	1) 전혀 아니다	1) 전혀 아니다	1) 전혀 아니다	1) 전혀 아니다	3) 그런 편이다	1) 전혀 아니다	2) 약간 그렇다	2) 약간 그렇다	1) 전혀 아니다	3) 그런 편이다	1) 전혀 아니다	4)	4)	5) 매우 그렇다	2)	4)	4)	4)	4)	4)	4)
43	1) 동의합니다.	2) 여성	48	3) 만 40세이상	1) 예	3) 6시간 이상-12시간 미만	1) 예	3) 하루	8) mobile fence		5	8	1) SNS (소셜, 메신저, 채팅, 블로그 등)	2) 웹 (다음, 네이버, Google, 네이트, Chrome, Dolphin등)	4) 엔터테인먼트 (뉴스, 도서, 만화, 미디어 및 동영상, 스포츠, 여행, 음악, 커뮤니티 등)	5) 쇼핑 (의류구입, 도서구입, 티켓구입, 중고거래 등)	6) 사진 (사진 촬영 및 편집, 녹화, 갤러리 등)	1	2	0	1	1	0	3) 그런 편이다	3) 그런 편이다	3) 그런 편이다	1) 전혀 아니다	2) 약간 그렇다	2) 약간 그렇다	2) 약간 그렇다	3) 그런 편이다	2) 약간 그렇다	1) 전혀 아니다	3) 그런 편이다	3) 그런 편이다	3) 그런 편이다	3) 그런 편이다	1) 전혀 아니다	2)	3) 보통	4)	3) 보통	2)	4)	4)	4)	4)	4)	4)
44	1) 동의합니다.	1) 남성	29	1) 만 19-29세	1) 예	2) 1시간 이상-6시간 미만	1) 예	923) 앱절전			2	5	1) SNS (소셜, 메신저, 채팅, 블로그 등)	2) 웹 (다음, 네이버, Google, 네이트, Chrome, Dolphin등)	3) 게임 (시뮬레이션, 롤플레잉, 아케이드, 액션, 보드, 게임머니, 게임아이템 등)	4) 엔터테인먼트 (뉴스, 도서, 만화, 미디어 및 동영상, 스포츠, 여행, 음악, 커뮤니티 등)	5) 쇼핑 (의류구입, 도서구입, 티켓구입, 중고거래 등)	1	1	1	1	1	1	2) 약간 그렇다	1) 전혀 아니다	2) 약간 그렇다	3) 그런 편이다	3) 그런 편이다	1) 전혀 아니다	1) 전혀 아니다	1) 전혀 아니다	2) 약간 그렇다	3) 그런 편이다	1) 전혀 아니다	1) 전혀 아니다	2) 약간 그렇다	1) 전혀 아니다	3) 그런 편이다	1) 전혀 아니다	3) 보통	3) 보통	3) 보통	3) 보통	3) 보통	3) 보통	3) 보통	3) 보통	3) 보통	3) 보통
45	1) 동의합니다.	1) 남성	26	1) 만 19-29세	1) 예	3) 6시간 이상-12시간 미만	2) 아니오				4	6	7) 건강/운동 (운동량측정, 다이어트, 생리다이어리, 예방접종다이어리, 성분 분석 등)	5) 쇼핑 (의류구입, 도서구입, 티켓구입, 중고거래 등)	1) SNS (소셜, 메신저, 채팅, 블로그 등)	3) 게임 (시뮬레이션, 롤플레잉, 아케이드, 액션, 보드, 게임머니, 게임아이템 등)	13) 비즈니스 (문서 편집, 문서 뷰어, 캘린더, 일정 관리, 구인구직 등)	1	1	1	1	1	1	2) 약간 그렇다	2) 약간 그렇다	2) 약간 그렇다	1) 전혀 아니다	1) 전혀 아니다	1) 전혀 아니다	2) 약간 그렇다	3) 그런 편이다	1) 전혀 아니다	2) 약간 그렇다	2) 약간 그렇다	2) 약간 그렇다	2) 약간 그렇다	1) 전혀 아니다	1) 전혀 아니다	3) 보통	4)	3) 보통	3) 보통	3) 보통	2)	3) 보통	3) 보통	2)	2)	3) 보통
46	1) 동의합니다.	1) 남성	45	3) 만 40세이상	1) 예	2) 1시간 이상-6시간 미만	1) 예	3) 하루			3	1	1) SNS (소셜, 메신저, 채팅, 블로그 등)	2) 웹 (다음, 네이버, Google, 네이트, Chrome, Dolphin등)	5) 쇼핑 (의류구입, 도서구입, 티켓구입, 중고거래 등)	6) 사진 (사진 촬영 및 편집, 녹화, 갤러리 등)	10) 날씨 (날씨 정보, 날씨 위젯 등)	1	1	0	5	5	0	1) 전혀 아니다	1) 전혀 아니다	2) 약간 그렇다	2) 약간 그렇다	1) 전혀 아니다	1) 전혀 아니다	1) 전혀 아니다	1) 전혀 아니다	1) 전혀 아니다	2) 약간 그렇다	1) 전혀 아니다	1) 전혀 아니다	2) 약간 그렇다	1) 전혀 아니다	2) 약간 그렇다	2)	3) 보통	2)	2)	2)	2)	2)	3) 보통	2)	2)	2)
47	1) 동의합니다.	2) 여성	21	1) 만 19-29세	1) 예	2) 1시간 이상-6시간 미만	2) 아니오				6	7	2) 웹 (다음, 네이버, Google, 네이트, Chrome, Dolphin등)	4) 엔터테인먼트 (뉴스, 도서, 만화, 미디어 및 동영상, 스포츠, 여행, 음악, 커뮤니티 등)	8) 교통 (지하철 노선, 버스 노선, 교통카드 충전, 교통정보, 네비게이션, 콜택시 등)	7) 건강/운동 (운동량측정, 다이어트, 생리다이어리, 예방접종다이어리, 성분 분석 등)	14) 교육 (동영상 강의, 사전, 번역기, 강의시간표, 출결관리 등)	6	2	3	2	2	1	1) 전혀 아니다	2) 약간 그렇다	2) 약간 그렇다	2) 약간 그렇다	3) 그런 편이다	1) 전혀 아니다	1) 전혀 아니다	2) 약간 그렇다	2) 약간 그렇다	1) 전혀 아니다	1) 전혀 아니다	1) 전혀 아니다	1) 전혀 아니다	1) 전혀 아니다	3) 그런 편이다	2)	3) 보통	2)	3) 보통	2)	3) 보통	4)	2)	3) 보통	3) 보통	2)
48	1) 동의합니다.	1) 남성	38	2) 만 30-39세	1) 예	3) 6시간 이상-12시간 미만	1) 예	4) 도돌폰3			8	10	3) 게임 (시뮬레이션, 롤플레잉, 아케이드, 액션, 보드, 게임머니, 게임아이템 등)	1) SNS (소셜, 메신저, 채팅, 블로그 등)	2) 웹 (다음, 네이버, Google, 네이트, Chrome, Dolphin등)	4) 엔터테인먼트 (뉴스, 도서, 만화, 미디어 및 동영상, 스포츠, 여행, 음악, 커뮤니티 등)	5) 쇼핑 (의류구입, 도서구입, 티켓구입, 중고거래 등)	2	1	2	1	1	1	4) 매우 그렇다	1) 전혀 아니다	2) 약간 그렇다	2) 약간 그렇다	2) 약간 그렇다	3) 그런 편이다	1) 전혀 아니다	1) 전혀 아니다	3) 그런 편이다	1) 전혀 아니다	1) 전혀 아니다	3) 그런 편이다	2) 약간 그렇다	1) 전혀 아니다	1) 전혀 아니다	1) 전혀 아니다	5) 매우 그렇다	5) 매우 그렇다	5) 매우 그렇다	1) 전혀 아니다	4)	4)	3) 보통	3) 보통	3) 보통	2)
51	1) 동의합니다.	2) 여성	28	1) 만 19-29세	1) 예	2) 1시간 이상-6시간 미만	1) 예	11) 모바일 T world			6	6	1) SNS (소셜, 메신저, 채팅, 블로그 등)	2) 웹 (다음, 네이버, Google, 네이트, Chrome, Dolphin등)	3) 게임 (시뮬레이션, 롤플레잉, 아케이드, 액션, 보드, 게임머니, 게임아이템 등)	6) 사진 (사진 촬영 및 편집, 녹화, 갤러리 등)	8) 교통 (지하철 노선, 버스 노선, 교통카드 충전, 교통정보, 네비게이션, 콜택시 등)	2	1	1	0	1	1	2) 약간 그렇다	1) 전혀 아니다	3) 그런 편이다	2) 약간 그렇다	1) 전혀 아니다	1) 전혀 아니다	1) 전혀 아니다	2) 약간 그렇다	1) 전혀 아니다	3) 그런 편이다	2) 약간 그렇다	1) 전혀 아니다	1) 전혀 아니다	1) 전혀 아니다	3) 그런 편이다	3) 보통	4)	3) 보통	5) 매우 그렇다	2)	5) 매우 그렇다	4)	3) 보통	4)	4)	3) 보통
53	1) 동의합니다.	1) 남성	27	1) 만 19-29세	1) 예	3) 6시간 이상-12시간 미만	1) 예	4) 도돌폰3			3	6	2) 웹 (다음, 네이버, Google, 네이트, Chrome, Dolphin등)	1) SNS (소셜, 메신저, 채팅, 블로그 등)	3) 게임 (시뮬레이션, 롤플레잉, 아케이드, 액션, 보드, 게임머니, 게임아이템 등)	4) 엔터테인먼트 (뉴스, 도서, 만화, 미디어 및 동영상, 스포츠, 여행, 음악, 커뮤니티 등)	8) 교통 (지하철 노선, 버스 노선, 교통카드 충전, 교통정보, 네비게이션, 콜택시 등)	3	2	1	1	0	0	2) 약간 그렇다	3) 그런 편이다	1) 전혀 아니다	1) 전혀 아니다	1) 전혀 아니다	1) 전혀 아니다	1) 전혀 아니다	2) 약간 그렇다	1) 전혀 아니다	1) 전혀 아니다	1) 전혀 아니다	1) 전혀 아니다	1) 전혀 아니다	1) 전혀 아니다	3) 그런 편이다	3) 보통	2)	2)	2)	1) 전혀 아니다	1) 전혀 아니다	3) 보통	4)	3) 보통	2)	2)
54	1) 동의합니다.	1) 남성	32	2) 만 30-39세	1) 예	3) 6시간 이상-12시간 미만	2) 아니오				6	6	3) 게임 (시뮬레이션, 롤플레잉, 아케이드, 액션, 보드, 게임머니, 게임아이템 등)	2) 웹 (다음, 네이버, Google, 네이트, Chrome, Dolphin등)	4) 엔터테인먼트 (뉴스, 도서, 만화, 미디어 및 동영상, 스포츠, 여행, 음악, 커뮤니티 등)	5) 쇼핑 (의류구입, 도서구입, 티켓구입, 중고거래 등)	15) 라이프스타일 (전화, 문자, 메세지, 이메일, 주소록, 설문조사, 일기장, 부동산, 배달, 배송조회 등)	1	2	3	1	1	1	1) 전혀 아니다	2) 약간 그렇다	1) 전혀 아니다	2) 약간 그렇다	2) 약간 그렇다	3) 그런 편이다	1) 전혀 아니다	3) 그런 편이다	2) 약간 그렇다	2) 약간 그렇다	2) 약간 그렇다	1) 전혀 아니다	1) 전혀 아니다	1) 전혀 아니다	1) 전혀 아니다	1) 전혀 아니다	5) 매우 그렇다	3) 보통	3) 보통	1) 전혀 아니다	5) 매우 그렇다	5) 매우 그렇다	3) 보통	3) 보통	4)	1) 전혀 아니다
56	1) 동의합니다.	2) 여성	23	1) 만 19-29세	1) 예	3) 6시간 이상-12시간 미만	1) 예	4) 도돌폰3			10	10	2) 웹 (다음, 네이버, Google, 네이트, Chrome, Dolphin등)	1) SNS (소셜, 메신저, 채팅, 블로그 등)	4) 엔터테인먼트 (뉴스, 도서, 만화, 미디어 및 동영상, 스포츠, 여행, 음악, 커뮤니티 등)	3) 게임 (시뮬레이션, 롤플레잉, 아케이드, 액션, 보드, 게임머니, 게임아이템 등)	8) 교통 (지하철 노선, 버스 노선, 교통카드 충전, 교통정보, 네비게이션, 콜택시 등)	1	6	1	1	1	1	2) 약간 그렇다	2) 약간 그렇다	1) 전혀 아니다	2) 약간 그렇다	1) 전혀 아니다	1) 전혀 아니다	1) 전혀 아니다	2) 약간 그렇다	1) 전혀 아니다	2) 약간 그렇다	2) 약간 그렇다	2) 약간 그렇다	2) 약간 그렇다	1) 전혀 아니다	3) 그런 편이다	3) 보통	3) 보통	3) 보통	3) 보통	2)	3) 보통	4)	3) 보통	3) 보통	3) 보통	3) 보통
60	1) 동의합니다.	2) 여성	25	1) 만 19-29세	1) 예	2) 1시간 이상-6시간 미만	1) 예	4) 도돌폰3			3	4	2) 웹 (다음, 네이버, Google, 네이트, Chrome, Dolphin등)	4) 엔터테인먼트 (뉴스, 도서, 만화, 미디어 및 동영상, 스포츠, 여행, 음악, 커뮤니티 등)	1) SNS (소셜, 메신저, 채팅, 블로그 등)	5) 쇼핑 (의류구입, 도서구입, 티켓구입, 중고거래 등)	6) 사진 (사진 촬영 및 편집, 녹화, 갤러리 등)	1	1	0	2	1	0	3) 그런 편이다	1) 전혀 아니다	2) 약간 그렇다	2) 약간 그렇다	1) 전혀 아니다	2) 약간 그렇다	2) 약간 그렇다	1) 전혀 아니다	2) 약간 그렇다	2) 약간 그렇다	1) 전혀 아니다	3) 그런 편이다	2) 약간 그렇다	1) 전혀 아니다	2) 약간 그렇다	2)	2)	2)	2)	2)	3) 보통	3) 보통	3) 보통	3) 보통	3) 보통	2)
62	1) 동의합니다.	2) 여성	37	2) 만 30-39세	1) 예	2) 1시간 이상-6시간 미만	2) 아니오				1	3	2) 웹 (다음, 네이버, Google, 네이트, Chrome, Dolphin등)	4) 엔터테인먼트 (뉴스, 도서, 만화, 미디어 및 동영상, 스포츠, 여행, 음악, 커뮤니티 등)	8) 교통 (지하철 노선, 버스 노선, 교통카드 충전, 교통정보, 네비게이션, 콜택시 등)	10) 날씨 (날씨 정보, 날씨 위젯 등)	9) 금융 (증권 정보, 금융 정보, 금융 보안, 폰뱅킹, 청구서, 멤버십, 가계부, 리워드앱 등)	1	1	1	1	1	1	1) 전혀 아니다	1) 전혀 아니다	1) 전혀 아니다	3) 그런 편이다	1) 전혀 아니다	1) 전혀 아니다	1) 전혀 아니다	1) 전혀 아니다	1) 전혀 아니다	3) 그런 편이다	1) 전혀 아니다	1) 전혀 아니다	1) 전혀 아니다	1) 전혀 아니다	3) 그런 편이다	3) 보통	3) 보통	2)	4)	2)	3) 보통	4)	2)	3) 보통	4)	3) 보통
63	1) 동의합니다.	1) 남성	30	2) 만 30-39세	1) 예	2) 1시간 이상-6시간 미만	1) 예	24) 타이머락	11) 모바일 T world		5	5	5) 쇼핑 (의류구입, 도서구입, 티켓구입, 중고거래 등)	2) 웹 (다음, 네이버, Google, 네이트, Chrome, Dolphin등)	9) 금융 (증권 정보, 금융 정보, 금융 보안, 폰뱅킹, 청구서, 멤버십, 가계부, 리워드앱 등)	3) 게임 (시뮬레이션, 롤플레잉, 아케이드, 액션, 보드, 게임머니, 게임아이템 등)	4) 엔터테인먼트 (뉴스, 도서, 만화, 미디어 및 동영상, 스포츠, 여행, 음악, 커뮤니티 등)	1	2	2	1	1	1	3) 그런 편이다	3) 그런 편이다	2) 약간 그렇다	3) 그런 편이다	2) 약간 그렇다	3) 그런 편이다	2) 약간 그렇다	3) 그런 편이다	2) 약간 그렇다	2) 약간 그렇다	2) 약간 그렇다	2) 약간 그렇다	3) 그런 편이다	2) 약간 그렇다	2) 약간 그렇다	3) 보통	3) 보통	4)	4)	2)	3) 보통	4)	4)	3) 보통	3) 보통	3) 보통
64	1) 동의합니다.	2) 여성	57	3) 만 40세이상	1) 예	2) 1시간 이상-6시간 미만	1) 예	4) 도돌폰3	1) 넌 얼마나 쓰니		1.5	2	2) 웹 (다음, 네이버, Google, 네이트, Chrome, Dolphin등)	5) 쇼핑 (의류구입, 도서구입, 티켓구입, 중고거래 등)	6) 사진 (사진 촬영 및 편집, 녹화, 갤러리 등)	8) 교통 (지하철 노선, 버스 노선, 교통카드 충전, 교통정보, 네비게이션, 콜택시 등)	10) 날씨 (날씨 정보, 날씨 위젯 등)	0	1	0	0	1	1	1) 전혀 아니다	1) 전혀 아니다	1) 전혀 아니다	3) 그런 편이다	1) 전혀 아니다	1) 전혀 아니다	1) 전혀 아니다	2) 약간 그렇다	1) 전혀 아니다	3) 그런 편이다	2) 약간 그렇다	1) 전혀 아니다	1) 전혀 아니다	1) 전혀 아니다	3) 그런 편이다	3) 보통	3) 보통	4)	4)	2)	3) 보통	4)	4)	4)	4)	2)
65	1) 동의합니다.	2) 여성	36	2) 만 30-39세	1) 예	2) 1시간 이상-6시간 미만	2) 아니오				6	8	2) 웹 (다음, 네이버, Google, 네이트, Chrome, Dolphin등)	1) SNS (소셜, 메신저, 채팅, 블로그 등)	3) 게임 (시뮬레이션, 롤플레잉, 아케이드, 액션, 보드, 게임머니, 게임아이템 등)	5) 쇼핑 (의류구입, 도서구입, 티켓구입, 중고거래 등)	9) 금융 (증권 정보, 금융 정보, 금융 보안, 폰뱅킹, 청구서, 멤버십, 가계부, 리워드앱 등)	1	1	1	1	1	0	2) 약간 그렇다	2) 약간 그렇다	3) 그런 편이다	1) 전혀 아니다	2) 약간 그렇다	1) 전혀 아니다	2) 약간 그렇다	2) 약간 그렇다	2) 약간 그렇다	2) 약간 그렇다	1) 전혀 아니다	1) 전혀 아니다	3) 그런 편이다	2) 약간 그렇다	3) 그런 편이다	3) 보통	3) 보통	2)	3) 보통	3) 보통	4)	3) 보통	4)	3) 보통	3) 보통	1) 전혀 아니다
66	1) 동의합니다.	2) 여성	23	1) 만 19-29세	1) 예	2) 1시간 이상-6시간 미만	1) 예	4) 도돌폰3			2	3	1) SNS (소셜, 메신저, 채팅, 블로그 등)	4) 엔터테인먼트 (뉴스, 도서, 만화, 미디어 및 동영상, 스포츠, 여행, 음악, 커뮤니티 등)	3) 게임 (시뮬레이션, 롤플레잉, 아케이드, 액션, 보드, 게임머니, 게임아이템 등)	6) 사진 (사진 촬영 및 편집, 녹화, 갤러리 등)	13) 비즈니스 (문서 편집, 문서 뷰어, 캘린더, 일정 관리, 구인구직 등)	1	0	1	0	0	0	2) 약간 그렇다	2) 약간 그렇다	2) 약간 그렇다	1) 전혀 아니다	1) 전혀 아니다	2) 약간 그렇다	2) 약간 그렇다	2) 약간 그렇다	1) 전혀 아니다	2) 약간 그렇다	1) 전혀 아니다	3) 그런 편이다	3) 그런 편이다	2) 약간 그렇다	1) 전혀 아니다	3) 보통	2)	3) 보통	3) 보통	1) 전혀 아니다	3) 보통	3) 보통	3) 보통	2)	1) 전혀 아니다	2)
67	1) 동의합니다.	2) 여성	28	1) 만 19-29세	1) 예	3) 6시간 이상-12시간 미만	1) 예	910) 도토리			6	12	1) SNS (소셜, 메신저, 채팅, 블로그 등)	5) 쇼핑 (의류구입, 도서구입, 티켓구입, 중고거래 등)	2) 웹 (다음, 네이버, Google, 네이트, Chrome, Dolphin등)	6) 사진 (사진 촬영 및 편집, 녹화, 갤러리 등)	12) 도구/생산성 (계산기, 녹음기, 키보드, 블루투스, 위치알림, 백신, 웹하드, 루팅, 메모리 관리 등)	3	1	0	0	1	1	3) 그런 편이다	2) 약간 그렇다	2) 약간 그렇다	1) 전혀 아니다	1) 전혀 아니다	3) 그런 편이다	2) 약간 그렇다	2) 약간 그렇다	1) 전혀 아니다	2) 약간 그렇다	2) 약간 그렇다	2) 약간 그렇다	2) 약간 그렇다	2) 약간 그렇다	3) 그런 편이다	4)	3) 보통	2)	4)	2)	4)	4)	4)	4)	3) 보통	4)
68	1) 동의합니다.	1) 남성	37	2) 만 30-39세	1) 예	3) 6시간 이상-12시간 미만	1) 예	507) 클린마스터			6	8	1) SNS (소셜, 메신저, 채팅, 블로그 등)	2) 웹 (다음, 네이버, Google, 네이트, Chrome, Dolphin등)	3) 게임 (시뮬레이션, 롤플레잉, 아케이드, 액션, 보드, 게임머니, 게임아이템 등)	4) 엔터테인먼트 (뉴스, 도서, 만화, 미디어 및 동영상, 스포츠, 여행, 음악, 커뮤니티 등)	9) 금융 (증권 정보, 금융 정보, 금융 보안, 폰뱅킹, 청구서, 멤버십, 가계부, 리워드앱 등)	2	2	1	1	1	1	2) 약간 그렇다	3) 그런 편이다	3) 그런 편이다	2) 약간 그렇다	1) 전혀 아니다	2) 약간 그렇다	2) 약간 그렇다	2) 약간 그렇다	1) 전혀 아니다	1) 전혀 아니다	2) 약간 그렇다	2) 약간 그렇다	3) 그런 편이다	2) 약간 그렇다	2) 약간 그렇다	3) 보통	3) 보통	3) 보통	5) 매우 그렇다	3) 보통	5) 매우 그렇다	5) 매우 그렇다	3) 보통	4)	4)	2)
71	1) 동의합니다.	1) 남성	39	2) 만 30-39세	1) 예	2) 1시간 이상-6시간 미만	1) 예	532) 우리은행			6	5	1) SNS (소셜, 메신저, 채팅, 블로그 등)	6) 사진 (사진 촬영 및 편집, 녹화, 갤러리 등)	7) 건강/운동 (운동량측정, 다이어트, 생리다이어리, 예방접종다이어리, 성분 분석 등)	8) 교통 (지하철 노선, 버스 노선, 교통카드 충전, 교통정보, 네비게이션, 콜택시 등)	9) 금융 (증권 정보, 금융 정보, 금융 보안, 폰뱅킹, 청구서, 멤버십, 가계부, 리워드앱 등)	1	1	1	1	1	1	3) 그런 편이다	2) 약간 그렇다	3) 그런 편이다	2) 약간 그렇다	2) 약간 그렇다	2) 약간 그렇다	3) 그런 편이다	2) 약간 그렇다	2) 약간 그렇다	2) 약간 그렇다	2) 약간 그렇다	3) 그런 편이다	2) 약간 그렇다	2) 약간 그렇다	2) 약간 그렇다	3) 보통	2)	3) 보통	3) 보통	4)	3) 보통	2)	2)	3) 보통	3) 보통	2)
73	1) 동의합니다.	1) 남성	26	1) 만 19-29세	1) 예	3) 6시간 이상-12시간 미만	1) 예	3) 하루			6	8	1) SNS (소셜, 메신저, 채팅, 블로그 등)	3) 게임 (시뮬레이션, 롤플레잉, 아케이드, 액션, 보드, 게임머니, 게임아이템 등)	4) 엔터테인먼트 (뉴스, 도서, 만화, 미디어 및 동영상, 스포츠, 여행, 음악, 커뮤니티 등)	13) 비즈니스 (문서 편집, 문서 뷰어, 캘린더, 일정 관리, 구인구직 등)	10) 날씨 (날씨 정보, 날씨 위젯 등)	4	2	1	1	0	0	2) 약간 그렇다	2) 약간 그렇다	2) 약간 그렇다	1) 전혀 아니다	2) 약간 그렇다	1) 전혀 아니다	1) 전혀 아니다	2) 약간 그렇다	1) 전혀 아니다	1) 전혀 아니다	1) 전혀 아니다	3) 그런 편이다	3) 그런 편이다	2) 약간 그렇다	1) 전혀 아니다	1) 전혀 아니다	5) 매우 그렇다	3) 보통	4)	2)	4)	4)	3) 보통	4)	4)	2)
74	1) 동의합니다.	1) 남성	26	1) 만 19-29세	1) 예	2) 1시간 이상-6시간 미만	1) 예	9) My Data Manager	6) KT고객센터		4	6	1) SNS (소셜, 메신저, 채팅, 블로그 등)	2) 웹 (다음, 네이버, Google, 네이트, Chrome, Dolphin등)	6) 사진 (사진 촬영 및 편집, 녹화, 갤러리 등)	10) 날씨 (날씨 정보, 날씨 위젯 등)	15) 라이프스타일 (전화, 문자, 메세지, 이메일, 주소록, 설문조사, 일기장, 부동산, 배달, 배송조회 등)	2	1	0	1	1	1	2) 약간 그렇다	1) 전혀 아니다	2) 약간 그렇다	2) 약간 그렇다	1) 전혀 아니다	1) 전혀 아니다	1) 전혀 아니다	1) 전혀 아니다	1) 전혀 아니다	2) 약간 그렇다	1) 전혀 아니다	2) 약간 그렇다	1) 전혀 아니다	1) 전혀 아니다	1) 전혀 아니다	3) 보통	3) 보통	2)	2)	4)	3) 보통	4)	2)	3) 보통	3) 보통	3) 보통
76	1) 동의합니다.	1) 남성	23	1) 만 19-29세	1) 예	2) 1시간 이상-6시간 미만	1) 예	4) 도돌폰3	512) 고런처		2	5	1) SNS (소셜, 메신저, 채팅, 블로그 등)	2) 웹 (다음, 네이버, Google, 네이트, Chrome, Dolphin등)	3) 게임 (시뮬레이션, 롤플레잉, 아케이드, 액션, 보드, 게임머니, 게임아이템 등)	4) 엔터테인먼트 (뉴스, 도서, 만화, 미디어 및 동영상, 스포츠, 여행, 음악, 커뮤니티 등)	7) 건강/운동 (운동량측정, 다이어트, 생리다이어리, 예방접종다이어리, 성분 분석 등)	1	1	0	1	0	1	1) 전혀 아니다	2) 약간 그렇다	2) 약간 그렇다	1) 전혀 아니다	2) 약간 그렇다	1) 전혀 아니다	1) 전혀 아니다	1) 전혀 아니다	1) 전혀 아니다	3) 그런 편이다	1) 전혀 아니다	2) 약간 그렇다	1) 전혀 아니다	1) 전혀 아니다	3) 그런 편이다	1) 전혀 아니다	1) 전혀 아니다	1) 전혀 아니다	1) 전혀 아니다	1) 전혀 아니다	1) 전혀 아니다	2)	2)	2)	1) 전혀 아니다	1) 전혀 아니다
77	1) 동의합니다.	1) 남성	44	3) 만 40세이상	1) 예	2) 1시간 이상-6시간 미만	2) 아니오				3	4	3) 게임 (시뮬레이션, 롤플레잉, 아케이드, 액션, 보드, 게임머니, 게임아이템 등)	2) 웹 (다음, 네이버, Google, 네이트, Chrome, Dolphin등)	1) SNS (소셜, 메신저, 채팅, 블로그 등)	15) 라이프스타일 (전화, 문자, 메세지, 이메일, 주소록, 설문조사, 일기장, 부동산, 배달, 배송조회 등)	16) 시스템 및 기타	3	3	1	3	2	1	1) 전혀 아니다	1) 전혀 아니다	1) 전혀 아니다	3) 그런 편이다	1) 전혀 아니다	1) 전혀 아니다	1) 전혀 아니다	1) 전혀 아니다	1) 전혀 아니다	4) 매우 그렇다	1) 전혀 아니다	1) 전혀 아니다	3) 그런 편이다	1) 전혀 아니다	3) 그런 편이다	2)	4)	3) 보통	3) 보통	2)	3) 보통	3) 보통	3) 보통	3) 보통	4)	3) 보통
78	1) 동의합니다.	1) 남성	22	1) 만 19-29세	1) 예	5) 18시간 이상-24시간 미만	1) 예	4) 도돌폰3			20	20	1) SNS (소셜, 메신저, 채팅, 블로그 등)	2) 웹 (다음, 네이버, Google, 네이트, Chrome, Dolphin등)	6) 사진 (사진 촬영 및 편집, 녹화, 갤러리 등)	10) 날씨 (날씨 정보, 날씨 위젯 등)	9) 금융 (증권 정보, 금융 정보, 금융 보안, 폰뱅킹, 청구서, 멤버십, 가계부, 리워드앱 등)	10	5	1	1	1	1	2) 약간 그렇다	2) 약간 그렇다	3) 그런 편이다	3) 그런 편이다	2) 약간 그렇다	1) 전혀 아니다	2) 약간 그렇다	2) 약간 그렇다	2) 약간 그렇다	2) 약간 그렇다	2) 약간 그렇다	2) 약간 그렇다	2) 약간 그렇다	2) 약간 그렇다	2) 약간 그렇다	2)	3) 보통	3) 보통	3) 보통	3) 보통	3) 보통	3) 보통	3) 보통	3) 보통	3) 보통	3) 보통
80	1) 동의합니다.	2) 여성	34	2) 만 30-39세	1) 예	2) 1시간 이상-6시간 미만	2) 아니오				5	2	2) 웹 (다음, 네이버, Google, 네이트, Chrome, Dolphin등)	5) 쇼핑 (의류구입, 도서구입, 티켓구입, 중고거래 등)	1) SNS (소셜, 메신저, 채팅, 블로그 등)	15) 라이프스타일 (전화, 문자, 메세지, 이메일, 주소록, 설문조사, 일기장, 부동산, 배달, 배송조회 등)	9) 금융 (증권 정보, 금융 정보, 금융 보안, 폰뱅킹, 청구서, 멤버십, 가계부, 리워드앱 등)	1	2	0	0	1	1	4) 매우 그렇다	2) 약간 그렇다	2) 약간 그렇다	3) 그런 편이다	1) 전혀 아니다	1) 전혀 아니다	1) 전혀 아니다	1) 전혀 아니다	1) 전혀 아니다	1) 전혀 아니다	1) 전혀 아니다	2) 약간 그렇다	2) 약간 그렇다	1) 전혀 아니다	2) 약간 그렇다	3) 보통	4)	2)	4)	2)	4)	4)	4)	4)	4)	2)
81	1) 동의합니다.	2) 여성	43	3) 만 40세이상	1) 예	2) 1시간 이상-6시간 미만	2) 아니오				5	8	3) 게임 (시뮬레이션, 롤플레잉, 아케이드, 액션, 보드, 게임머니, 게임아이템 등)	1) SNS (소셜, 메신저, 채팅, 블로그 등)	5) 쇼핑 (의류구입, 도서구입, 티켓구입, 중고거래 등)	2) 웹 (다음, 네이버, Google, 네이트, Chrome, Dolphin등)	9) 금융 (증권 정보, 금융 정보, 금융 보안, 폰뱅킹, 청구서, 멤버십, 가계부, 리워드앱 등)	1	5	2	5	5	5	2) 약간 그렇다	2) 약간 그렇다	2) 약간 그렇다	3) 그런 편이다	2) 약간 그렇다	1) 전혀 아니다	1) 전혀 아니다	2) 약간 그렇다	2) 약간 그렇다	1) 전혀 아니다	1) 전혀 아니다	1) 전혀 아니다	2) 약간 그렇다	1) 전혀 아니다	3) 그런 편이다	3) 보통	4)	3) 보통	4)	2)	3) 보통	3) 보통	3) 보통	3) 보통	4)	3) 보통
85	1) 동의합니다.	2) 여성	49	3) 만 40세이상	1) 예	2) 1시간 이상-6시간 미만	2) 아니오				2	3	2) 웹 (다음, 네이버, Google, 네이트, Chrome, Dolphin등)	3) 게임 (시뮬레이션, 롤플레잉, 아케이드, 액션, 보드, 게임머니, 게임아이템 등)	6) 사진 (사진 촬영 및 편집, 녹화, 갤러리 등)	15) 라이프스타일 (전화, 문자, 메세지, 이메일, 주소록, 설문조사, 일기장, 부동산, 배달, 배송조회 등)	9) 금융 (증권 정보, 금융 정보, 금융 보안, 폰뱅킹, 청구서, 멤버십, 가계부, 리워드앱 등)	0	1	0	1	0	0	2) 약간 그렇다	1) 전혀 아니다	2) 약간 그렇다	2) 약간 그렇다	1) 전혀 아니다	3) 그런 편이다	2) 약간 그렇다	1) 전혀 아니다	2) 약간 그렇다	3) 그런 편이다	1) 전혀 아니다	1) 전혀 아니다	3) 그런 편이다	1) 전혀 아니다	3) 그런 편이다	3) 보통	3) 보통	3) 보통	3) 보통	2)	3) 보통	2)	3) 보통	2)	2)	2)
86	1) 동의합니다.	2) 여성	36	2) 만 30-39세	1) 예	2) 1시간 이상-6시간 미만	2) 아니오				2	2	1) SNS (소셜, 메신저, 채팅, 블로그 등)	2) 웹 (다음, 네이버, Google, 네이트, Chrome, Dolphin등)	3) 게임 (시뮬레이션, 롤플레잉, 아케이드, 액션, 보드, 게임머니, 게임아이템 등)	5) 쇼핑 (의류구입, 도서구입, 티켓구입, 중고거래 등)	6) 사진 (사진 촬영 및 편집, 녹화, 갤러리 등)	1	1	1	1	1	1	3) 그런 편이다	3) 그런 편이다	3) 그런 편이다	3) 그런 편이다	1) 전혀 아니다	1) 전혀 아니다	1) 전혀 아니다	1) 전혀 아니다	1) 전혀 아니다	2) 약간 그렇다	1) 전혀 아니다	1) 전혀 아니다	2) 약간 그렇다	1) 전혀 아니다	2) 약간 그렇다	3) 보통	3) 보통	2)	2)	2)	4)	4)	3) 보통	3) 보통	2)	3) 보통
87	1) 동의합니다.	2) 여성	29	1) 만 19-29세	1) 예	3) 6시간 이상-12시간 미만	2) 아니오				6	5	1) SNS (소셜, 메신저, 채팅, 블로그 등)	2) 웹 (다음, 네이버, Google, 네이트, Chrome, Dolphin등)	4) 엔터테인먼트 (뉴스, 도서, 만화, 미디어 및 동영상, 스포츠, 여행, 음악, 커뮤니티 등)	5) 쇼핑 (의류구입, 도서구입, 티켓구입, 중고거래 등)	6) 사진 (사진 촬영 및 편집, 녹화, 갤러리 등)	3	2	0	1	0	0	1) 전혀 아니다	2) 약간 그렇다	3) 그런 편이다	3) 그런 편이다	1) 전혀 아니다	1) 전혀 아니다	1) 전혀 아니다	2) 약간 그렇다	1) 전혀 아니다	2) 약간 그렇다	1) 전혀 아니다	2) 약간 그렇다	2) 약간 그렇다	1) 전혀 아니다	3) 그런 편이다	3) 보통	3) 보통	4)	4)	3) 보통	4)	4)	3) 보통	4)	3) 보통	3) 보통
88	1) 동의합니다.	2) 여성	33	2) 만 30-39세	1) 예	2) 1시간 이상-6시간 미만	2) 아니오				3	3	10) 날씨 (날씨 정보, 날씨 위젯 등)	6) 사진 (사진 촬영 및 편집, 녹화, 갤러리 등)	9) 금융 (증권 정보, 금융 정보, 금융 보안, 폰뱅킹, 청구서, 멤버십, 가계부, 리워드앱 등)	8) 교통 (지하철 노선, 버스 노선, 교통카드 충전, 교통정보, 네비게이션, 콜택시 등)	1) SNS (소셜, 메신저, 채팅, 블로그 등)	2	2	2	2	2	2	1) 전혀 아니다	1) 전혀 아니다	1) 전혀 아니다	2) 약간 그렇다	1) 전혀 아니다	1) 전혀 아니다	1) 전혀 아니다	1) 전혀 아니다	1) 전혀 아니다	4) 매우 그렇다	1) 전혀 아니다	1) 전혀 아니다	1) 전혀 아니다	1) 전혀 아니다	4) 매우 그렇다	1) 전혀 아니다	4)	4)	4)	2)	4)	4)	4)	4)	4)	2)
89	1) 동의합니다.	2) 여성	25	1) 만 19-29세	1) 예	2) 1시간 이상-6시간 미만	2) 아니오				4	4	4) 엔터테인먼트 (뉴스, 도서, 만화, 미디어 및 동영상, 스포츠, 여행, 음악, 커뮤니티 등)	3) 게임 (시뮬레이션, 롤플레잉, 아케이드, 액션, 보드, 게임머니, 게임아이템 등)	8) 교통 (지하철 노선, 버스 노선, 교통카드 충전, 교통정보, 네비게이션, 콜택시 등)	6) 사진 (사진 촬영 및 편집, 녹화, 갤러리 등)	10) 날씨 (날씨 정보, 날씨 위젯 등)	1	2	1	2	0	0	2) 약간 그렇다	3) 그런 편이다	3) 그런 편이다	1) 전혀 아니다	1) 전혀 아니다	1) 전혀 아니다	2) 약간 그렇다	2) 약간 그렇다	1) 전혀 아니다	2) 약간 그렇다	2) 약간 그렇다	2) 약간 그렇다	2) 약간 그렇다	2) 약간 그렇다	2) 약간 그렇다	3) 보통	3) 보통	4)	3) 보통	3) 보통	3) 보통	2)	2)	2)	3) 보통	2)
90	1) 동의합니다.	1) 남성	36	2) 만 30-39세	1) 예	2) 1시간 이상-6시간 미만	2) 아니오				5	3	9) 금융 (증권 정보, 금융 정보, 금융 보안, 폰뱅킹, 청구서, 멤버십, 가계부, 리워드앱 등)	6) 사진 (사진 촬영 및 편집, 녹화, 갤러리 등)	2) 웹 (다음, 네이버, Google, 네이트, Chrome, Dolphin등)	1) SNS (소셜, 메신저, 채팅, 블로그 등)	7) 건강/운동 (운동량측정, 다이어트, 생리다이어리, 예방접종다이어리, 성분 분석 등)	1	1	0	1	0	2	3) 그런 편이다	2) 약간 그렇다	3) 그런 편이다	3) 그런 편이다	1) 전혀 아니다	1) 전혀 아니다	1) 전혀 아니다	2) 약간 그렇다	1) 전혀 아니다	1) 전혀 아니다	1) 전혀 아니다	2) 약간 그렇다	2) 약간 그렇다	1) 전혀 아니다	2) 약간 그렇다	3) 보통	5) 매우 그렇다	4)	4)	1) 전혀 아니다	5) 매우 그렇다	4)	4)	4)	5) 매우 그렇다	4)
91	1) 동의합니다.	2) 여성	29	1) 만 19-29세	1) 예	3) 6시간 이상-12시간 미만	2) 아니오				6	8	1) SNS (소셜, 메신저, 채팅, 블로그 등)	2) 웹 (다음, 네이버, Google, 네이트, Chrome, Dolphin등)	4) 엔터테인먼트 (뉴스, 도서, 만화, 미디어 및 동영상, 스포츠, 여행, 음악, 커뮤니티 등)	6) 사진 (사진 촬영 및 편집, 녹화, 갤러리 등)	9) 금융 (증권 정보, 금융 정보, 금융 보안, 폰뱅킹, 청구서, 멤버십, 가계부, 리워드앱 등)	1	5	1	1	1	1	3) 그런 편이다	1) 전혀 아니다	2) 약간 그렇다	1) 전혀 아니다	1) 전혀 아니다	1) 전혀 아니다	1) 전혀 아니다	1) 전혀 아니다	1) 전혀 아니다	2) 약간 그렇다	1) 전혀 아니다	1) 전혀 아니다	1) 전혀 아니다	1) 전혀 아니다	1) 전혀 아니다	1) 전혀 아니다	4)	3) 보통	4)	2)	4)	4)	3) 보통	2)	3) 보통	2)
92	1) 동의합니다.	1) 남성	36	2) 만 30-39세	1) 예	2) 1시간 이상-6시간 미만	1) 예	563) 인스타그램	564) 카카오스토리	516) 라이브스코어	4	5	1) SNS (소셜, 메신저, 채팅, 블로그 등)	2) 웹 (다음, 네이버, Google, 네이트, Chrome, Dolphin등)	4) 엔터테인먼트 (뉴스, 도서, 만화, 미디어 및 동영상, 스포츠, 여행, 음악, 커뮤니티 등)	5) 쇼핑 (의류구입, 도서구입, 티켓구입, 중고거래 등)	6) 사진 (사진 촬영 및 편집, 녹화, 갤러리 등)	2	1	0	1	1	1	1) 전혀 아니다	2) 약간 그렇다	1) 전혀 아니다	3) 그런 편이다	1) 전혀 아니다	1) 전혀 아니다	1) 전혀 아니다	2) 약간 그렇다	1) 전혀 아니다	3) 그런 편이다	1) 전혀 아니다	1) 전혀 아니다	1) 전혀 아니다	1) 전혀 아니다	4) 매우 그렇다	3) 보통	3) 보통	3) 보통	3) 보통	3) 보통	4)	4)	3) 보통	3) 보통	3) 보통	3) 보통
93	1) 동의합니다.	1) 남성	30	2) 만 30-39세	1) 예	4) 12시간 이상-18시간 미만	2) 아니오				10	12	1) SNS (소셜, 메신저, 채팅, 블로그 등)	2) 웹 (다음, 네이버, Google, 네이트, Chrome, Dolphin등)	3) 게임 (시뮬레이션, 롤플레잉, 아케이드, 액션, 보드, 게임머니, 게임아이템 등)	6) 사진 (사진 촬영 및 편집, 녹화, 갤러리 등)	8) 교통 (지하철 노선, 버스 노선, 교통카드 충전, 교통정보, 네비게이션, 콜택시 등)	2	2	3	2	2	1	3) 그런 편이다	3) 그런 편이다	4) 매우 그렇다	2) 약간 그렇다	3) 그런 편이다	2) 약간 그렇다	3) 그런 편이다	3) 그런 편이다	2) 약간 그렇다	2) 약간 그렇다	3) 그런 편이다	3) 그런 편이다	3) 그런 편이다	3) 그런 편이다	2) 약간 그렇다	1) 전혀 아니다	4)	4)	4)	2)	4)	5) 매우 그렇다	5) 매우 그렇다	5) 매우 그렇다	4)	4)
94	1) 동의합니다.	1) 남성	36	2) 만 30-39세	1) 예	3) 6시간 이상-12시간 미만	1) 예	11) 모바일 T world			10	10	3) 게임 (시뮬레이션, 롤플레잉, 아케이드, 액션, 보드, 게임머니, 게임아이템 등)	7) 건강/운동 (운동량측정, 다이어트, 생리다이어리, 예방접종다이어리, 성분 분석 등)	9) 금융 (증권 정보, 금융 정보, 금융 보안, 폰뱅킹, 청구서, 멤버십, 가계부, 리워드앱 등)	11) 데코레이션 (배경화면, 화면잠금, 런처, 폰트, UI 등)	6) 사진 (사진 촬영 및 편집, 녹화, 갤러리 등)	2	1	1	2	1	1	3) 그런 편이다	3) 그런 편이다	2) 약간 그렇다	2) 약간 그렇다	3) 그런 편이다	3) 그런 편이다	3) 그런 편이다	2) 약간 그렇다	2) 약간 그렇다	3) 그런 편이다	3) 그런 편이다	2) 약간 그렇다	2) 약간 그렇다	2) 약간 그렇다	3) 그런 편이다	2)	2)	3) 보통	3) 보통	2)	2)	2)	3) 보통	3) 보통	2)	3) 보통
95	1) 동의합니다.	1) 남성	25	1) 만 19-29세	1) 예	2) 1시간 이상-6시간 미만	2) 아니오				2.5	2.5	1) SNS (소셜, 메신저, 채팅, 블로그 등)	3) 게임 (시뮬레이션, 롤플레잉, 아케이드, 액션, 보드, 게임머니, 게임아이템 등)	5) 쇼핑 (의류구입, 도서구입, 티켓구입, 중고거래 등)	6) 사진 (사진 촬영 및 편집, 녹화, 갤러리 등)	8) 교통 (지하철 노선, 버스 노선, 교통카드 충전, 교통정보, 네비게이션, 콜택시 등)	1	1	3	1	1	1	1) 전혀 아니다	2) 약간 그렇다	1) 전혀 아니다	2) 약간 그렇다	1) 전혀 아니다	1) 전혀 아니다	1) 전혀 아니다	2) 약간 그렇다	1) 전혀 아니다	3) 그런 편이다	1) 전혀 아니다	1) 전혀 아니다	2) 약간 그렇다	1) 전혀 아니다	3) 그런 편이다	1) 전혀 아니다	5) 매우 그렇다	3) 보통	5) 매우 그렇다	1) 전혀 아니다	2)	2)	2)	2)	2)	2)
98	1) 동의합니다.	2) 여성	24	1) 만 19-29세	1) 예	4) 12시간 이상-18시간 미만	1) 예	4) 도돌폰3	9) My Data Manager		12	15	1) SNS (소셜, 메신저, 채팅, 블로그 등)	2) 웹 (다음, 네이버, Google, 네이트, Chrome, Dolphin등)	4) 엔터테인먼트 (뉴스, 도서, 만화, 미디어 및 동영상, 스포츠, 여행, 음악, 커뮤니티 등)	8) 교통 (지하철 노선, 버스 노선, 교통카드 충전, 교통정보, 네비게이션, 콜택시 등)	9) 금융 (증권 정보, 금융 정보, 금융 보안, 폰뱅킹, 청구서, 멤버십, 가계부, 리워드앱 등)	4	2	3	1	1	2	2) 약간 그렇다	1) 전혀 아니다	3) 그런 편이다	2) 약간 그렇다	3) 그런 편이다	3) 그런 편이다	3) 그런 편이다	2) 약간 그렇다	3) 그런 편이다	1) 전혀 아니다	2) 약간 그렇다	2) 약간 그렇다	3) 그런 편이다	2) 약간 그렇다	2) 약간 그렇다	3) 보통	4)	2)	3) 보통	2)	3) 보통	3) 보통	3) 보통	3) 보통	3) 보통	2)
99	1) 동의합니다.	1) 남성	43	3) 만 40세이상	1) 예	2) 1시간 이상-6시간 미만	2) 아니오				3	5	4) 엔터테인먼트 (뉴스, 도서, 만화, 미디어 및 동영상, 스포츠, 여행, 음악, 커뮤니티 등)	3) 게임 (시뮬레이션, 롤플레잉, 아케이드, 액션, 보드, 게임머니, 게임아이템 등)	2) 웹 (다음, 네이버, Google, 네이트, Chrome, Dolphin등)	7) 건강/운동 (운동량측정, 다이어트, 생리다이어리, 예방접종다이어리, 성분 분석 등)	10) 날씨 (날씨 정보, 날씨 위젯 등)	0	1	1	1	0	0	2) 약간 그렇다	2) 약간 그렇다	1) 전혀 아니다	1) 전혀 아니다	1) 전혀 아니다	1) 전혀 아니다	1) 전혀 아니다	2) 약간 그렇다	2) 약간 그렇다	2) 약간 그렇다	1) 전혀 아니다	2) 약간 그렇다	2) 약간 그렇다	2) 약간 그렇다	3) 그런 편이다	3) 보통	3) 보통	2)	3) 보통	3) 보통	3) 보통	4)	4)	4)	3) 보통	3) 보통
100	1) 동의합니다.	1) 남성	28	1) 만 19-29세	1) 예	2) 1시간 이상-6시간 미만	1) 예	905) 기본 앱			3	5	4) 엔터테인먼트 (뉴스, 도서, 만화, 미디어 및 동영상, 스포츠, 여행, 음악, 커뮤니티 등)	1) SNS (소셜, 메신저, 채팅, 블로그 등)	5) 쇼핑 (의류구입, 도서구입, 티켓구입, 중고거래 등)	6) 사진 (사진 촬영 및 편집, 녹화, 갤러리 등)	8) 교통 (지하철 노선, 버스 노선, 교통카드 충전, 교통정보, 네비게이션, 콜택시 등)	1	2	0	1	1	0	2) 약간 그렇다	3) 그런 편이다	4) 매우 그렇다	2) 약간 그렇다	3) 그런 편이다	3) 그런 편이다	2) 약간 그렇다	2) 약간 그렇다	2) 약간 그렇다	3) 그런 편이다	3) 그런 편이다	2) 약간 그렇다	2) 약간 그렇다	2) 약간 그렇다	3) 그런 편이다	3) 보통	3) 보통	3) 보통	2)	4)	4)	3) 보통	3) 보통	2)	3) 보통	4)
101	1) 동의합니다.	1) 남성	39	2) 만 30-39세	1) 예	2) 1시간 이상-6시간 미만	1) 예	16) 스마트매니저			2	4	3) 게임 (시뮬레이션, 롤플레잉, 아케이드, 액션, 보드, 게임머니, 게임아이템 등)	2) 웹 (다음, 네이버, Google, 네이트, Chrome, Dolphin등)	1) SNS (소셜, 메신저, 채팅, 블로그 등)	6) 사진 (사진 촬영 및 편집, 녹화, 갤러리 등)	4) 엔터테인먼트 (뉴스, 도서, 만화, 미디어 및 동영상, 스포츠, 여행, 음악, 커뮤니티 등)	1	1	1	1	0	0	1) 전혀 아니다	1) 전혀 아니다	1) 전혀 아니다	3) 그런 편이다	1) 전혀 아니다	1) 전혀 아니다	1) 전혀 아니다	1) 전혀 아니다	1) 전혀 아니다	3) 그런 편이다	1) 전혀 아니다	1) 전혀 아니다	1) 전혀 아니다	1) 전혀 아니다	3) 그런 편이다	2)	3) 보통	3) 보통	3) 보통	2)	3) 보통	4)	2)	3) 보통	2)	4)
102	1) 동의합니다.	1) 남성	39	2) 만 30-39세	1) 예	2) 1시간 이상-6시간 미만	2) 아니오				2	1	1) SNS (소셜, 메신저, 채팅, 블로그 등)	10) 날씨 (날씨 정보, 날씨 위젯 등)	2) 웹 (다음, 네이버, Google, 네이트, Chrome, Dolphin등)	15) 라이프스타일 (전화, 문자, 메세지, 이메일, 주소록, 설문조사, 일기장, 부동산, 배달, 배송조회 등)	13) 비즈니스 (문서 편집, 문서 뷰어, 캘린더, 일정 관리, 구인구직 등)	1	1	0	0	0	0	3) 그런 편이다	3) 그런 편이다	2) 약간 그렇다	3) 그런 편이다	2) 약간 그렇다	2) 약간 그렇다	2) 약간 그렇다	2) 약간 그렇다	3) 그런 편이다	3) 그런 편이다	3) 그런 편이다	2) 약간 그렇다	2) 약간 그렇다	2) 약간 그렇다	3) 그런 편이다	3) 보통	2)	2)	2)	3) 보통	4)	4)	4)	3) 보통	3) 보통	3) 보통
103	1) 동의합니다.	1) 남성	36	2) 만 30-39세	1) 예	2) 1시간 이상-6시간 미만	1) 예	3) 하루			6	6	15) 라이프스타일 (전화, 문자, 메세지, 이메일, 주소록, 설문조사, 일기장, 부동산, 배달, 배송조회 등)	1) SNS (소셜, 메신저, 채팅, 블로그 등)	2) 웹 (다음, 네이버, Google, 네이트, Chrome, Dolphin등)	10) 날씨 (날씨 정보, 날씨 위젯 등)	9) 금융 (증권 정보, 금융 정보, 금융 보안, 폰뱅킹, 청구서, 멤버십, 가계부, 리워드앱 등)	2	1	1	1	1	1	3) 그런 편이다	2) 약간 그렇다	2) 약간 그렇다	3) 그런 편이다	3) 그런 편이다	2) 약간 그렇다	2) 약간 그렇다	1) 전혀 아니다	2) 약간 그렇다	2) 약간 그렇다	3) 그런 편이다	3) 그런 편이다	2) 약간 그렇다	2) 약간 그렇다	2) 약간 그렇다	4)	3) 보통	4)	3) 보통	3) 보통	3) 보통	4)	4)	3) 보통	3) 보통	3) 보통
105	1) 동의합니다.	1) 남성	39	2) 만 30-39세	1) 예	3) 6시간 이상-12시간 미만	2) 아니오				10	10	2) 웹 (다음, 네이버, Google, 네이트, Chrome, Dolphin등)	1) SNS (소셜, 메신저, 채팅, 블로그 등)	4) 엔터테인먼트 (뉴스, 도서, 만화, 미디어 및 동영상, 스포츠, 여행, 음악, 커뮤니티 등)	6) 사진 (사진 촬영 및 편집, 녹화, 갤러리 등)	5) 쇼핑 (의류구입, 도서구입, 티켓구입, 중고거래 등)	4	5	0	1	1	0	3) 그런 편이다	3) 그런 편이다	3) 그런 편이다	1) 전혀 아니다	3) 그런 편이다	2) 약간 그렇다	2) 약간 그렇다	3) 그런 편이다	3) 그런 편이다	1) 전혀 아니다	1) 전혀 아니다	3) 그런 편이다	3) 그런 편이다	3) 그런 편이다	1) 전혀 아니다	2)	2)	2)	2)	4)	1) 전혀 아니다	3) 보통	1) 전혀 아니다	4)	4)	1) 전혀 아니다
106	1) 동의합니다.	2) 여성	24	1) 만 19-29세	1) 예	3) 6시간 이상-12시간 미만	1) 예	4) 도돌폰3			6.2	4.2	1) SNS (소셜, 메신저, 채팅, 블로그 등)	4) 엔터테인먼트 (뉴스, 도서, 만화, 미디어 및 동영상, 스포츠, 여행, 음악, 커뮤니티 등)	5) 쇼핑 (의류구입, 도서구입, 티켓구입, 중고거래 등)	6) 사진 (사진 촬영 및 편집, 녹화, 갤러리 등)	15) 라이프스타일 (전화, 문자, 메세지, 이메일, 주소록, 설문조사, 일기장, 부동산, 배달, 배송조회 등)	2	2	1	1	1	1	1) 전혀 아니다	1) 전혀 아니다	2) 약간 그렇다	2) 약간 그렇다	2) 약간 그렇다	1) 전혀 아니다	2) 약간 그렇다	3) 그런 편이다	1) 전혀 아니다	1) 전혀 아니다	1) 전혀 아니다	2) 약간 그렇다	3) 그런 편이다	3) 그런 편이다	2) 약간 그렇다	3) 보통	3) 보통	3) 보통	3) 보통	3) 보통	3) 보통	4)	4)	3) 보통	3) 보통	2)
108	1) 동의합니다.	2) 여성	42	3) 만 40세이상	1) 예	3) 6시간 이상-12시간 미만	2) 아니오				6	10	1) SNS (소셜, 메신저, 채팅, 블로그 등)	3) 게임 (시뮬레이션, 롤플레잉, 아케이드, 액션, 보드, 게임머니, 게임아이템 등)	15) 라이프스타일 (전화, 문자, 메세지, 이메일, 주소록, 설문조사, 일기장, 부동산, 배달, 배송조회 등)	5) 쇼핑 (의류구입, 도서구입, 티켓구입, 중고거래 등)	9) 금융 (증권 정보, 금융 정보, 금융 보안, 폰뱅킹, 청구서, 멤버십, 가계부, 리워드앱 등)	2	1	2	1	1	5	2) 약간 그렇다	2) 약간 그렇다	4) 매우 그렇다	1) 전혀 아니다	2) 약간 그렇다	1) 전혀 아니다	2) 약간 그렇다	2) 약간 그렇다	2) 약간 그렇다	1) 전혀 아니다	2) 약간 그렇다	3) 그런 편이다	2) 약간 그렇다	3) 그런 편이다	1) 전혀 아니다	2)	4)	2)	4)	2)	3) 보통	3) 보통	4)	4)	4)	2)
109	1) 동의합니다.	1) 남성	48	3) 만 40세이상	1) 예	3) 6시간 이상-12시간 미만	2) 아니오				6	8	1) SNS (소셜, 메신저, 채팅, 블로그 등)	2) 웹 (다음, 네이버, Google, 네이트, Chrome, Dolphin등)	4) 엔터테인먼트 (뉴스, 도서, 만화, 미디어 및 동영상, 스포츠, 여행, 음악, 커뮤니티 등)	5) 쇼핑 (의류구입, 도서구입, 티켓구입, 중고거래 등)	8) 교통 (지하철 노선, 버스 노선, 교통카드 충전, 교통정보, 네비게이션, 콜택시 등)	2	2	0	1	1	0	2) 약간 그렇다	1) 전혀 아니다	2) 약간 그렇다	2) 약간 그렇다	3) 그런 편이다	3) 그런 편이다	2) 약간 그렇다	3) 그런 편이다	3) 그런 편이다	1) 전혀 아니다	1) 전혀 아니다	2) 약간 그렇다	3) 그런 편이다	2) 약간 그렇다	3) 그런 편이다	1) 전혀 아니다	5) 매우 그렇다	3) 보통	4)	2)	3) 보통	3) 보통	4)	4)	4)	3) 보통
110	1) 동의합니다.	2) 여성	20	1) 만 19-29세	1) 예	2) 1시간 이상-6시간 미만	2) 아니오				3	6	4) 엔터테인먼트 (뉴스, 도서, 만화, 미디어 및 동영상, 스포츠, 여행, 음악, 커뮤니티 등)	14) 교육 (동영상 강의, 사전, 번역기, 강의시간표, 출결관리 등)	2) 웹 (다음, 네이버, Google, 네이트, Chrome, Dolphin등)	15) 라이프스타일 (전화, 문자, 메세지, 이메일, 주소록, 설문조사, 일기장, 부동산, 배달, 배송조회 등)	1) SNS (소셜, 메신저, 채팅, 블로그 등)	1	1	0	1	0	0	1) 전혀 아니다	1) 전혀 아니다	2) 약간 그렇다	4) 매우 그렇다	1) 전혀 아니다	1) 전혀 아니다	1) 전혀 아니다	1) 전혀 아니다	1) 전혀 아니다	3) 그런 편이다	1) 전혀 아니다	2) 약간 그렇다	1) 전혀 아니다	1) 전혀 아니다	2) 약간 그렇다	3) 보통	4)	4)	4)	2)	3) 보통	4)	3) 보통	3) 보통	2)	3) 보통
111	1) 동의합니다.	2) 여성	37	2) 만 30-39세	1) 예	2) 1시간 이상-6시간 미만	1) 예	4) 도돌폰3			2	3	1) SNS (소셜, 메신저, 채팅, 블로그 등)	2) 웹 (다음, 네이버, Google, 네이트, Chrome, Dolphin등)	4) 엔터테인먼트 (뉴스, 도서, 만화, 미디어 및 동영상, 스포츠, 여행, 음악, 커뮤니티 등)	6) 사진 (사진 촬영 및 편집, 녹화, 갤러리 등)	7) 건강/운동 (운동량측정, 다이어트, 생리다이어리, 예방접종다이어리, 성분 분석 등)	1	1	0	0	0	0	3) 그런 편이다	3) 그런 편이다	4) 매우 그렇다	4) 매우 그렇다	3) 그런 편이다	2) 약간 그렇다	2) 약간 그렇다	2) 약간 그렇다	3) 그런 편이다	3) 그런 편이다	4) 매우 그렇다	3) 그런 편이다	2) 약간 그렇다	3) 그런 편이다	4) 매우 그렇다	3) 보통	4)	4)	3) 보통	4)	4)	4)	5) 매우 그렇다	5) 매우 그렇다	3) 보통	3) 보통
116	1) 동의합니다.	2) 여성	46	3) 만 40세이상	1) 예	2) 1시간 이상-6시간 미만	1) 예	565) 카카오톡	523) 다음	521) 네이버	2	3	2) 웹 (다음, 네이버, Google, 네이트, Chrome, Dolphin등)	1) SNS (소셜, 메신저, 채팅, 블로그 등)	6) 사진 (사진 촬영 및 편집, 녹화, 갤러리 등)	8) 교통 (지하철 노선, 버스 노선, 교통카드 충전, 교통정보, 네비게이션, 콜택시 등)	10) 날씨 (날씨 정보, 날씨 위젯 등)	1	0	0	0	1	1	3) 그런 편이다	3) 그런 편이다	4) 매우 그렇다	3) 그런 편이다	3) 그런 편이다	3) 그런 편이다	4) 매우 그렇다	3) 그런 편이다	3) 그런 편이다	4) 매우 그렇다	4) 매우 그렇다	3) 그런 편이다	3) 그런 편이다	4) 매우 그렇다	4) 매우 그렇다	4)	4)	5) 매우 그렇다	5) 매우 그렇다	4)	4)	5) 매우 그렇다	4)	5) 매우 그렇다	5) 매우 그렇다	4)
119	1) 동의합니다.	1) 남성	23	1) 만 19-29세	1) 예	4) 12시간 이상-18시간 미만	1) 예	4) 도돌폰3			12	15	1) SNS (소셜, 메신저, 채팅, 블로그 등)	2) 웹 (다음, 네이버, Google, 네이트, Chrome, Dolphin등)	3) 게임 (시뮬레이션, 롤플레잉, 아케이드, 액션, 보드, 게임머니, 게임아이템 등)	4) 엔터테인먼트 (뉴스, 도서, 만화, 미디어 및 동영상, 스포츠, 여행, 음악, 커뮤니티 등)	5) 쇼핑 (의류구입, 도서구입, 티켓구입, 중고거래 등)	5	4	3	2	1	0	2) 약간 그렇다	2) 약간 그렇다	2) 약간 그렇다	3) 그런 편이다	4) 매우 그렇다	3) 그런 편이다	4) 매우 그렇다	3) 그런 편이다	3) 그런 편이다	3) 그런 편이다	3) 그런 편이다	2) 약간 그렇다	4) 매우 그렇다	4) 매우 그렇다	4) 매우 그렇다	2)	4)	2)	2)	3) 보통	3) 보통	4)	4)	5) 매우 그렇다	5) 매우 그렇다	4)
120	1) 동의합니다.	2) 여성	43	3) 만 40세이상	1) 예	2) 1시간 이상-6시간 미만	2) 아니오				5	4	2) 웹 (다음, 네이버, Google, 네이트, Chrome, Dolphin등)	5) 쇼핑 (의류구입, 도서구입, 티켓구입, 중고거래 등)	9) 금융 (증권 정보, 금융 정보, 금융 보안, 폰뱅킹, 청구서, 멤버십, 가계부, 리워드앱 등)	3) 게임 (시뮬레이션, 롤플레잉, 아케이드, 액션, 보드, 게임머니, 게임아이템 등)	1) SNS (소셜, 메신저, 채팅, 블로그 등)	4	2	5	5	1	1	2) 약간 그렇다	3) 그런 편이다	3) 그런 편이다	1) 전혀 아니다	2) 약간 그렇다	2) 약간 그렇다	2) 약간 그렇다	3) 그런 편이다	1) 전혀 아니다	2) 약간 그렇다	1) 전혀 아니다	1) 전혀 아니다	2) 약간 그렇다	2) 약간 그렇다	1) 전혀 아니다	3) 보통	4)	4)	4)	3) 보통	3) 보통	4)	4)	4)	4)	4)
122	1) 동의합니다.	2) 여성	26	1) 만 19-29세	1) 예	3) 6시간 이상-12시간 미만	2) 아니오				10	10	2) 웹 (다음, 네이버, Google, 네이트, Chrome, Dolphin등)	1) SNS (소셜, 메신저, 채팅, 블로그 등)	12) 도구/생산성 (계산기, 녹음기, 키보드, 블루투스, 위치알림, 백신, 웹하드, 루팅, 메모리 관리 등)	5) 쇼핑 (의류구입, 도서구입, 티켓구입, 중고거래 등)	10) 날씨 (날씨 정보, 날씨 위젯 등)	2	6	1	0	1	1	2) 약간 그렇다	3) 그런 편이다	3) 그런 편이다	1) 전혀 아니다	2) 약간 그렇다	3) 그런 편이다	1) 전혀 아니다	2) 약간 그렇다	1) 전혀 아니다	1) 전혀 아니다	2) 약간 그렇다	3) 그런 편이다	3) 그런 편이다	1) 전혀 아니다	2) 약간 그렇다	3) 보통	2)	1) 전혀 아니다	4)	2)	2)	2)	3) 보통	3) 보통	1) 전혀 아니다	1) 전혀 아니다
123	1) 동의합니다.	1) 남성	27	1) 만 19-29세	1) 예	3) 6시간 이상-12시간 미만	1) 예	4) 도돌폰3			6	8	1) SNS (소셜, 메신저, 채팅, 블로그 등)	3) 게임 (시뮬레이션, 롤플레잉, 아케이드, 액션, 보드, 게임머니, 게임아이템 등)	2) 웹 (다음, 네이버, Google, 네이트, Chrome, Dolphin등)	6) 사진 (사진 촬영 및 편집, 녹화, 갤러리 등)	8) 교통 (지하철 노선, 버스 노선, 교통카드 충전, 교통정보, 네비게이션, 콜택시 등)	1	3	1	2	0	0	3) 그런 편이다	2) 약간 그렇다	3) 그런 편이다	2) 약간 그렇다	2) 약간 그렇다	2) 약간 그렇다	3) 그런 편이다	2) 약간 그렇다	2) 약간 그렇다	1) 전혀 아니다	2) 약간 그렇다	3) 그런 편이다	2) 약간 그렇다	3) 그런 편이다	2) 약간 그렇다	3) 보통	2)	4)	4)	4)	2)	4)	3) 보통	3) 보통	4)	4)
124	1) 동의합니다.	1) 남성	25	1) 만 19-29세	1) 예	3) 6시간 이상-12시간 미만	2) 아니오				4	6	1) SNS (소셜, 메신저, 채팅, 블로그 등)	3) 게임 (시뮬레이션, 롤플레잉, 아케이드, 액션, 보드, 게임머니, 게임아이템 등)	2) 웹 (다음, 네이버, Google, 네이트, Chrome, Dolphin등)	4) 엔터테인먼트 (뉴스, 도서, 만화, 미디어 및 동영상, 스포츠, 여행, 음악, 커뮤니티 등)	10) 날씨 (날씨 정보, 날씨 위젯 등)	2	1	2	1	0	0	1) 전혀 아니다	1) 전혀 아니다	1) 전혀 아니다	2) 약간 그렇다	1) 전혀 아니다	1) 전혀 아니다	1) 전혀 아니다	1) 전혀 아니다	1) 전혀 아니다	3) 그런 편이다	1) 전혀 아니다	2) 약간 그렇다	2) 약간 그렇다	1) 전혀 아니다	3) 그런 편이다	1) 전혀 아니다	4)	2)	4)	1) 전혀 아니다	3) 보통	5) 매우 그렇다	2)	2)	4)	2)
127	1) 동의합니다.	1) 남성	32	2) 만 30-39세	1) 예	2) 1시간 이상-6시간 미만	2) 아니오				3	4	2) 웹 (다음, 네이버, Google, 네이트, Chrome, Dolphin등)	3) 게임 (시뮬레이션, 롤플레잉, 아케이드, 액션, 보드, 게임머니, 게임아이템 등)	5) 쇼핑 (의류구입, 도서구입, 티켓구입, 중고거래 등)	6) 사진 (사진 촬영 및 편집, 녹화, 갤러리 등)	15) 라이프스타일 (전화, 문자, 메세지, 이메일, 주소록, 설문조사, 일기장, 부동산, 배달, 배송조회 등)	0	1	1	1	1	1	2) 약간 그렇다	1) 전혀 아니다	1) 전혀 아니다	3) 그런 편이다	1) 전혀 아니다	1) 전혀 아니다	1) 전혀 아니다	1) 전혀 아니다	1) 전혀 아니다	3) 그런 편이다	1) 전혀 아니다	1) 전혀 아니다	2) 약간 그렇다	1) 전혀 아니다	2) 약간 그렇다	4)	3) 보통	2)	3) 보통	3) 보통	5) 매우 그렇다	1) 전혀 아니다	4)	1) 전혀 아니다	3) 보통	1) 전혀 아니다
128	1) 동의합니다.	2) 여성	30	2) 만 30-39세	1) 예	2) 1시간 이상-6시간 미만	1) 예	999) 모름			3	4	1) SNS (소셜, 메신저, 채팅, 블로그 등)	2) 웹 (다음, 네이버, Google, 네이트, Chrome, Dolphin등)	4) 엔터테인먼트 (뉴스, 도서, 만화, 미디어 및 동영상, 스포츠, 여행, 음악, 커뮤니티 등)	3) 게임 (시뮬레이션, 롤플레잉, 아케이드, 액션, 보드, 게임머니, 게임아이템 등)	5) 쇼핑 (의류구입, 도서구입, 티켓구입, 중고거래 등)	1	1	1	1	0	0	3) 그런 편이다	1) 전혀 아니다	3) 그런 편이다	2) 약간 그렇다	1) 전혀 아니다	1) 전혀 아니다	2) 약간 그렇다	3) 그런 편이다	1) 전혀 아니다	2) 약간 그렇다	1) 전혀 아니다	2) 약간 그렇다	2) 약간 그렇다	1) 전혀 아니다	2) 약간 그렇다	3) 보통	3) 보통	3) 보통	3) 보통	3) 보통	3) 보통	3) 보통	3) 보통	3) 보통	3) 보통	3) 보통
129	1) 동의합니다.	2) 여성	32	2) 만 30-39세	1) 예	4) 12시간 이상-18시간 미만	1) 예	9) My Data Manager			12	12	1) SNS (소셜, 메신저, 채팅, 블로그 등)	2) 웹 (다음, 네이버, Google, 네이트, Chrome, Dolphin등)	3) 게임 (시뮬레이션, 롤플레잉, 아케이드, 액션, 보드, 게임머니, 게임아이템 등)	8) 교통 (지하철 노선, 버스 노선, 교통카드 충전, 교통정보, 네비게이션, 콜택시 등)	4) 엔터테인먼트 (뉴스, 도서, 만화, 미디어 및 동영상, 스포츠, 여행, 음악, 커뮤니티 등)	4	5	1	2	0	0	2) 약간 그렇다	1) 전혀 아니다	2) 약간 그렇다	1) 전혀 아니다	2) 약간 그렇다	1) 전혀 아니다	1) 전혀 아니다	2) 약간 그렇다	2) 약간 그렇다	1) 전혀 아니다	1) 전혀 아니다	2) 약간 그렇다	2) 약간 그렇다	1) 전혀 아니다	1) 전혀 아니다	3) 보통	3) 보통	4)	3) 보통	2)	3) 보통	3) 보통	4)	4)	3) 보통	4)
130	1) 동의합니다.	2) 여성	19	1) 만 19-29세	1) 예	2) 1시간 이상-6시간 미만	1) 예	4) 도돌폰3	1) 넌 얼마나 쓰니		3	5	1) SNS (소셜, 메신저, 채팅, 블로그 등)	3) 게임 (시뮬레이션, 롤플레잉, 아케이드, 액션, 보드, 게임머니, 게임아이템 등)	4) 엔터테인먼트 (뉴스, 도서, 만화, 미디어 및 동영상, 스포츠, 여행, 음악, 커뮤니티 등)	2) 웹 (다음, 네이버, Google, 네이트, Chrome, Dolphin등)	5) 쇼핑 (의류구입, 도서구입, 티켓구입, 중고거래 등)	2	1	1	1	1	0	2) 약간 그렇다	1) 전혀 아니다	3) 그런 편이다	3) 그런 편이다	3) 그런 편이다	1) 전혀 아니다	2) 약간 그렇다	1) 전혀 아니다	1) 전혀 아니다	1) 전혀 아니다	1) 전혀 아니다	3) 그런 편이다	2) 약간 그렇다	1) 전혀 아니다	1) 전혀 아니다	3) 보통	2)	3) 보통	2)	4)	4)	3) 보통	4)	4)	4)	4)
131	1) 동의합니다.	2) 여성	33	2) 만 30-39세	1) 예	3) 6시간 이상-12시간 미만	1) 예	3) 하루	4) 도돌폰3		6	8	5) 쇼핑 (의류구입, 도서구입, 티켓구입, 중고거래 등)	10) 날씨 (날씨 정보, 날씨 위젯 등)	2) 웹 (다음, 네이버, Google, 네이트, Chrome, Dolphin등)	3) 게임 (시뮬레이션, 롤플레잉, 아케이드, 액션, 보드, 게임머니, 게임아이템 등)	15) 라이프스타일 (전화, 문자, 메세지, 이메일, 주소록, 설문조사, 일기장, 부동산, 배달, 배송조회 등)	1	2	1	1	2	1	1) 전혀 아니다	1) 전혀 아니다	2) 약간 그렇다	2) 약간 그렇다	2) 약간 그렇다	1) 전혀 아니다	1) 전혀 아니다	1) 전혀 아니다	1) 전혀 아니다	2) 약간 그렇다	1) 전혀 아니다	1) 전혀 아니다	2) 약간 그렇다	1) 전혀 아니다	2) 약간 그렇다	3) 보통	4)	4)	3) 보통	3) 보통	5) 매우 그렇다	5) 매우 그렇다	5) 매우 그렇다	5) 매우 그렇다	5) 매우 그렇다	3) 보통
132	1) 동의합니다.	2) 여성	23	1) 만 19-29세	1) 예	2) 1시간 이상-6시간 미만	1) 예	999) 모름			4	4	2) 웹 (다음, 네이버, Google, 네이트, Chrome, Dolphin등)	4) 엔터테인먼트 (뉴스, 도서, 만화, 미디어 및 동영상, 스포츠, 여행, 음악, 커뮤니티 등)	8) 교통 (지하철 노선, 버스 노선, 교통카드 충전, 교통정보, 네비게이션, 콜택시 등)	6) 사진 (사진 촬영 및 편집, 녹화, 갤러리 등)	1) SNS (소셜, 메신저, 채팅, 블로그 등)	0	3	0	1	0	0	2) 약간 그렇다	3) 그런 편이다	4) 매우 그렇다	1) 전혀 아니다	1) 전혀 아니다	1) 전혀 아니다	3) 그런 편이다	4) 매우 그렇다	1) 전혀 아니다	1) 전혀 아니다	3) 그런 편이다	4) 매우 그렇다	4) 매우 그렇다	4) 매우 그렇다	1) 전혀 아니다	3) 보통	4)	4)	3) 보통	2)	4)	3) 보통	4)	5) 매우 그렇다	5) 매우 그렇다	2)
133	1) 동의합니다.	1) 남성	35	2) 만 30-39세	1) 예	2) 1시간 이상-6시간 미만	2) 아니오				2	2	3) 게임 (시뮬레이션, 롤플레잉, 아케이드, 액션, 보드, 게임머니, 게임아이템 등)	5) 쇼핑 (의류구입, 도서구입, 티켓구입, 중고거래 등)	4) 엔터테인먼트 (뉴스, 도서, 만화, 미디어 및 동영상, 스포츠, 여행, 음악, 커뮤니티 등)	2) 웹 (다음, 네이버, Google, 네이트, Chrome, Dolphin등)	15) 라이프스타일 (전화, 문자, 메세지, 이메일, 주소록, 설문조사, 일기장, 부동산, 배달, 배송조회 등)	0	0	2	0	0	0	1) 전혀 아니다	1) 전혀 아니다	2) 약간 그렇다	4) 매우 그렇다	1) 전혀 아니다	3) 그런 편이다	1) 전혀 아니다	1) 전혀 아니다	1) 전혀 아니다	2) 약간 그렇다	1) 전혀 아니다	2) 약간 그렇다	1) 전혀 아니다	1) 전혀 아니다	4) 매우 그렇다	5) 매우 그렇다	1) 전혀 아니다	1) 전혀 아니다	1) 전혀 아니다	4)	1) 전혀 아니다	1) 전혀 아니다	2)	1) 전혀 아니다	1) 전혀 아니다	3) 보통
134	1) 동의합니다.	1) 남성	28	1) 만 19-29세	1) 예	3) 6시간 이상-12시간 미만	1) 예	3) 하루			6.2	10.7	2) 웹 (다음, 네이버, Google, 네이트, Chrome, Dolphin등)	3) 게임 (시뮬레이션, 롤플레잉, 아케이드, 액션, 보드, 게임머니, 게임아이템 등)	14) 교육 (동영상 강의, 사전, 번역기, 강의시간표, 출결관리 등)	4) 엔터테인먼트 (뉴스, 도서, 만화, 미디어 및 동영상, 스포츠, 여행, 음악, 커뮤니티 등)	10) 날씨 (날씨 정보, 날씨 위젯 등)	0	3	1	1	0	0	1) 전혀 아니다	1) 전혀 아니다	1) 전혀 아니다	3) 그런 편이다	2) 약간 그렇다	1) 전혀 아니다	1) 전혀 아니다	1) 전혀 아니다	1) 전혀 아니다	2) 약간 그렇다	1) 전혀 아니다	1) 전혀 아니다	1) 전혀 아니다	1) 전혀 아니다	2) 약간 그렇다	1) 전혀 아니다	3) 보통	3) 보통	3) 보통	3) 보통	3) 보통	3) 보통	3) 보통	3) 보통	3) 보통	1) 전혀 아니다
135	1) 동의합니다.	1) 남성	36	2) 만 30-39세	1) 예	2) 1시간 이상-6시간 미만	2) 아니오				3	4	2) 웹 (다음, 네이버, Google, 네이트, Chrome, Dolphin등)	5) 쇼핑 (의류구입, 도서구입, 티켓구입, 중고거래 등)	1) SNS (소셜, 메신저, 채팅, 블로그 등)	8) 교통 (지하철 노선, 버스 노선, 교통카드 충전, 교통정보, 네비게이션, 콜택시 등)	9) 금융 (증권 정보, 금융 정보, 금융 보안, 폰뱅킹, 청구서, 멤버십, 가계부, 리워드앱 등)	1	3	1	1	1	1	2) 약간 그렇다	3) 그런 편이다	1) 전혀 아니다	2) 약간 그렇다	2) 약간 그렇다	2) 약간 그렇다	2) 약간 그렇다	1) 전혀 아니다	1) 전혀 아니다	2) 약간 그렇다	1) 전혀 아니다	2) 약간 그렇다	3) 그런 편이다	2) 약간 그렇다	4) 매우 그렇다	2)	4)	4)	2)	2)	2)	4)	4)	4)	4)	3) 보통
136	1) 동의합니다.	2) 여성	50	3) 만 40세이상	1) 예	4) 12시간 이상-18시간 미만	1) 예	11) 모바일 T world	6) KT고객센터		10	15	1) SNS (소셜, 메신저, 채팅, 블로그 등)	9) 금융 (증권 정보, 금융 정보, 금융 보안, 폰뱅킹, 청구서, 멤버십, 가계부, 리워드앱 등)	5) 쇼핑 (의류구입, 도서구입, 티켓구입, 중고거래 등)	2) 웹 (다음, 네이버, Google, 네이트, Chrome, Dolphin등)	15) 라이프스타일 (전화, 문자, 메세지, 이메일, 주소록, 설문조사, 일기장, 부동산, 배달, 배송조회 등)	3	10	1	3	2	1	1) 전혀 아니다	2) 약간 그렇다	1) 전혀 아니다	3) 그런 편이다	1) 전혀 아니다	1) 전혀 아니다	1) 전혀 아니다	1) 전혀 아니다	1) 전혀 아니다	2) 약간 그렇다	1) 전혀 아니다	1) 전혀 아니다	2) 약간 그렇다	1) 전혀 아니다	3) 그런 편이다	1) 전혀 아니다	3) 보통	3) 보통	3) 보통	2)	4)	3) 보통	3) 보통	4)	3) 보통	3) 보통
137	1) 동의합니다.	2) 여성	35	2) 만 30-39세	1) 예	3) 6시간 이상-12시간 미만	1) 예	4) 도돌폰3			7	5	2) 웹 (다음, 네이버, Google, 네이트, Chrome, Dolphin등)	1) SNS (소셜, 메신저, 채팅, 블로그 등)	5) 쇼핑 (의류구입, 도서구입, 티켓구입, 중고거래 등)	6) 사진 (사진 촬영 및 편집, 녹화, 갤러리 등)	10) 날씨 (날씨 정보, 날씨 위젯 등)	1	1	1	1	1	5	3) 그런 편이다	1) 전혀 아니다	4) 매우 그렇다	1) 전혀 아니다	2) 약간 그렇다	1) 전혀 아니다	2) 약간 그렇다	2) 약간 그렇다	1) 전혀 아니다	2) 약간 그렇다	1) 전혀 아니다	2) 약간 그렇다	2) 약간 그렇다	1) 전혀 아니다	2) 약간 그렇다	2)	4)	4)	3) 보통	2)	3) 보통	3) 보통	4)	4)	4)	3) 보통
141	1) 동의합니다.	1) 남성	29	1) 만 19-29세	1) 예	3) 6시간 이상-12시간 미만	1) 예	4) 도돌폰3			11.5	8.5	13) 비즈니스 (문서 편집, 문서 뷰어, 캘린더, 일정 관리, 구인구직 등)	15) 라이프스타일 (전화, 문자, 메세지, 이메일, 주소록, 설문조사, 일기장, 부동산, 배달, 배송조회 등)	3) 게임 (시뮬레이션, 롤플레잉, 아케이드, 액션, 보드, 게임머니, 게임아이템 등)	4) 엔터테인먼트 (뉴스, 도서, 만화, 미디어 및 동영상, 스포츠, 여행, 음악, 커뮤니티 등)	2) 웹 (다음, 네이버, Google, 네이트, Chrome, Dolphin등)	1	2	2	2	1	1	1) 전혀 아니다	1) 전혀 아니다	1) 전혀 아니다	2) 약간 그렇다	1) 전혀 아니다	1) 전혀 아니다	1) 전혀 아니다	2) 약간 그렇다	1) 전혀 아니다	3) 그런 편이다	1) 전혀 아니다	1) 전혀 아니다	2) 약간 그렇다	2) 약간 그렇다	3) 그런 편이다	3) 보통	4)	4)	5) 매우 그렇다	2)	2)	3) 보통	3) 보통	2)	2)	1) 전혀 아니다
143	1) 동의합니다.	1) 남성	28	1) 만 19-29세	1) 예	2) 1시간 이상-6시간 미만	1) 예	4) 도돌폰3			4	3	2) 웹 (다음, 네이버, Google, 네이트, Chrome, Dolphin등)	3) 게임 (시뮬레이션, 롤플레잉, 아케이드, 액션, 보드, 게임머니, 게임아이템 등)	1) SNS (소셜, 메신저, 채팅, 블로그 등)	6) 사진 (사진 촬영 및 편집, 녹화, 갤러리 등)	8) 교통 (지하철 노선, 버스 노선, 교통카드 충전, 교통정보, 네비게이션, 콜택시 등)	1	2	2	0	0	1	2) 약간 그렇다	2) 약간 그렇다	1) 전혀 아니다	3) 그런 편이다	2) 약간 그렇다	2) 약간 그렇다	2) 약간 그렇다	2) 약간 그렇다	1) 전혀 아니다	3) 그런 편이다	2) 약간 그렇다	2) 약간 그렇다	2) 약간 그렇다	2) 약간 그렇다	3) 그런 편이다	3) 보통	3) 보통	3) 보통	4)	3) 보통	3) 보통	3) 보통	4)	3) 보통	4)	3) 보통
144	1) 동의합니다.	1) 남성	39	2) 만 30-39세	1) 예	2) 1시간 이상-6시간 미만	2) 아니오				2	4	2) 웹 (다음, 네이버, Google, 네이트, Chrome, Dolphin등)	4) 엔터테인먼트 (뉴스, 도서, 만화, 미디어 및 동영상, 스포츠, 여행, 음악, 커뮤니티 등)	9) 금융 (증권 정보, 금융 정보, 금융 보안, 폰뱅킹, 청구서, 멤버십, 가계부, 리워드앱 등)	1) SNS (소셜, 메신저, 채팅, 블로그 등)	5) 쇼핑 (의류구입, 도서구입, 티켓구입, 중고거래 등)	1	1	0	1	1	1	2) 약간 그렇다	1) 전혀 아니다	2) 약간 그렇다	1) 전혀 아니다	1) 전혀 아니다	1) 전혀 아니다	2) 약간 그렇다	1) 전혀 아니다	2) 약간 그렇다	1) 전혀 아니다	1) 전혀 아니다	2) 약간 그렇다	2) 약간 그렇다	1) 전혀 아니다	1) 전혀 아니다	3) 보통	3) 보통	3) 보통	3) 보통	3) 보통	3) 보통	3) 보통	3) 보통	3) 보통	3) 보통	2)
145	1) 동의합니다.	1) 남성	40	3) 만 40세이상	1) 예	2) 1시간 이상-6시간 미만	2) 아니오				3	5	2) 웹 (다음, 네이버, Google, 네이트, Chrome, Dolphin등)	9) 금융 (증권 정보, 금융 정보, 금융 보안, 폰뱅킹, 청구서, 멤버십, 가계부, 리워드앱 등)	1) SNS (소셜, 메신저, 채팅, 블로그 등)	6) 사진 (사진 촬영 및 편집, 녹화, 갤러리 등)	8) 교통 (지하철 노선, 버스 노선, 교통카드 충전, 교통정보, 네비게이션, 콜택시 등)	1	1	1	1	1	1	2) 약간 그렇다	1) 전혀 아니다	3) 그런 편이다	3) 그런 편이다	1) 전혀 아니다	2) 약간 그렇다	2) 약간 그렇다	1) 전혀 아니다	2) 약간 그렇다	1) 전혀 아니다	2) 약간 그렇다	2) 약간 그렇다	2) 약간 그렇다	1) 전혀 아니다	1) 전혀 아니다	2)	4)	4)	4)	1) 전혀 아니다	4)	4)	4)	5) 매우 그렇다	3) 보통	3) 보통
146	1) 동의합니다.	2) 여성	31	2) 만 30-39세	1) 예	3) 6시간 이상-12시간 미만	2) 아니오				10	16	15) 라이프스타일 (전화, 문자, 메세지, 이메일, 주소록, 설문조사, 일기장, 부동산, 배달, 배송조회 등)	4) 엔터테인먼트 (뉴스, 도서, 만화, 미디어 및 동영상, 스포츠, 여행, 음악, 커뮤니티 등)	2) 웹 (다음, 네이버, Google, 네이트, Chrome, Dolphin등)	14) 교육 (동영상 강의, 사전, 번역기, 강의시간표, 출결관리 등)	12) 도구/생산성 (계산기, 녹음기, 키보드, 블루투스, 위치알림, 백신, 웹하드, 루팅, 메모리 관리 등)	1	2	0	3	1	1	1) 전혀 아니다	1) 전혀 아니다	4) 매우 그렇다	2) 약간 그렇다	1) 전혀 아니다	2) 약간 그렇다	2) 약간 그렇다	2) 약간 그렇다	1) 전혀 아니다	1) 전혀 아니다	1) 전혀 아니다	1) 전혀 아니다	4) 매우 그렇다	1) 전혀 아니다	4) 매우 그렇다	1) 전혀 아니다	5) 매우 그렇다	3) 보통	5) 매우 그렇다	1) 전혀 아니다	3) 보통	5) 매우 그렇다	4)	5) 매우 그렇다	5) 매우 그렇다	3) 보통
151	1) 동의합니다.	1) 남성	38	2) 만 30-39세	1) 예	4) 12시간 이상-18시간 미만	1) 예	4) 도돌폰3			12	14	1) SNS (소셜, 메신저, 채팅, 블로그 등)	2) 웹 (다음, 네이버, Google, 네이트, Chrome, Dolphin등)	3) 게임 (시뮬레이션, 롤플레잉, 아케이드, 액션, 보드, 게임머니, 게임아이템 등)	14) 교육 (동영상 강의, 사전, 번역기, 강의시간표, 출결관리 등)	15) 라이프스타일 (전화, 문자, 메세지, 이메일, 주소록, 설문조사, 일기장, 부동산, 배달, 배송조회 등)	4	1	2	1	1	1	2) 약간 그렇다	4) 매우 그렇다	3) 그런 편이다	1) 전혀 아니다	2) 약간 그렇다	2) 약간 그렇다	3) 그런 편이다	4) 매우 그렇다	3) 그런 편이다	1) 전혀 아니다	3) 그런 편이다	2) 약간 그렇다	3) 그런 편이다	4) 매우 그렇다	2) 약간 그렇다	3) 보통	3) 보통	3) 보통	4)	2)	4)	4)	4)	5) 매우 그렇다	5) 매우 그렇다	3) 보통
152	1) 동의합니다.	1) 남성	37	2) 만 30-39세	1) 예	2) 1시간 이상-6시간 미만	1) 예	4) 도돌폰3			2	2.5	4) 엔터테인먼트 (뉴스, 도서, 만화, 미디어 및 동영상, 스포츠, 여행, 음악, 커뮤니티 등)	1) SNS (소셜, 메신저, 채팅, 블로그 등)	2) 웹 (다음, 네이버, Google, 네이트, Chrome, Dolphin등)	8) 교통 (지하철 노선, 버스 노선, 교통카드 충전, 교통정보, 네비게이션, 콜택시 등)	9) 금융 (증권 정보, 금융 정보, 금융 보안, 폰뱅킹, 청구서, 멤버십, 가계부, 리워드앱 등)	1	1	0	0	0	0	3) 그런 편이다	3) 그런 편이다	3) 그런 편이다	3) 그런 편이다	3) 그런 편이다	3) 그런 편이다	3) 그런 편이다	3) 그런 편이다	3) 그런 편이다	3) 그런 편이다	3) 그런 편이다	2) 약간 그렇다	3) 그런 편이다	2) 약간 그렇다	3) 그런 편이다	3) 보통	3) 보통	3) 보통	3) 보통	3) 보통	3) 보통	4)	3) 보통	4)	3) 보통	3) 보통
153	1) 동의합니다.	1) 남성	28	1) 만 19-29세	1) 예	2) 1시간 이상-6시간 미만	1) 예	9) My Data Manager	905) 기본 앱		3	5	3) 게임 (시뮬레이션, 롤플레잉, 아케이드, 액션, 보드, 게임머니, 게임아이템 등)	2) 웹 (다음, 네이버, Google, 네이트, Chrome, Dolphin등)	15) 라이프스타일 (전화, 문자, 메세지, 이메일, 주소록, 설문조사, 일기장, 부동산, 배달, 배송조회 등)	4) 엔터테인먼트 (뉴스, 도서, 만화, 미디어 및 동영상, 스포츠, 여행, 음악, 커뮤니티 등)	1) SNS (소셜, 메신저, 채팅, 블로그 등)	0	1	2	0	0	0	1) 전혀 아니다	1) 전혀 아니다	1) 전혀 아니다	3) 그런 편이다	1) 전혀 아니다	1) 전혀 아니다	1) 전혀 아니다	1) 전혀 아니다	1) 전혀 아니다	2) 약간 그렇다	1) 전혀 아니다	1) 전혀 아니다	1) 전혀 아니다	1) 전혀 아니다	4) 매우 그렇다	1) 전혀 아니다	5) 매우 그렇다	3) 보통	5) 매우 그렇다	1) 전혀 아니다	4)	3) 보통	3) 보통	2)	4)	3) 보통
154	1) 동의합니다.	2) 여성	48	3) 만 40세이상	1) 예	2) 1시간 이상-6시간 미만	2) 아니오				3	3	1) SNS (소셜, 메신저, 채팅, 블로그 등)	2) 웹 (다음, 네이버, Google, 네이트, Chrome, Dolphin등)	6) 사진 (사진 촬영 및 편집, 녹화, 갤러리 등)	8) 교통 (지하철 노선, 버스 노선, 교통카드 충전, 교통정보, 네비게이션, 콜택시 등)	10) 날씨 (날씨 정보, 날씨 위젯 등)	1	1	0	0	0	0	1) 전혀 아니다	1) 전혀 아니다	2) 약간 그렇다	3) 그런 편이다	1) 전혀 아니다	2) 약간 그렇다	2) 약간 그렇다	1) 전혀 아니다	1) 전혀 아니다	3) 그런 편이다	1) 전혀 아니다	1) 전혀 아니다	3) 그런 편이다	1) 전혀 아니다	3) 그런 편이다	3) 보통	3) 보통	3) 보통	3) 보통	3) 보통	3) 보통	3) 보통	3) 보통	3) 보통	3) 보통	4)
155	1) 동의합니다.	1) 남성	33	2) 만 30-39세	1) 예	2) 1시간 이상-6시간 미만	1) 예	3) 하루			2	2	1) SNS (소셜, 메신저, 채팅, 블로그 등)	2) 웹 (다음, 네이버, Google, 네이트, Chrome, Dolphin등)	3) 게임 (시뮬레이션, 롤플레잉, 아케이드, 액션, 보드, 게임머니, 게임아이템 등)	4) 엔터테인먼트 (뉴스, 도서, 만화, 미디어 및 동영상, 스포츠, 여행, 음악, 커뮤니티 등)	8) 교통 (지하철 노선, 버스 노선, 교통카드 충전, 교통정보, 네비게이션, 콜택시 등)	1	1	1	1	1	1	1) 전혀 아니다	1) 전혀 아니다	1) 전혀 아니다	4) 매우 그렇다	1) 전혀 아니다	1) 전혀 아니다	1) 전혀 아니다	1) 전혀 아니다	1) 전혀 아니다	4) 매우 그렇다	1) 전혀 아니다	1) 전혀 아니다	1) 전혀 아니다	1) 전혀 아니다	4) 매우 그렇다	1) 전혀 아니다	3) 보통	3) 보통	2)	2)	3) 보통	3) 보통	3) 보통	2)	2)	3) 보통
157	1) 동의합니다.	1) 남성	48	3) 만 40세이상	1) 예	2) 1시간 이상-6시간 미만	2) 아니오				3	3	2) 웹 (다음, 네이버, Google, 네이트, Chrome, Dolphin등)	5) 쇼핑 (의류구입, 도서구입, 티켓구입, 중고거래 등)	6) 사진 (사진 촬영 및 편집, 녹화, 갤러리 등)	7) 건강/운동 (운동량측정, 다이어트, 생리다이어리, 예방접종다이어리, 성분 분석 등)	8) 교통 (지하철 노선, 버스 노선, 교통카드 충전, 교통정보, 네비게이션, 콜택시 등)	1	1	1	1	1	1	2) 약간 그렇다	1) 전혀 아니다	1) 전혀 아니다	4) 매우 그렇다	1) 전혀 아니다	1) 전혀 아니다	1) 전혀 아니다	1) 전혀 아니다	1) 전혀 아니다	2) 약간 그렇다	1) 전혀 아니다	3) 그런 편이다	3) 그런 편이다	1) 전혀 아니다	2) 약간 그렇다	1) 전혀 아니다	5) 매우 그렇다	3) 보통	5) 매우 그렇다	1) 전혀 아니다	3) 보통	3) 보통	3) 보통	3) 보통	4)	4)
158	1) 동의합니다.	1) 남성	46	3) 만 40세이상	1) 예	3) 6시간 이상-12시간 미만	1) 예	503) V3	927) 위젯	4) 도돌폰3	13	10	15) 라이프스타일 (전화, 문자, 메세지, 이메일, 주소록, 설문조사, 일기장, 부동산, 배달, 배송조회 등)	12) 도구/생산성 (계산기, 녹음기, 키보드, 블루투스, 위치알림, 백신, 웹하드, 루팅, 메모리 관리 등)	13) 비즈니스 (문서 편집, 문서 뷰어, 캘린더, 일정 관리, 구인구직 등)	3) 게임 (시뮬레이션, 롤플레잉, 아케이드, 액션, 보드, 게임머니, 게임아이템 등)	2) 웹 (다음, 네이버, Google, 네이트, Chrome, Dolphin등)	2	1	3	5	0	0	3) 그런 편이다	1) 전혀 아니다	2) 약간 그렇다	3) 그런 편이다	2) 약간 그렇다	2) 약간 그렇다	2) 약간 그렇다	1) 전혀 아니다	2) 약간 그렇다	3) 그런 편이다	2) 약간 그렇다	1) 전혀 아니다	2) 약간 그렇다	1) 전혀 아니다	2) 약간 그렇다	3) 보통	2)	3) 보통	3) 보통	3) 보통	3) 보통	4)	3) 보통	3) 보통	3) 보통	2)
159	1) 동의합니다.	1) 남성	34	2) 만 30-39세	1) 예	2) 1시간 이상-6시간 미만	2) 아니오				3	4	2) 웹 (다음, 네이버, Google, 네이트, Chrome, Dolphin등)	4) 엔터테인먼트 (뉴스, 도서, 만화, 미디어 및 동영상, 스포츠, 여행, 음악, 커뮤니티 등)	5) 쇼핑 (의류구입, 도서구입, 티켓구입, 중고거래 등)	6) 사진 (사진 촬영 및 편집, 녹화, 갤러리 등)	3) 게임 (시뮬레이션, 롤플레잉, 아케이드, 액션, 보드, 게임머니, 게임아이템 등)	1	2	1	1	1	1	1) 전혀 아니다	1) 전혀 아니다	2) 약간 그렇다	3) 그런 편이다	3) 그런 편이다	1) 전혀 아니다	1) 전혀 아니다	2) 약간 그렇다	2) 약간 그렇다	1) 전혀 아니다	2) 약간 그렇다	2) 약간 그렇다	2) 약간 그렇다	1) 전혀 아니다	4) 매우 그렇다	1) 전혀 아니다	5) 매우 그렇다	3) 보통	4)	1) 전혀 아니다	4)	4)	3) 보통	3) 보통	4)	5) 매우 그렇다
160	1) 동의합니다.	1) 남성	46	3) 만 40세이상	1) 예	2) 1시간 이상-6시간 미만	2) 아니오				6	0	15) 라이프스타일 (전화, 문자, 메세지, 이메일, 주소록, 설문조사, 일기장, 부동산, 배달, 배송조회 등)	16) 시스템 및 기타	6) 사진 (사진 촬영 및 편집, 녹화, 갤러리 등)	10) 날씨 (날씨 정보, 날씨 위젯 등)	1) SNS (소셜, 메신저, 채팅, 블로그 등)	1	0	0	0	0	0	2) 약간 그렇다	1) 전혀 아니다	2) 약간 그렇다	4) 매우 그렇다	1) 전혀 아니다	1) 전혀 아니다	1) 전혀 아니다	1) 전혀 아니다	1) 전혀 아니다	4) 매우 그렇다	1) 전혀 아니다	1) 전혀 아니다	1) 전혀 아니다	1) 전혀 아니다	2) 약간 그렇다	2)	4)	4)	4)	2)	4)	4)	4)	4)	4)	3) 보통
162	1) 동의합니다.	2) 여성	25	1) 만 19-29세	1) 예	4) 12시간 이상-18시간 미만	2) 아니오				9	12	1) SNS (소셜, 메신저, 채팅, 블로그 등)	3) 게임 (시뮬레이션, 롤플레잉, 아케이드, 액션, 보드, 게임머니, 게임아이템 등)	6) 사진 (사진 촬영 및 편집, 녹화, 갤러리 등)	15) 라이프스타일 (전화, 문자, 메세지, 이메일, 주소록, 설문조사, 일기장, 부동산, 배달, 배송조회 등)	2) 웹 (다음, 네이버, Google, 네이트, Chrome, Dolphin등)	3	2	5	1	1	1	2) 약간 그렇다	2) 약간 그렇다	3) 그런 편이다	2) 약간 그렇다	1) 전혀 아니다	2) 약간 그렇다	2) 약간 그렇다	2) 약간 그렇다	1) 전혀 아니다	2) 약간 그렇다	1) 전혀 아니다	2) 약간 그렇다	2) 약간 그렇다	2) 약간 그렇다	2) 약간 그렇다	3) 보통	3) 보통	3) 보통	3) 보통	3) 보통	3) 보통	3) 보통	3) 보통	2)	2)	1) 전혀 아니다
163	1) 동의합니다.	1) 남성	37	2) 만 30-39세	1) 예	2) 1시간 이상-6시간 미만	1) 예	9) My Data Manager			2	3	1) SNS (소셜, 메신저, 채팅, 블로그 등)	2) 웹 (다음, 네이버, Google, 네이트, Chrome, Dolphin등)	3) 게임 (시뮬레이션, 롤플레잉, 아케이드, 액션, 보드, 게임머니, 게임아이템 등)	5) 쇼핑 (의류구입, 도서구입, 티켓구입, 중고거래 등)	14) 교육 (동영상 강의, 사전, 번역기, 강의시간표, 출결관리 등)	1	1	1	0	0	0	1) 전혀 아니다	1) 전혀 아니다	1) 전혀 아니다	2) 약간 그렇다	1) 전혀 아니다	1) 전혀 아니다	1) 전혀 아니다	2) 약간 그렇다	1) 전혀 아니다	3) 그런 편이다	1) 전혀 아니다	1) 전혀 아니다	3) 그런 편이다	1) 전혀 아니다	3) 그런 편이다	2)	4)	4)	4)	2)	4)	4)	3) 보통	4)	3) 보통	3) 보통
164	1) 동의합니다.	1) 남성	30	2) 만 30-39세	1) 예	2) 1시간 이상-6시간 미만	2) 아니오				4	4	2) 웹 (다음, 네이버, Google, 네이트, Chrome, Dolphin등)	8) 교통 (지하철 노선, 버스 노선, 교통카드 충전, 교통정보, 네비게이션, 콜택시 등)	5) 쇼핑 (의류구입, 도서구입, 티켓구입, 중고거래 등)	4) 엔터테인먼트 (뉴스, 도서, 만화, 미디어 및 동영상, 스포츠, 여행, 음악, 커뮤니티 등)	12) 도구/생산성 (계산기, 녹음기, 키보드, 블루투스, 위치알림, 백신, 웹하드, 루팅, 메모리 관리 등)	0	2	0	1	1	1	2) 약간 그렇다	1) 전혀 아니다	1) 전혀 아니다	3) 그런 편이다	1) 전혀 아니다	1) 전혀 아니다	1) 전혀 아니다	1) 전혀 아니다	1) 전혀 아니다	2) 약간 그렇다	1) 전혀 아니다	1) 전혀 아니다	1) 전혀 아니다	1) 전혀 아니다	3) 그런 편이다	2)	3) 보통	2)	2)	4)	3) 보통	3) 보통	2)	3) 보통	2)	2)
165	1) 동의합니다.	1) 남성	34	2) 만 30-39세	1) 예	2) 1시간 이상-6시간 미만	2) 아니오				2	3	2) 웹 (다음, 네이버, Google, 네이트, Chrome, Dolphin등)	5) 쇼핑 (의류구입, 도서구입, 티켓구입, 중고거래 등)	4) 엔터테인먼트 (뉴스, 도서, 만화, 미디어 및 동영상, 스포츠, 여행, 음악, 커뮤니티 등)	12) 도구/생산성 (계산기, 녹음기, 키보드, 블루투스, 위치알림, 백신, 웹하드, 루팅, 메모리 관리 등)	3) 게임 (시뮬레이션, 롤플레잉, 아케이드, 액션, 보드, 게임머니, 게임아이템 등)	0	1	0	1	0	0	1) 전혀 아니다	2) 약간 그렇다	1) 전혀 아니다	2) 약간 그렇다	1) 전혀 아니다	1) 전혀 아니다	1) 전혀 아니다	1) 전혀 아니다	1) 전혀 아니다	3) 그런 편이다	1) 전혀 아니다	1) 전혀 아니다	2) 약간 그렇다	1) 전혀 아니다	3) 그런 편이다	2)	4)	4)	4)	2)	4)	4)	2)	2)	5) 매우 그렇다	1) 전혀 아니다
166	1) 동의합니다.	1) 남성	36	2) 만 30-39세	1) 예	3) 6시간 이상-12시간 미만	1) 예	998) 없다			6	5	1) SNS (소셜, 메신저, 채팅, 블로그 등)	3) 게임 (시뮬레이션, 롤플레잉, 아케이드, 액션, 보드, 게임머니, 게임아이템 등)	2) 웹 (다음, 네이버, Google, 네이트, Chrome, Dolphin등)	5) 쇼핑 (의류구입, 도서구입, 티켓구입, 중고거래 등)	9) 금융 (증권 정보, 금융 정보, 금융 보안, 폰뱅킹, 청구서, 멤버십, 가계부, 리워드앱 등)	3	1	2	1	1	1	3) 그런 편이다	2) 약간 그렇다	3) 그런 편이다	1) 전혀 아니다	1) 전혀 아니다	1) 전혀 아니다	2) 약간 그렇다	2) 약간 그렇다	2) 약간 그렇다	2) 약간 그렇다	2) 약간 그렇다	3) 그런 편이다	3) 그런 편이다	3) 그런 편이다	3) 그런 편이다	4)	3) 보통	4)	4)	3) 보통	4)	4)	4)	4)	4)	3) 보통
171	1) 동의합니다.	1) 남성	21	1) 만 19-29세	1) 예	2) 1시간 이상-6시간 미만	1) 예	998) 없다			4	6	3) 게임 (시뮬레이션, 롤플레잉, 아케이드, 액션, 보드, 게임머니, 게임아이템 등)	6) 사진 (사진 촬영 및 편집, 녹화, 갤러리 등)	1) SNS (소셜, 메신저, 채팅, 블로그 등)	2) 웹 (다음, 네이버, Google, 네이트, Chrome, Dolphin등)	5) 쇼핑 (의류구입, 도서구입, 티켓구입, 중고거래 등)	2	1	1	1	0	0	3) 그런 편이다	2) 약간 그렇다	3) 그런 편이다	2) 약간 그렇다	4) 매우 그렇다	2) 약간 그렇다	4) 매우 그렇다	2) 약간 그렇다	4) 매우 그렇다	2) 약간 그렇다	4) 매우 그렇다	2) 약간 그렇다	4) 매우 그렇다	4) 매우 그렇다	4) 매우 그렇다	3) 보통	5) 매우 그렇다	3) 보통	3) 보통	3) 보통	3) 보통	3) 보통	3) 보통	3) 보통	3) 보통	1) 전혀 아니다
175	1) 동의합니다.	1) 남성	43	3) 만 40세이상	1) 예	2) 1시간 이상-6시간 미만	2) 아니오				3	6	3) 게임 (시뮬레이션, 롤플레잉, 아케이드, 액션, 보드, 게임머니, 게임아이템 등)	2) 웹 (다음, 네이버, Google, 네이트, Chrome, Dolphin등)	1) SNS (소셜, 메신저, 채팅, 블로그 등)	5) 쇼핑 (의류구입, 도서구입, 티켓구입, 중고거래 등)	4) 엔터테인먼트 (뉴스, 도서, 만화, 미디어 및 동영상, 스포츠, 여행, 음악, 커뮤니티 등)	1	1	3	1	1	1	4) 매우 그렇다	1) 전혀 아니다	2) 약간 그렇다	2) 약간 그렇다	1) 전혀 아니다	3) 그런 편이다	1) 전혀 아니다	1) 전혀 아니다	1) 전혀 아니다	2) 약간 그렇다	2) 약간 그렇다	2) 약간 그렇다	1) 전혀 아니다	1) 전혀 아니다	1) 전혀 아니다	3) 보통	4)	3) 보통	4)	2)	3) 보통	3) 보통	2)	2)	1) 전혀 아니다	3) 보통
176	1) 동의합니다.	2) 여성	25	1) 만 19-29세	1) 예	2) 1시간 이상-6시간 미만	2) 아니오				10	5	4) 엔터테인먼트 (뉴스, 도서, 만화, 미디어 및 동영상, 스포츠, 여행, 음악, 커뮤니티 등)	2) 웹 (다음, 네이버, Google, 네이트, Chrome, Dolphin등)	1) SNS (소셜, 메신저, 채팅, 블로그 등)	8) 교통 (지하철 노선, 버스 노선, 교통카드 충전, 교통정보, 네비게이션, 콜택시 등)	10) 날씨 (날씨 정보, 날씨 위젯 등)	1	2	0	4	0	0	1) 전혀 아니다	2) 약간 그렇다	3) 그런 편이다	2) 약간 그렇다	2) 약간 그렇다	1) 전혀 아니다	1) 전혀 아니다	2) 약간 그렇다	2) 약간 그렇다	3) 그런 편이다	1) 전혀 아니다	1) 전혀 아니다	2) 약간 그렇다	1) 전혀 아니다	3) 그런 편이다	4)	2)	2)	2)	4)	4)	4)	3) 보통	4)	3) 보통	3) 보통
177	1) 동의합니다.	2) 여성	30	2) 만 30-39세	1) 예	2) 1시간 이상-6시간 미만	1) 예	3) 하루	24) 타이머락	915) 모모	2	6	2) 웹 (다음, 네이버, Google, 네이트, Chrome, Dolphin등)	1) SNS (소셜, 메신저, 채팅, 블로그 등)	5) 쇼핑 (의류구입, 도서구입, 티켓구입, 중고거래 등)	4) 엔터테인먼트 (뉴스, 도서, 만화, 미디어 및 동영상, 스포츠, 여행, 음악, 커뮤니티 등)	3) 게임 (시뮬레이션, 롤플레잉, 아케이드, 액션, 보드, 게임머니, 게임아이템 등)	1	1	1	1	1	0	1) 전혀 아니다	2) 약간 그렇다	3) 그런 편이다	1) 전혀 아니다	2) 약간 그렇다	2) 약간 그렇다	2) 약간 그렇다	2) 약간 그렇다	3) 그런 편이다	1) 전혀 아니다	2) 약간 그렇다	3) 그런 편이다	3) 그런 편이다	3) 그런 편이다	1) 전혀 아니다	1) 전혀 아니다	4)	3) 보통	4)	1) 전혀 아니다	4)	4)	5) 매우 그렇다	4)	4)	3) 보통
178	1) 동의합니다.	2) 여성	20	1) 만 19-29세	1) 예	4) 12시간 이상-18시간 미만	1) 예	4) 도돌폰3			10	18	3) 게임 (시뮬레이션, 롤플레잉, 아케이드, 액션, 보드, 게임머니, 게임아이템 등)	1) SNS (소셜, 메신저, 채팅, 블로그 등)	2) 웹 (다음, 네이버, Google, 네이트, Chrome, Dolphin등)	4) 엔터테인먼트 (뉴스, 도서, 만화, 미디어 및 동영상, 스포츠, 여행, 음악, 커뮤니티 등)	6) 사진 (사진 촬영 및 편집, 녹화, 갤러리 등)	5	1	5	1	1	1	2) 약간 그렇다	1) 전혀 아니다	1) 전혀 아니다	3) 그런 편이다	3) 그런 편이다	3) 그런 편이다	1) 전혀 아니다	2) 약간 그렇다	2) 약간 그렇다	3) 그런 편이다	2) 약간 그렇다	3) 그런 편이다	3) 그런 편이다	2) 약간 그렇다	1) 전혀 아니다	1) 전혀 아니다	5) 매우 그렇다	5) 매우 그렇다	3) 보통	3) 보통	4)	4)	4)	4)	4)	4)
181	1) 동의합니다.	1) 남성	22	1) 만 19-29세	1) 예	2) 1시간 이상-6시간 미만	2) 아니오				4	6	3) 게임 (시뮬레이션, 롤플레잉, 아케이드, 액션, 보드, 게임머니, 게임아이템 등)	1) SNS (소셜, 메신저, 채팅, 블로그 등)	2) 웹 (다음, 네이버, Google, 네이트, Chrome, Dolphin등)	6) 사진 (사진 촬영 및 편집, 녹화, 갤러리 등)	4) 엔터테인먼트 (뉴스, 도서, 만화, 미디어 및 동영상, 스포츠, 여행, 음악, 커뮤니티 등)	1	2	2	2	1	0	2) 약간 그렇다	1) 전혀 아니다	2) 약간 그렇다	2) 약간 그렇다	1) 전혀 아니다	2) 약간 그렇다	1) 전혀 아니다	1) 전혀 아니다	1) 전혀 아니다	1) 전혀 아니다	1) 전혀 아니다	2) 약간 그렇다	3) 그런 편이다	1) 전혀 아니다	2) 약간 그렇다	2)	3) 보통	2)	3) 보통	2)	4)	4)	4)	3) 보통	3) 보통	2)
182	1) 동의합니다.	1) 남성	53	3) 만 40세이상	1) 예	2) 1시간 이상-6시간 미만	2) 아니오				2	0.2	1) SNS (소셜, 메신저, 채팅, 블로그 등)	5) 쇼핑 (의류구입, 도서구입, 티켓구입, 중고거래 등)	2) 웹 (다음, 네이버, Google, 네이트, Chrome, Dolphin등)	6) 사진 (사진 촬영 및 편집, 녹화, 갤러리 등)	8) 교통 (지하철 노선, 버스 노선, 교통카드 충전, 교통정보, 네비게이션, 콜택시 등)	1	1	0	0	1	3	1) 전혀 아니다	1) 전혀 아니다	1) 전혀 아니다	4) 매우 그렇다	1) 전혀 아니다	1) 전혀 아니다	1) 전혀 아니다	1) 전혀 아니다	1) 전혀 아니다	4) 매우 그렇다	1) 전혀 아니다	1) 전혀 아니다	1) 전혀 아니다	1) 전혀 아니다	3) 그런 편이다	1) 전혀 아니다	5) 매우 그렇다	3) 보통	4)	1) 전혀 아니다	4)	5) 매우 그렇다	3) 보통	5) 매우 그렇다	4)	3) 보통
183	1) 동의합니다.	2) 여성	25	1) 만 19-29세	1) 예	3) 6시간 이상-12시간 미만	1) 예	4) 도돌폰3			6	6	1) SNS (소셜, 메신저, 채팅, 블로그 등)	2) 웹 (다음, 네이버, Google, 네이트, Chrome, Dolphin등)	3) 게임 (시뮬레이션, 롤플레잉, 아케이드, 액션, 보드, 게임머니, 게임아이템 등)	5) 쇼핑 (의류구입, 도서구입, 티켓구입, 중고거래 등)	6) 사진 (사진 촬영 및 편집, 녹화, 갤러리 등)	9	4	3	3	1	0	2) 약간 그렇다	2) 약간 그렇다	3) 그런 편이다	1) 전혀 아니다	2) 약간 그렇다	1) 전혀 아니다	1) 전혀 아니다	3) 그런 편이다	1) 전혀 아니다	2) 약간 그렇다	1) 전혀 아니다	2) 약간 그렇다	2) 약간 그렇다	2) 약간 그렇다	1) 전혀 아니다	2)	4)	2)	3) 보통	3) 보통	3) 보통	2)	2)	2)	2)	2)
184	1) 동의합니다.	1) 남성	73	3) 만 40세이상	1) 예	2) 1시간 이상-6시간 미만	1) 예	902) 게임			3	4	2) 웹 (다음, 네이버, Google, 네이트, Chrome, Dolphin등)	3) 게임 (시뮬레이션, 롤플레잉, 아케이드, 액션, 보드, 게임머니, 게임아이템 등)	10) 날씨 (날씨 정보, 날씨 위젯 등)	6) 사진 (사진 촬영 및 편집, 녹화, 갤러리 등)	1) SNS (소셜, 메신저, 채팅, 블로그 등)	1	1	3	1	0	0	2) 약간 그렇다	1) 전혀 아니다	2) 약간 그렇다	2) 약간 그렇다	2) 약간 그렇다	2) 약간 그렇다	1) 전혀 아니다	1) 전혀 아니다	2) 약간 그렇다	2) 약간 그렇다	2) 약간 그렇다	1) 전혀 아니다	2) 약간 그렇다	1) 전혀 아니다	1) 전혀 아니다	4)	2)	4)	2)	4)	2)	4)	4)	4)	4)	3) 보통
185	1) 동의합니다.	1) 남성	37	2) 만 30-39세	1) 예	2) 1시간 이상-6시간 미만	1) 예	4) 도돌폰3			2	2	3) 게임 (시뮬레이션, 롤플레잉, 아케이드, 액션, 보드, 게임머니, 게임아이템 등)	2) 웹 (다음, 네이버, Google, 네이트, Chrome, Dolphin등)	10) 날씨 (날씨 정보, 날씨 위젯 등)	9) 금융 (증권 정보, 금융 정보, 금융 보안, 폰뱅킹, 청구서, 멤버십, 가계부, 리워드앱 등)	5) 쇼핑 (의류구입, 도서구입, 티켓구입, 중고거래 등)	0	1	1	0	0	0	1) 전혀 아니다	2) 약간 그렇다	1) 전혀 아니다	2) 약간 그렇다	1) 전혀 아니다	1) 전혀 아니다	1) 전혀 아니다	1) 전혀 아니다	1) 전혀 아니다	2) 약간 그렇다	1) 전혀 아니다	1) 전혀 아니다	1) 전혀 아니다	1) 전혀 아니다	3) 그런 편이다	2)	4)	4)	4)	3) 보통	3) 보통	4)	4)	4)	4)	4)
187	1) 동의합니다.	2) 여성	24	1) 만 19-29세	1) 예	2) 1시간 이상-6시간 미만	2) 아니오				6	8	1) SNS (소셜, 메신저, 채팅, 블로그 등)	4) 엔터테인먼트 (뉴스, 도서, 만화, 미디어 및 동영상, 스포츠, 여행, 음악, 커뮤니티 등)	2) 웹 (다음, 네이버, Google, 네이트, Chrome, Dolphin등)	8) 교통 (지하철 노선, 버스 노선, 교통카드 충전, 교통정보, 네비게이션, 콜택시 등)	5) 쇼핑 (의류구입, 도서구입, 티켓구입, 중고거래 등)	2	2	0	1	1	0	2) 약간 그렇다	1) 전혀 아니다	2) 약간 그렇다	2) 약간 그렇다	1) 전혀 아니다	1) 전혀 아니다	1) 전혀 아니다	2) 약간 그렇다	1) 전혀 아니다	2) 약간 그렇다	1) 전혀 아니다	2) 약간 그렇다	2) 약간 그렇다	1) 전혀 아니다	2) 약간 그렇다	2)	3) 보통	2)	3) 보통	2)	3) 보통	3) 보통	3) 보통	3) 보통	3) 보통	3) 보통
188	1) 동의합니다.	2) 여성	19	1) 만 19-29세	1) 예	3) 6시간 이상-12시간 미만	2) 아니오				8	10	1) SNS (소셜, 메신저, 채팅, 블로그 등)	3) 게임 (시뮬레이션, 롤플레잉, 아케이드, 액션, 보드, 게임머니, 게임아이템 등)	5) 쇼핑 (의류구입, 도서구입, 티켓구입, 중고거래 등)	2) 웹 (다음, 네이버, Google, 네이트, Chrome, Dolphin등)	4) 엔터테인먼트 (뉴스, 도서, 만화, 미디어 및 동영상, 스포츠, 여행, 음악, 커뮤니티 등)	5	1	3	2	4	0	1) 전혀 아니다	2) 약간 그렇다	2) 약간 그렇다	3) 그런 편이다	1) 전혀 아니다	1) 전혀 아니다	1) 전혀 아니다	1) 전혀 아니다	1) 전혀 아니다	1) 전혀 아니다	2) 약간 그렇다	2) 약간 그렇다	3) 그런 편이다	1) 전혀 아니다	1) 전혀 아니다	3) 보통	3) 보통	4)	3) 보통	2)	2)	3) 보통	3) 보통	3) 보통	3) 보통	4)
189	1) 동의합니다.	1) 남성	48	3) 만 40세이상	1) 예	2) 1시간 이상-6시간 미만	2) 아니오				2	1	2) 웹 (다음, 네이버, Google, 네이트, Chrome, Dolphin등)	1) SNS (소셜, 메신저, 채팅, 블로그 등)	4) 엔터테인먼트 (뉴스, 도서, 만화, 미디어 및 동영상, 스포츠, 여행, 음악, 커뮤니티 등)	6) 사진 (사진 촬영 및 편집, 녹화, 갤러리 등)	15) 라이프스타일 (전화, 문자, 메세지, 이메일, 주소록, 설문조사, 일기장, 부동산, 배달, 배송조회 등)	1	1	0	0	0	0	1) 전혀 아니다	1) 전혀 아니다	2) 약간 그렇다	2) 약간 그렇다	1) 전혀 아니다	1) 전혀 아니다	1) 전혀 아니다	1) 전혀 아니다	1) 전혀 아니다	1) 전혀 아니다	1) 전혀 아니다	1) 전혀 아니다	2) 약간 그렇다	1) 전혀 아니다	2) 약간 그렇다	4)	4)	3) 보통	3) 보통	2)	4)	3) 보통	3) 보통	3) 보통	3) 보통	3) 보통
192	1) 동의합니다.	2) 여성	34	2) 만 30-39세	1) 예	2) 1시간 이상-6시간 미만	1) 예	930) 커스터마이징			5	8	1) SNS (소셜, 메신저, 채팅, 블로그 등)	3) 게임 (시뮬레이션, 롤플레잉, 아케이드, 액션, 보드, 게임머니, 게임아이템 등)	5) 쇼핑 (의류구입, 도서구입, 티켓구입, 중고거래 등)	6) 사진 (사진 촬영 및 편집, 녹화, 갤러리 등)	4) 엔터테인먼트 (뉴스, 도서, 만화, 미디어 및 동영상, 스포츠, 여행, 음악, 커뮤니티 등)	1	1	1	0	2	0	3) 그런 편이다	3) 그런 편이다	3) 그런 편이다	4) 매우 그렇다	3) 그런 편이다	3) 그런 편이다	2) 약간 그렇다	3) 그런 편이다	3) 그런 편이다	3) 그런 편이다	3) 그런 편이다	4) 매우 그렇다	3) 그런 편이다	3) 그런 편이다	3) 그런 편이다	4)	4)	3) 보통	3) 보통	4)	4)	4)	5) 매우 그렇다	5) 매우 그렇다	4)	4)
193	1) 동의합니다.	1) 남성	49	3) 만 40세이상	1) 예	2) 1시간 이상-6시간 미만	2) 아니오				2	3	2) 웹 (다음, 네이버, Google, 네이트, Chrome, Dolphin등)	7) 건강/운동 (운동량측정, 다이어트, 생리다이어리, 예방접종다이어리, 성분 분석 등)	1) SNS (소셜, 메신저, 채팅, 블로그 등)	10) 날씨 (날씨 정보, 날씨 위젯 등)	4) 엔터테인먼트 (뉴스, 도서, 만화, 미디어 및 동영상, 스포츠, 여행, 음악, 커뮤니티 등)	1	1	0	1	1	0	1) 전혀 아니다	2) 약간 그렇다	2) 약간 그렇다	3) 그런 편이다	1) 전혀 아니다	1) 전혀 아니다	1) 전혀 아니다	1) 전혀 아니다	1) 전혀 아니다	3) 그런 편이다	1) 전혀 아니다	1) 전혀 아니다	1) 전혀 아니다	1) 전혀 아니다	3) 그런 편이다	3) 보통	3) 보통	2)	3) 보통	2)	3) 보통	2)	2)	2)	3) 보통	2)
194	1) 동의합니다.	2) 여성	38	2) 만 30-39세	1) 예	3) 6시간 이상-12시간 미만	2) 아니오				6	10	2) 웹 (다음, 네이버, Google, 네이트, Chrome, Dolphin등)	3) 게임 (시뮬레이션, 롤플레잉, 아케이드, 액션, 보드, 게임머니, 게임아이템 등)	4) 엔터테인먼트 (뉴스, 도서, 만화, 미디어 및 동영상, 스포츠, 여행, 음악, 커뮤니티 등)	5) 쇼핑 (의류구입, 도서구입, 티켓구입, 중고거래 등)	6) 사진 (사진 촬영 및 편집, 녹화, 갤러리 등)	1	1	2	1	1	0	2) 약간 그렇다	2) 약간 그렇다	3) 그런 편이다	1) 전혀 아니다	1) 전혀 아니다	1) 전혀 아니다	2) 약간 그렇다	2) 약간 그렇다	1) 전혀 아니다	1) 전혀 아니다	1) 전혀 아니다	1) 전혀 아니다	2) 약간 그렇다	1) 전혀 아니다	3) 그런 편이다	3) 보통	2)	3) 보통	3) 보통	3) 보통	3) 보통	3) 보통	4)	3) 보통	4)	3) 보통
196	1) 동의합니다.	2) 여성	38	2) 만 30-39세	1) 예	2) 1시간 이상-6시간 미만	1) 예	3) 하루			2	3	2) 웹 (다음, 네이버, Google, 네이트, Chrome, Dolphin등)	5) 쇼핑 (의류구입, 도서구입, 티켓구입, 중고거래 등)	4) 엔터테인먼트 (뉴스, 도서, 만화, 미디어 및 동영상, 스포츠, 여행, 음악, 커뮤니티 등)	10) 날씨 (날씨 정보, 날씨 위젯 등)	8) 교통 (지하철 노선, 버스 노선, 교통카드 충전, 교통정보, 네비게이션, 콜택시 등)	0	1	0	1	0	0	3) 그런 편이다	3) 그런 편이다	3) 그런 편이다	1) 전혀 아니다	1) 전혀 아니다	3) 그런 편이다	2) 약간 그렇다	3) 그런 편이다	1) 전혀 아니다	1) 전혀 아니다	1) 전혀 아니다	2) 약간 그렇다	2) 약간 그렇다	2) 약간 그렇다	2) 약간 그렇다	4)	3) 보통	4)	4)	3) 보통	3) 보통	2)	3) 보통	4)	4)	4)
199	1) 동의합니다.	1) 남성	30	2) 만 30-39세	1) 예	2) 1시간 이상-6시간 미만	1) 예	4) 도돌폰3	904) 통신사 고객센터앱		6	3	1) SNS (소셜, 메신저, 채팅, 블로그 등)	2) 웹 (다음, 네이버, Google, 네이트, Chrome, Dolphin등)	4) 엔터테인먼트 (뉴스, 도서, 만화, 미디어 및 동영상, 스포츠, 여행, 음악, 커뮤니티 등)	8) 교통 (지하철 노선, 버스 노선, 교통카드 충전, 교통정보, 네비게이션, 콜택시 등)	15) 라이프스타일 (전화, 문자, 메세지, 이메일, 주소록, 설문조사, 일기장, 부동산, 배달, 배송조회 등)	2	2	0	1	1	1	2) 약간 그렇다	1) 전혀 아니다	3) 그런 편이다	2) 약간 그렇다	1) 전혀 아니다	1) 전혀 아니다	1) 전혀 아니다	1) 전혀 아니다	1) 전혀 아니다	2) 약간 그렇다	1) 전혀 아니다	2) 약간 그렇다	2) 약간 그렇다	1) 전혀 아니다	1) 전혀 아니다	2)	4)	3) 보통	3) 보통	2)	4)	3) 보통	2)	3) 보통	2)	3) 보통
200	1) 동의합니다.	1) 남성	27	1) 만 19-29세	1) 예	3) 6시간 이상-12시간 미만	1) 예	4) 도돌폰3			6	7	3) 게임 (시뮬레이션, 롤플레잉, 아케이드, 액션, 보드, 게임머니, 게임아이템 등)	2) 웹 (다음, 네이버, Google, 네이트, Chrome, Dolphin등)	15) 라이프스타일 (전화, 문자, 메세지, 이메일, 주소록, 설문조사, 일기장, 부동산, 배달, 배송조회 등)	5) 쇼핑 (의류구입, 도서구입, 티켓구입, 중고거래 등)	4) 엔터테인먼트 (뉴스, 도서, 만화, 미디어 및 동영상, 스포츠, 여행, 음악, 커뮤니티 등)	0	3	4	2	1	1	4) 매우 그렇다	2) 약간 그렇다	2) 약간 그렇다	3) 그런 편이다	2) 약간 그렇다	1) 전혀 아니다	2) 약간 그렇다	2) 약간 그렇다	1) 전혀 아니다	1) 전혀 아니다	1) 전혀 아니다	2) 약간 그렇다	2) 약간 그렇다	1) 전혀 아니다	1) 전혀 아니다	4)	4)	5) 매우 그렇다	4)	3) 보통	2)	4)	4)	3) 보통	3) 보통	4)
201	1) 동의합니다.	2) 여성	27	1) 만 19-29세	1) 예	2) 1시간 이상-6시간 미만	1) 예	4) 도돌폰3			6	8	1) SNS (소셜, 메신저, 채팅, 블로그 등)	3) 게임 (시뮬레이션, 롤플레잉, 아케이드, 액션, 보드, 게임머니, 게임아이템 등)	6) 사진 (사진 촬영 및 편집, 녹화, 갤러리 등)	2) 웹 (다음, 네이버, Google, 네이트, Chrome, Dolphin등)	5) 쇼핑 (의류구입, 도서구입, 티켓구입, 중고거래 등)	3	2	2	1	1	1	4) 매우 그렇다	4) 매우 그렇다	4) 매우 그렇다	1) 전혀 아니다	2) 약간 그렇다	1) 전혀 아니다	2) 약간 그렇다	3) 그런 편이다	2) 약간 그렇다	1) 전혀 아니다	3) 그런 편이다	3) 그런 편이다	3) 그런 편이다	2) 약간 그렇다	3) 그런 편이다	3) 보통	4)	3) 보통	4)	4)	3) 보통	4)	3) 보통	4)	4)	2)
203	1) 동의합니다.	2) 여성	31	2) 만 30-39세	1) 예	2) 1시간 이상-6시간 미만	1) 예	4) 도돌폰3			3	6	1) SNS (소셜, 메신저, 채팅, 블로그 등)	5) 쇼핑 (의류구입, 도서구입, 티켓구입, 중고거래 등)	2) 웹 (다음, 네이버, Google, 네이트, Chrome, Dolphin등)	10) 날씨 (날씨 정보, 날씨 위젯 등)	15) 라이프스타일 (전화, 문자, 메세지, 이메일, 주소록, 설문조사, 일기장, 부동산, 배달, 배송조회 등)	1	1	1	1	1	0	1) 전혀 아니다	1) 전혀 아니다	1) 전혀 아니다	3) 그런 편이다	1) 전혀 아니다	1) 전혀 아니다	1) 전혀 아니다	1) 전혀 아니다	1) 전혀 아니다	2) 약간 그렇다	2) 약간 그렇다	1) 전혀 아니다	2) 약간 그렇다	1) 전혀 아니다	3) 그런 편이다	1) 전혀 아니다	5) 매우 그렇다	3) 보통	3) 보통	3) 보통	2)	2)	2)	2)	3) 보통	2)
204	1) 동의합니다.	1) 남성	33	2) 만 30-39세	1) 예	3) 6시간 이상-12시간 미만	2) 아니오				3	6	2) 웹 (다음, 네이버, Google, 네이트, Chrome, Dolphin등)	4) 엔터테인먼트 (뉴스, 도서, 만화, 미디어 및 동영상, 스포츠, 여행, 음악, 커뮤니티 등)	1) SNS (소셜, 메신저, 채팅, 블로그 등)	10) 날씨 (날씨 정보, 날씨 위젯 등)	9) 금융 (증권 정보, 금융 정보, 금융 보안, 폰뱅킹, 청구서, 멤버십, 가계부, 리워드앱 등)	1	4	0	1	2	1	4) 매우 그렇다	3) 그런 편이다	4) 매우 그렇다	1) 전혀 아니다	2) 약간 그렇다	4) 매우 그렇다	4) 매우 그렇다	4) 매우 그렇다	2) 약간 그렇다	1) 전혀 아니다	2) 약간 그렇다	4) 매우 그렇다	4) 매우 그렇다	3) 그런 편이다	1) 전혀 아니다	1) 전혀 아니다	5) 매우 그렇다	5) 매우 그렇다	5) 매우 그렇다	2)	5) 매우 그렇다	5) 매우 그렇다	2)	5) 매우 그렇다	4)	2)
205	1) 동의합니다.	1) 남성	24	1) 만 19-29세	1) 예	3) 6시간 이상-12시간 미만	1) 예	4) 도돌폰3			6	7	2) 웹 (다음, 네이버, Google, 네이트, Chrome, Dolphin등)	9) 금융 (증권 정보, 금융 정보, 금융 보안, 폰뱅킹, 청구서, 멤버십, 가계부, 리워드앱 등)	8) 교통 (지하철 노선, 버스 노선, 교통카드 충전, 교통정보, 네비게이션, 콜택시 등)	5) 쇼핑 (의류구입, 도서구입, 티켓구입, 중고거래 등)	4) 엔터테인먼트 (뉴스, 도서, 만화, 미디어 및 동영상, 스포츠, 여행, 음악, 커뮤니티 등)	1	2	1	1	1	1	2) 약간 그렇다	1) 전혀 아니다	3) 그런 편이다	2) 약간 그렇다	3) 그런 편이다	2) 약간 그렇다	2) 약간 그렇다	3) 그런 편이다	2) 약간 그렇다	3) 그런 편이다	2) 약간 그렇다	3) 그런 편이다	3) 그런 편이다	2) 약간 그렇다	3) 그런 편이다	2)	3) 보통	3) 보통	3) 보통	3) 보통	3) 보통	3) 보통	3) 보통	3) 보통	3) 보통	2)
208	1) 동의합니다.	1) 남성	47	3) 만 40세이상	1) 예	2) 1시간 이상-6시간 미만	2) 아니오				1.5	2	1) SNS (소셜, 메신저, 채팅, 블로그 등)	9) 금융 (증권 정보, 금융 정보, 금융 보안, 폰뱅킹, 청구서, 멤버십, 가계부, 리워드앱 등)	15) 라이프스타일 (전화, 문자, 메세지, 이메일, 주소록, 설문조사, 일기장, 부동산, 배달, 배송조회 등)	4) 엔터테인먼트 (뉴스, 도서, 만화, 미디어 및 동영상, 스포츠, 여행, 음악, 커뮤니티 등)	5) 쇼핑 (의류구입, 도서구입, 티켓구입, 중고거래 등)	0	1	0	0	0	0	1) 전혀 아니다	2) 약간 그렇다	1) 전혀 아니다	3) 그런 편이다	1) 전혀 아니다	3) 그런 편이다	1) 전혀 아니다	2) 약간 그렇다	1) 전혀 아니다	3) 그런 편이다	1) 전혀 아니다	1) 전혀 아니다	1) 전혀 아니다	2) 약간 그렇다	3) 그런 편이다	2)	4)	3) 보통	4)	2)	4)	4)	4)	3) 보통	4)	3) 보통
209	1) 동의합니다.	1) 남성	22	1) 만 19-29세	1) 예	2) 1시간 이상-6시간 미만	2) 아니오				3	4	1) SNS (소셜, 메신저, 채팅, 블로그 등)	2) 웹 (다음, 네이버, Google, 네이트, Chrome, Dolphin등)	4) 엔터테인먼트 (뉴스, 도서, 만화, 미디어 및 동영상, 스포츠, 여행, 음악, 커뮤니티 등)	14) 교육 (동영상 강의, 사전, 번역기, 강의시간표, 출결관리 등)	6) 사진 (사진 촬영 및 편집, 녹화, 갤러리 등)	2	1	0	1	0	0	2) 약간 그렇다	1) 전혀 아니다	3) 그런 편이다	2) 약간 그렇다	1) 전혀 아니다	1) 전혀 아니다	2) 약간 그렇다	1) 전혀 아니다	1) 전혀 아니다	1) 전혀 아니다	1) 전혀 아니다	3) 그런 편이다	3) 그런 편이다	1) 전혀 아니다	2) 약간 그렇다	3) 보통	3) 보통	2)	2)	3) 보통	3) 보통	2)	3) 보통	2)	2)	2)
210	1) 동의합니다.	1) 남성	36	2) 만 30-39세	1) 예	3) 6시간 이상-12시간 미만	1) 예	507) 클린마스터	506) 알약		6	12	6) 사진 (사진 촬영 및 편집, 녹화, 갤러리 등)	9) 금융 (증권 정보, 금융 정보, 금융 보안, 폰뱅킹, 청구서, 멤버십, 가계부, 리워드앱 등)	10) 날씨 (날씨 정보, 날씨 위젯 등)	13) 비즈니스 (문서 편집, 문서 뷰어, 캘린더, 일정 관리, 구인구직 등)	14) 교육 (동영상 강의, 사전, 번역기, 강의시간표, 출결관리 등)	1	2	3	1	1	1	3) 그런 편이다	2) 약간 그렇다	2) 약간 그렇다	1) 전혀 아니다	2) 약간 그렇다	3) 그런 편이다	3) 그런 편이다	2) 약간 그렇다	3) 그런 편이다	3) 그런 편이다	2) 약간 그렇다	2) 약간 그렇다	2) 약간 그렇다	3) 그런 편이다	2) 약간 그렇다	5) 매우 그렇다	4)	4)	5) 매우 그렇다	4)	5) 매우 그렇다	4)	3) 보통	4)	5) 매우 그렇다	1) 전혀 아니다
212	1) 동의합니다.	1) 남성	38	2) 만 30-39세	1) 예	2) 1시간 이상-6시간 미만	2) 아니오				2	0	15) 라이프스타일 (전화, 문자, 메세지, 이메일, 주소록, 설문조사, 일기장, 부동산, 배달, 배송조회 등)	4) 엔터테인먼트 (뉴스, 도서, 만화, 미디어 및 동영상, 스포츠, 여행, 음악, 커뮤니티 등)	2) 웹 (다음, 네이버, Google, 네이트, Chrome, Dolphin등)	8) 교통 (지하철 노선, 버스 노선, 교통카드 충전, 교통정보, 네비게이션, 콜택시 등)	12) 도구/생산성 (계산기, 녹음기, 키보드, 블루투스, 위치알림, 백신, 웹하드, 루팅, 메모리 관리 등)	0	1	0	1	0	0	1) 전혀 아니다	1) 전혀 아니다	2) 약간 그렇다	2) 약간 그렇다	1) 전혀 아니다	1) 전혀 아니다	1) 전혀 아니다	2) 약간 그렇다	1) 전혀 아니다	4) 매우 그렇다	1) 전혀 아니다	1) 전혀 아니다	1) 전혀 아니다	1) 전혀 아니다	4) 매우 그렇다	3) 보통	3) 보통	2)	3) 보통	3) 보통	3) 보통	4)	3) 보통	3) 보통	4)	2)
213	1) 동의합니다.	2) 여성	28	1) 만 19-29세	1) 예	2) 1시간 이상-6시간 미만	1) 예	4) 도돌폰3			2	4.3	1) SNS (소셜, 메신저, 채팅, 블로그 등)	2) 웹 (다음, 네이버, Google, 네이트, Chrome, Dolphin등)	8) 교통 (지하철 노선, 버스 노선, 교통카드 충전, 교통정보, 네비게이션, 콜택시 등)	4) 엔터테인먼트 (뉴스, 도서, 만화, 미디어 및 동영상, 스포츠, 여행, 음악, 커뮤니티 등)	3) 게임 (시뮬레이션, 롤플레잉, 아케이드, 액션, 보드, 게임머니, 게임아이템 등)	1	1	1	1	1	1	1) 전혀 아니다	3) 그런 편이다	2) 약간 그렇다	2) 약간 그렇다	1) 전혀 아니다	1) 전혀 아니다	1) 전혀 아니다	2) 약간 그렇다	1) 전혀 아니다	3) 그런 편이다	2) 약간 그렇다	2) 약간 그렇다	2) 약간 그렇다	2) 약간 그렇다	3) 그런 편이다	2)	4)	4)	4)	2)	4)	4)	3) 보통	4)	4)	4)
216	1) 동의합니다.	2) 여성	33	2) 만 30-39세	1) 예	2) 1시간 이상-6시간 미만	2) 아니오				4.5	6	3) 게임 (시뮬레이션, 롤플레잉, 아케이드, 액션, 보드, 게임머니, 게임아이템 등)	1) SNS (소셜, 메신저, 채팅, 블로그 등)	4) 엔터테인먼트 (뉴스, 도서, 만화, 미디어 및 동영상, 스포츠, 여행, 음악, 커뮤니티 등)	2) 웹 (다음, 네이버, Google, 네이트, Chrome, Dolphin등)	6) 사진 (사진 촬영 및 편집, 녹화, 갤러리 등)	1	3	4	3	0	0	1) 전혀 아니다	1) 전혀 아니다	2) 약간 그렇다	3) 그런 편이다	2) 약간 그렇다	1) 전혀 아니다	1) 전혀 아니다	2) 약간 그렇다	2) 약간 그렇다	1) 전혀 아니다	1) 전혀 아니다	1) 전혀 아니다	3) 그런 편이다	1) 전혀 아니다	3) 그런 편이다	3) 보통	3) 보통	3) 보통	3) 보통	3) 보통	3) 보통	3) 보통	3) 보통	3) 보통	3) 보통	1) 전혀 아니다
217	1) 동의합니다.	1) 남성	37	2) 만 30-39세	1) 예	3) 6시간 이상-12시간 미만	1) 예	916) 배터리관리/잔량체크앱			6	6	5) 쇼핑 (의류구입, 도서구입, 티켓구입, 중고거래 등)	2) 웹 (다음, 네이버, Google, 네이트, Chrome, Dolphin등)	15) 라이프스타일 (전화, 문자, 메세지, 이메일, 주소록, 설문조사, 일기장, 부동산, 배달, 배송조회 등)	6) 사진 (사진 촬영 및 편집, 녹화, 갤러리 등)	7) 건강/운동 (운동량측정, 다이어트, 생리다이어리, 예방접종다이어리, 성분 분석 등)	4	5	1	1	1	1	2) 약간 그렇다	2) 약간 그렇다	3) 그런 편이다	1) 전혀 아니다	2) 약간 그렇다	1) 전혀 아니다	2) 약간 그렇다	2) 약간 그렇다	2) 약간 그렇다	2) 약간 그렇다	2) 약간 그렇다	2) 약간 그렇다	3) 그런 편이다	2) 약간 그렇다	1) 전혀 아니다	3) 보통	3) 보통	3) 보통	3) 보통	3) 보통	3) 보통	3) 보통	4)	3) 보통	3) 보통	3) 보통
219	1) 동의합니다.	1) 남성	55	3) 만 40세이상	1) 예	2) 1시간 이상-6시간 미만	1) 예	4) 도돌폰3			7	6	15) 라이프스타일 (전화, 문자, 메세지, 이메일, 주소록, 설문조사, 일기장, 부동산, 배달, 배송조회 등)	4) 엔터테인먼트 (뉴스, 도서, 만화, 미디어 및 동영상, 스포츠, 여행, 음악, 커뮤니티 등)	2) 웹 (다음, 네이버, Google, 네이트, Chrome, Dolphin등)	1) SNS (소셜, 메신저, 채팅, 블로그 등)	12) 도구/생산성 (계산기, 녹음기, 키보드, 블루투스, 위치알림, 백신, 웹하드, 루팅, 메모리 관리 등)	1	1	0	2	0	0	1) 전혀 아니다	1) 전혀 아니다	1) 전혀 아니다	4) 매우 그렇다	1) 전혀 아니다	1) 전혀 아니다	1) 전혀 아니다	1) 전혀 아니다	1) 전혀 아니다	4) 매우 그렇다	1) 전혀 아니다	1) 전혀 아니다	1) 전혀 아니다	1) 전혀 아니다	4) 매우 그렇다	2)	3) 보통	3) 보통	3) 보통	3) 보통	4)	4)	4)	4)	4)	3) 보통
222	1) 동의합니다.	1) 남성	43	3) 만 40세이상	1) 예	2) 1시간 이상-6시간 미만	2) 아니오				3	4	2) 웹 (다음, 네이버, Google, 네이트, Chrome, Dolphin등)	5) 쇼핑 (의류구입, 도서구입, 티켓구입, 중고거래 등)	8) 교통 (지하철 노선, 버스 노선, 교통카드 충전, 교통정보, 네비게이션, 콜택시 등)	10) 날씨 (날씨 정보, 날씨 위젯 등)	9) 금융 (증권 정보, 금융 정보, 금융 보안, 폰뱅킹, 청구서, 멤버십, 가계부, 리워드앱 등)	0	2	0	1	0	0	1) 전혀 아니다	2) 약간 그렇다	1) 전혀 아니다	2) 약간 그렇다	1) 전혀 아니다	1) 전혀 아니다	1) 전혀 아니다	2) 약간 그렇다	1) 전혀 아니다	2) 약간 그렇다	1) 전혀 아니다	1) 전혀 아니다	2) 약간 그렇다	1) 전혀 아니다	3) 그런 편이다	3) 보통	4)	3) 보통	4)	2)	3) 보통	3) 보통	2)	3) 보통	3) 보통	3) 보통
223	1) 동의합니다.	1) 남성	39	2) 만 30-39세	1) 예	2) 1시간 이상-6시간 미만	1) 예	511) T전화			2	2	2) 웹 (다음, 네이버, Google, 네이트, Chrome, Dolphin등)	4) 엔터테인먼트 (뉴스, 도서, 만화, 미디어 및 동영상, 스포츠, 여행, 음악, 커뮤니티 등)	8) 교통 (지하철 노선, 버스 노선, 교통카드 충전, 교통정보, 네비게이션, 콜택시 등)	5) 쇼핑 (의류구입, 도서구입, 티켓구입, 중고거래 등)	6) 사진 (사진 촬영 및 편집, 녹화, 갤러리 등)	0	1	0	1	0	0	2) 약간 그렇다	2) 약간 그렇다	2) 약간 그렇다	2) 약간 그렇다	1) 전혀 아니다	1) 전혀 아니다	2) 약간 그렇다	2) 약간 그렇다	1) 전혀 아니다	2) 약간 그렇다	1) 전혀 아니다	2) 약간 그렇다	2) 약간 그렇다	1) 전혀 아니다	2) 약간 그렇다	3) 보통	3) 보통	3) 보통	3) 보통	3) 보통	3) 보통	2)	3) 보통	3) 보통	3) 보통	2)
225	1) 동의합니다.	2) 여성	32	2) 만 30-39세	1) 예	2) 1시간 이상-6시간 미만	2) 아니오				3	6	1) SNS (소셜, 메신저, 채팅, 블로그 등)	2) 웹 (다음, 네이버, Google, 네이트, Chrome, Dolphin등)	3) 게임 (시뮬레이션, 롤플레잉, 아케이드, 액션, 보드, 게임머니, 게임아이템 등)	4) 엔터테인먼트 (뉴스, 도서, 만화, 미디어 및 동영상, 스포츠, 여행, 음악, 커뮤니티 등)	5) 쇼핑 (의류구입, 도서구입, 티켓구입, 중고거래 등)	0	1	1	0	1	0	1) 전혀 아니다	2) 약간 그렇다	2) 약간 그렇다	2) 약간 그렇다	1) 전혀 아니다	2) 약간 그렇다	1) 전혀 아니다	2) 약간 그렇다	2) 약간 그렇다	2) 약간 그렇다	2) 약간 그렇다	2) 약간 그렇다	2) 약간 그렇다	2) 약간 그렇다	3) 그런 편이다	3) 보통	3) 보통	4)	3) 보통	3) 보통	4)	4)	4)	4)	4)	3) 보통
228	1) 동의합니다.	1) 남성	26	1) 만 19-29세	1) 예	2) 1시간 이상-6시간 미만	2) 아니오				2	2	2) 웹 (다음, 네이버, Google, 네이트, Chrome, Dolphin등)	4) 엔터테인먼트 (뉴스, 도서, 만화, 미디어 및 동영상, 스포츠, 여행, 음악, 커뮤니티 등)	5) 쇼핑 (의류구입, 도서구입, 티켓구입, 중고거래 등)	1) SNS (소셜, 메신저, 채팅, 블로그 등)	3) 게임 (시뮬레이션, 롤플레잉, 아케이드, 액션, 보드, 게임머니, 게임아이템 등)	0	2	1	1	0	0	3) 그런 편이다	2) 약간 그렇다	4) 매우 그렇다	2) 약간 그렇다	2) 약간 그렇다	1) 전혀 아니다	3) 그런 편이다	2) 약간 그렇다	2) 약간 그렇다	2) 약간 그렇다	2) 약간 그렇다	3) 그런 편이다	3) 그런 편이다	1) 전혀 아니다	1) 전혀 아니다	2)	3) 보통	4)	3) 보통	2)	4)	4)	3) 보통	4)	3) 보통	3) 보통
229	1) 동의합니다.	2) 여성	24	1) 만 19-29세	1) 예	2) 1시간 이상-6시간 미만	2) 아니오				2.5	6	1) SNS (소셜, 메신저, 채팅, 블로그 등)	4) 엔터테인먼트 (뉴스, 도서, 만화, 미디어 및 동영상, 스포츠, 여행, 음악, 커뮤니티 등)	9) 금융 (증권 정보, 금융 정보, 금융 보안, 폰뱅킹, 청구서, 멤버십, 가계부, 리워드앱 등)	5) 쇼핑 (의류구입, 도서구입, 티켓구입, 중고거래 등)	6) 사진 (사진 촬영 및 편집, 녹화, 갤러리 등)	2	0	0	1	1	0	2) 약간 그렇다	3) 그런 편이다	4) 매우 그렇다	1) 전혀 아니다	1) 전혀 아니다	1) 전혀 아니다	1) 전혀 아니다	2) 약간 그렇다	1) 전혀 아니다	2) 약간 그렇다	1) 전혀 아니다	3) 그런 편이다	3) 그런 편이다	4) 매우 그렇다	2) 약간 그렇다	3) 보통	5) 매우 그렇다	5) 매우 그렇다	5) 매우 그렇다	1) 전혀 아니다	4)	5) 매우 그렇다	3) 보통	4)	4)	1) 전혀 아니다
230	1) 동의합니다.	2) 여성	45	3) 만 40세이상	1) 예	2) 1시간 이상-6시간 미만	2) 아니오				1	2	2) 웹 (다음, 네이버, Google, 네이트, Chrome, Dolphin등)	4) 엔터테인먼트 (뉴스, 도서, 만화, 미디어 및 동영상, 스포츠, 여행, 음악, 커뮤니티 등)	6) 사진 (사진 촬영 및 편집, 녹화, 갤러리 등)	10) 날씨 (날씨 정보, 날씨 위젯 등)	14) 교육 (동영상 강의, 사전, 번역기, 강의시간표, 출결관리 등)	1	0	0	0	1	1	1) 전혀 아니다	1) 전혀 아니다	1) 전혀 아니다	2) 약간 그렇다	1) 전혀 아니다	1) 전혀 아니다	2) 약간 그렇다	2) 약간 그렇다	1) 전혀 아니다	4) 매우 그렇다	1) 전혀 아니다	1) 전혀 아니다	1) 전혀 아니다	2) 약간 그렇다	1) 전혀 아니다	4)	2)	4)	3) 보통	4)	3) 보통	2)	4)	3) 보통	2)	2)
235	1) 동의합니다.	2) 여성	26	1) 만 19-29세	1) 예	3) 6시간 이상-12시간 미만	1) 예	3) 하루			5	10	2) 웹 (다음, 네이버, Google, 네이트, Chrome, Dolphin등)	4) 엔터테인먼트 (뉴스, 도서, 만화, 미디어 및 동영상, 스포츠, 여행, 음악, 커뮤니티 등)	6) 사진 (사진 촬영 및 편집, 녹화, 갤러리 등)	9) 금융 (증권 정보, 금융 정보, 금융 보안, 폰뱅킹, 청구서, 멤버십, 가계부, 리워드앱 등)	8) 교통 (지하철 노선, 버스 노선, 교통카드 충전, 교통정보, 네비게이션, 콜택시 등)	1	3	1	1	1	1	2) 약간 그렇다	2) 약간 그렇다	3) 그런 편이다	1) 전혀 아니다	2) 약간 그렇다	3) 그런 편이다	3) 그런 편이다	3) 그런 편이다	2) 약간 그렇다	1) 전혀 아니다	1) 전혀 아니다	4) 매우 그렇다	4) 매우 그렇다	2) 약간 그렇다	2) 약간 그렇다	3) 보통	3) 보통	2)	3) 보통	3) 보통	3) 보통	2)	4)	4)	4)	2)
236	1) 동의합니다.	2) 여성	40	3) 만 40세이상	1) 예	2) 1시간 이상-6시간 미만	2) 아니오				1.5	1	1) SNS (소셜, 메신저, 채팅, 블로그 등)	4) 엔터테인먼트 (뉴스, 도서, 만화, 미디어 및 동영상, 스포츠, 여행, 음악, 커뮤니티 등)	9) 금융 (증권 정보, 금융 정보, 금융 보안, 폰뱅킹, 청구서, 멤버십, 가계부, 리워드앱 등)	15) 라이프스타일 (전화, 문자, 메세지, 이메일, 주소록, 설문조사, 일기장, 부동산, 배달, 배송조회 등)	14) 교육 (동영상 강의, 사전, 번역기, 강의시간표, 출결관리 등)	0	1	0	0	0	1	1) 전혀 아니다	1) 전혀 아니다	2) 약간 그렇다	2) 약간 그렇다	1) 전혀 아니다	1) 전혀 아니다	1) 전혀 아니다	1) 전혀 아니다	1) 전혀 아니다	3) 그런 편이다	1) 전혀 아니다	1) 전혀 아니다	1) 전혀 아니다	1) 전혀 아니다	3) 그런 편이다	3) 보통	4)	4)	4)	2)	4)	4)	4)	4)	4)	1) 전혀 아니다
238	1) 동의합니다.	2) 여성	35	2) 만 30-39세	1) 예	2) 1시간 이상-6시간 미만	2) 아니오				2	3	5) 쇼핑 (의류구입, 도서구입, 티켓구입, 중고거래 등)	15) 라이프스타일 (전화, 문자, 메세지, 이메일, 주소록, 설문조사, 일기장, 부동산, 배달, 배송조회 등)	6) 사진 (사진 촬영 및 편집, 녹화, 갤러리 등)	8) 교통 (지하철 노선, 버스 노선, 교통카드 충전, 교통정보, 네비게이션, 콜택시 등)	9) 금융 (증권 정보, 금융 정보, 금융 보안, 폰뱅킹, 청구서, 멤버십, 가계부, 리워드앱 등)	1	1	0	0	1	0	1) 전혀 아니다	1) 전혀 아니다	2) 약간 그렇다	3) 그런 편이다	1) 전혀 아니다	1) 전혀 아니다	2) 약간 그렇다	1) 전혀 아니다	2) 약간 그렇다	3) 그런 편이다	1) 전혀 아니다	1) 전혀 아니다	1) 전혀 아니다	1) 전혀 아니다	3) 그런 편이다	3) 보통	4)	4)	4)	2)	5) 매우 그렇다	4)	4)	3) 보통	4)	2)
239	1) 동의합니다.	1) 남성	51	3) 만 40세이상	1) 예	2) 1시간 이상-6시간 미만	1) 예	11) 모바일 T world			4	2	1) SNS (소셜, 메신저, 채팅, 블로그 등)	2) 웹 (다음, 네이버, Google, 네이트, Chrome, Dolphin등)	8) 교통 (지하철 노선, 버스 노선, 교통카드 충전, 교통정보, 네비게이션, 콜택시 등)	5) 쇼핑 (의류구입, 도서구입, 티켓구입, 중고거래 등)	4) 엔터테인먼트 (뉴스, 도서, 만화, 미디어 및 동영상, 스포츠, 여행, 음악, 커뮤니티 등)	2	1	0	0	1	1	2) 약간 그렇다	2) 약간 그렇다	1) 전혀 아니다	2) 약간 그렇다	1) 전혀 아니다	1) 전혀 아니다	1) 전혀 아니다	1) 전혀 아니다	1) 전혀 아니다	3) 그런 편이다	2) 약간 그렇다	1) 전혀 아니다	2) 약간 그렇다	1) 전혀 아니다	3) 그런 편이다	3) 보통	3) 보통	3) 보통	4)	4)	3) 보통	3) 보통	3) 보통	4)	4)	3) 보통
242	1) 동의합니다.	2) 여성	42	3) 만 40세이상	1) 예	2) 1시간 이상-6시간 미만	1) 예	999) 모름			2	4	1) SNS (소셜, 메신저, 채팅, 블로그 등)	3) 게임 (시뮬레이션, 롤플레잉, 아케이드, 액션, 보드, 게임머니, 게임아이템 등)	6) 사진 (사진 촬영 및 편집, 녹화, 갤러리 등)	5) 쇼핑 (의류구입, 도서구입, 티켓구입, 중고거래 등)	8) 교통 (지하철 노선, 버스 노선, 교통카드 충전, 교통정보, 네비게이션, 콜택시 등)	2	1	2	1	1	5	2) 약간 그렇다	1) 전혀 아니다	2) 약간 그렇다	1) 전혀 아니다	1) 전혀 아니다	1) 전혀 아니다	1) 전혀 아니다	2) 약간 그렇다	1) 전혀 아니다	2) 약간 그렇다	1) 전혀 아니다	2) 약간 그렇다	2) 약간 그렇다	2) 약간 그렇다	3) 그런 편이다	3) 보통	3) 보통	2)	2)	3) 보통	2)	3) 보통	2)	2)	3) 보통	2)
243	1) 동의합니다.	2) 여성	30	2) 만 30-39세	1) 예	4) 12시간 이상-18시간 미만	2) 아니오				14	14	2) 웹 (다음, 네이버, Google, 네이트, Chrome, Dolphin등)	1) SNS (소셜, 메신저, 채팅, 블로그 등)	15) 라이프스타일 (전화, 문자, 메세지, 이메일, 주소록, 설문조사, 일기장, 부동산, 배달, 배송조회 등)	6) 사진 (사진 촬영 및 편집, 녹화, 갤러리 등)	9) 금융 (증권 정보, 금융 정보, 금융 보안, 폰뱅킹, 청구서, 멤버십, 가계부, 리워드앱 등)	5	5	0	2	0	1	1) 전혀 아니다	1) 전혀 아니다	2) 약간 그렇다	2) 약간 그렇다	1) 전혀 아니다	2) 약간 그렇다	1) 전혀 아니다	1) 전혀 아니다	1) 전혀 아니다	2) 약간 그렇다	1) 전혀 아니다	2) 약간 그렇다	2) 약간 그렇다	1) 전혀 아니다	2) 약간 그렇다	3) 보통	3) 보통	2)	3) 보통	3) 보통	3) 보통	3) 보통	2)	2)	3) 보통	2)
247	1) 동의합니다.	2) 여성	43	3) 만 40세이상	1) 예	3) 6시간 이상-12시간 미만	2) 아니오				8	8	1) SNS (소셜, 메신저, 채팅, 블로그 등)	2) 웹 (다음, 네이버, Google, 네이트, Chrome, Dolphin등)	5) 쇼핑 (의류구입, 도서구입, 티켓구입, 중고거래 등)	3) 게임 (시뮬레이션, 롤플레잉, 아케이드, 액션, 보드, 게임머니, 게임아이템 등)	6) 사진 (사진 촬영 및 편집, 녹화, 갤러리 등)	1	1	3	1	1	1	1) 전혀 아니다	3) 그런 편이다	3) 그런 편이다	3) 그런 편이다	2) 약간 그렇다	3) 그런 편이다	3) 그런 편이다	2) 약간 그렇다	2) 약간 그렇다	2) 약간 그렇다	2) 약간 그렇다	2) 약간 그렇다	3) 그런 편이다	1) 전혀 아니다	3) 그런 편이다	3) 보통	3) 보통	3) 보통	3) 보통	2)	3) 보통	3) 보통	3) 보통	3) 보통	3) 보통	2)
248	1) 동의합니다.	2) 여성	45	3) 만 40세이상	1) 예	2) 1시간 이상-6시간 미만	2) 아니오				3	1	1) SNS (소셜, 메신저, 채팅, 블로그 등)	4) 엔터테인먼트 (뉴스, 도서, 만화, 미디어 및 동영상, 스포츠, 여행, 음악, 커뮤니티 등)	5) 쇼핑 (의류구입, 도서구입, 티켓구입, 중고거래 등)	7) 건강/운동 (운동량측정, 다이어트, 생리다이어리, 예방접종다이어리, 성분 분석 등)	9) 금융 (증권 정보, 금융 정보, 금융 보안, 폰뱅킹, 청구서, 멤버십, 가계부, 리워드앱 등)	1	1	5	5	5	5	1) 전혀 아니다	1) 전혀 아니다	1) 전혀 아니다	2) 약간 그렇다	1) 전혀 아니다	1) 전혀 아니다	1) 전혀 아니다	2) 약간 그렇다	1) 전혀 아니다	1) 전혀 아니다	1) 전혀 아니다	1) 전혀 아니다	1) 전혀 아니다	2) 약간 그렇다	1) 전혀 아니다	3) 보통	3) 보통	4)	4)	3) 보통	4)	4)	4)	4)	4)	3) 보통
249	1) 동의합니다.	1) 남성	33	2) 만 30-39세	1) 예	2) 1시간 이상-6시간 미만	1) 예	4) 도돌폰3	511) T전화		4	4	3) 게임 (시뮬레이션, 롤플레잉, 아케이드, 액션, 보드, 게임머니, 게임아이템 등)	4) 엔터테인먼트 (뉴스, 도서, 만화, 미디어 및 동영상, 스포츠, 여행, 음악, 커뮤니티 등)	7) 건강/운동 (운동량측정, 다이어트, 생리다이어리, 예방접종다이어리, 성분 분석 등)	9) 금융 (증권 정보, 금융 정보, 금융 보안, 폰뱅킹, 청구서, 멤버십, 가계부, 리워드앱 등)	12) 도구/생산성 (계산기, 녹음기, 키보드, 블루투스, 위치알림, 백신, 웹하드, 루팅, 메모리 관리 등)	1	1	1	1	0	0	2) 약간 그렇다	3) 그런 편이다	2) 약간 그렇다	4) 매우 그렇다	3) 그런 편이다	3) 그런 편이다	1) 전혀 아니다	2) 약간 그렇다	2) 약간 그렇다	4) 매우 그렇다	3) 그런 편이다	2) 약간 그렇다	4) 매우 그렇다	3) 그런 편이다	3) 그런 편이다	2)	4)	3) 보통	4)	4)	2)	2)	4)	3) 보통	5) 매우 그렇다	2)
250	1) 동의합니다.	2) 여성	19	1) 만 19-29세	1) 예	2) 1시간 이상-6시간 미만	1) 예	4) 도돌폰3			2	5	4) 엔터테인먼트 (뉴스, 도서, 만화, 미디어 및 동영상, 스포츠, 여행, 음악, 커뮤니티 등)	1) SNS (소셜, 메신저, 채팅, 블로그 등)	3) 게임 (시뮬레이션, 롤플레잉, 아케이드, 액션, 보드, 게임머니, 게임아이템 등)	2) 웹 (다음, 네이버, Google, 네이트, Chrome, Dolphin등)	6) 사진 (사진 촬영 및 편집, 녹화, 갤러리 등)	1	1	2	3	1	1	1) 전혀 아니다	1) 전혀 아니다	2) 약간 그렇다	3) 그런 편이다	1) 전혀 아니다	2) 약간 그렇다	1) 전혀 아니다	1) 전혀 아니다	1) 전혀 아니다	3) 그런 편이다	1) 전혀 아니다	2) 약간 그렇다	1) 전혀 아니다	1) 전혀 아니다	3) 그런 편이다	1) 전혀 아니다	3) 보통	2)	1) 전혀 아니다	3) 보통	3) 보통	4)	4)	3) 보통	2)	3) 보통
252	1) 동의합니다.	1) 남성	40	3) 만 40세이상	1) 예	3) 6시간 이상-12시간 미만	1) 예	4) 도돌폰3			6	11	1) SNS (소셜, 메신저, 채팅, 블로그 등)	2) 웹 (다음, 네이버, Google, 네이트, Chrome, Dolphin등)	3) 게임 (시뮬레이션, 롤플레잉, 아케이드, 액션, 보드, 게임머니, 게임아이템 등)	7) 건강/운동 (운동량측정, 다이어트, 생리다이어리, 예방접종다이어리, 성분 분석 등)	13) 비즈니스 (문서 편집, 문서 뷰어, 캘린더, 일정 관리, 구인구직 등)	2	2	2	0	0	0	2) 약간 그렇다	3) 그런 편이다	3) 그런 편이다	2) 약간 그렇다	2) 약간 그렇다	2) 약간 그렇다	3) 그런 편이다	3) 그런 편이다	4) 매우 그렇다	3) 그런 편이다	3) 그런 편이다	3) 그런 편이다	4) 매우 그렇다	3) 그런 편이다	3) 그런 편이다	2)	3) 보통	4)	3) 보통	3) 보통	4)	3) 보통	3) 보통	4)	3) 보통	4)
254	1) 동의합니다.	1) 남성	34	2) 만 30-39세	1) 예	2) 1시간 이상-6시간 미만	2) 아니오				2	2	2) 웹 (다음, 네이버, Google, 네이트, Chrome, Dolphin등)	4) 엔터테인먼트 (뉴스, 도서, 만화, 미디어 및 동영상, 스포츠, 여행, 음악, 커뮤니티 등)	1) SNS (소셜, 메신저, 채팅, 블로그 등)	8) 교통 (지하철 노선, 버스 노선, 교통카드 충전, 교통정보, 네비게이션, 콜택시 등)	6) 사진 (사진 촬영 및 편집, 녹화, 갤러리 등)	1	1	0	1	0	0	2) 약간 그렇다	1) 전혀 아니다	2) 약간 그렇다	2) 약간 그렇다	1) 전혀 아니다	2) 약간 그렇다	2) 약간 그렇다	2) 약간 그렇다	1) 전혀 아니다	2) 약간 그렇다	1) 전혀 아니다	2) 약간 그렇다	2) 약간 그렇다	1) 전혀 아니다	3) 그런 편이다	2)	4)	2)	4)	2)	4)	4)	3) 보통	4)	4)	2)
256	1) 동의합니다.	1) 남성	31	2) 만 30-39세	1) 예	2) 1시간 이상-6시간 미만	2) 아니오				3	5	1) SNS (소셜, 메신저, 채팅, 블로그 등)	4) 엔터테인먼트 (뉴스, 도서, 만화, 미디어 및 동영상, 스포츠, 여행, 음악, 커뮤니티 등)	2) 웹 (다음, 네이버, Google, 네이트, Chrome, Dolphin등)	10) 날씨 (날씨 정보, 날씨 위젯 등)	3) 게임 (시뮬레이션, 롤플레잉, 아케이드, 액션, 보드, 게임머니, 게임아이템 등)	1	1	1	2	1	1	3) 그런 편이다	2) 약간 그렇다	3) 그런 편이다	1) 전혀 아니다	1) 전혀 아니다	2) 약간 그렇다	3) 그런 편이다	1) 전혀 아니다	1) 전혀 아니다	2) 약간 그렇다	1) 전혀 아니다	2) 약간 그렇다	1) 전혀 아니다	1) 전혀 아니다	2) 약간 그렇다	4)	3) 보통	3) 보통	3) 보통	3) 보통	5) 매우 그렇다	5) 매우 그렇다	2)	3) 보통	3) 보통	3) 보통
257	1) 동의합니다.	2) 여성	29	1) 만 19-29세	1) 예	3) 6시간 이상-12시간 미만	2) 아니오				10	12	1) SNS (소셜, 메신저, 채팅, 블로그 등)	2) 웹 (다음, 네이버, Google, 네이트, Chrome, Dolphin등)	9) 금융 (증권 정보, 금융 정보, 금융 보안, 폰뱅킹, 청구서, 멤버십, 가계부, 리워드앱 등)	10) 날씨 (날씨 정보, 날씨 위젯 등)	8) 교통 (지하철 노선, 버스 노선, 교통카드 충전, 교통정보, 네비게이션, 콜택시 등)	2	1	3	1	5	1	1) 전혀 아니다	1) 전혀 아니다	2) 약간 그렇다	2) 약간 그렇다	3) 그런 편이다	2) 약간 그렇다	1) 전혀 아니다	3) 그런 편이다	3) 그런 편이다	3) 그런 편이다	1) 전혀 아니다	1) 전혀 아니다	3) 그런 편이다	2) 약간 그렇다	2) 약간 그렇다	1) 전혀 아니다	2)	3) 보통	2)	2)	2)	3) 보통	2)	3) 보통	1) 전혀 아니다	3) 보통
260	1) 동의합니다.	1) 남성	31	2) 만 30-39세	1) 예	3) 6시간 이상-12시간 미만	2) 아니오				6	8	1) SNS (소셜, 메신저, 채팅, 블로그 등)	2) 웹 (다음, 네이버, Google, 네이트, Chrome, Dolphin등)	3) 게임 (시뮬레이션, 롤플레잉, 아케이드, 액션, 보드, 게임머니, 게임아이템 등)	7) 건강/운동 (운동량측정, 다이어트, 생리다이어리, 예방접종다이어리, 성분 분석 등)	8) 교통 (지하철 노선, 버스 노선, 교통카드 충전, 교통정보, 네비게이션, 콜택시 등)	3	1	1	1	0	0	3) 그런 편이다	2) 약간 그렇다	4) 매우 그렇다	1) 전혀 아니다	2) 약간 그렇다	3) 그런 편이다	3) 그런 편이다	2) 약간 그렇다	2) 약간 그렇다	1) 전혀 아니다	1) 전혀 아니다	2) 약간 그렇다	2) 약간 그렇다	2) 약간 그렇다	2) 약간 그렇다	3) 보통	4)	3) 보통	3) 보통	2)	3) 보통	3) 보통	4)	4)	3) 보통	2)
261	1) 동의합니다.	2) 여성	42	3) 만 40세이상	1) 예	2) 1시간 이상-6시간 미만	1) 예	1) 넌 얼마나 쓰니			4	6	1) SNS (소셜, 메신저, 채팅, 블로그 등)	5) 쇼핑 (의류구입, 도서구입, 티켓구입, 중고거래 등)	14) 교육 (동영상 강의, 사전, 번역기, 강의시간표, 출결관리 등)	10) 날씨 (날씨 정보, 날씨 위젯 등)	8) 교통 (지하철 노선, 버스 노선, 교통카드 충전, 교통정보, 네비게이션, 콜택시 등)	2	1	0	0	1	1	2) 약간 그렇다	2) 약간 그렇다	2) 약간 그렇다	2) 약간 그렇다	2) 약간 그렇다	2) 약간 그렇다	2) 약간 그렇다	2) 약간 그렇다	2) 약간 그렇다	2) 약간 그렇다	2) 약간 그렇다	2) 약간 그렇다	2) 약간 그렇다	2) 약간 그렇다	2) 약간 그렇다	5) 매우 그렇다	3) 보통	3) 보통	3) 보통	3) 보통	3) 보통	4)	4)	3) 보통	3) 보통	3) 보통
262	1) 동의합니다.	1) 남성	28	1) 만 19-29세	1) 예	2) 1시간 이상-6시간 미만	2) 아니오				3	3	2) 웹 (다음, 네이버, Google, 네이트, Chrome, Dolphin등)	3) 게임 (시뮬레이션, 롤플레잉, 아케이드, 액션, 보드, 게임머니, 게임아이템 등)	4) 엔터테인먼트 (뉴스, 도서, 만화, 미디어 및 동영상, 스포츠, 여행, 음악, 커뮤니티 등)	14) 교육 (동영상 강의, 사전, 번역기, 강의시간표, 출결관리 등)	10) 날씨 (날씨 정보, 날씨 위젯 등)	0	1	1	1	0	0	2) 약간 그렇다	2) 약간 그렇다	2) 약간 그렇다	3) 그런 편이다	2) 약간 그렇다	1) 전혀 아니다	1) 전혀 아니다	1) 전혀 아니다	1) 전혀 아니다	3) 그런 편이다	1) 전혀 아니다	2) 약간 그렇다	2) 약간 그렇다	1) 전혀 아니다	2) 약간 그렇다	3) 보통	4)	1) 전혀 아니다	1) 전혀 아니다	4)	3) 보통	2)	1) 전혀 아니다	3) 보통	2)	3) 보통
263	1) 동의합니다.	2) 여성	35	2) 만 30-39세	1) 예	2) 1시간 이상-6시간 미만	1) 예	917) 삼성			3	3	1) SNS (소셜, 메신저, 채팅, 블로그 등)	15) 라이프스타일 (전화, 문자, 메세지, 이메일, 주소록, 설문조사, 일기장, 부동산, 배달, 배송조회 등)	5) 쇼핑 (의류구입, 도서구입, 티켓구입, 중고거래 등)	9) 금융 (증권 정보, 금융 정보, 금융 보안, 폰뱅킹, 청구서, 멤버십, 가계부, 리워드앱 등)	10) 날씨 (날씨 정보, 날씨 위젯 등)	1	0	0	0	0	0	2) 약간 그렇다	2) 약간 그렇다	2) 약간 그렇다	1) 전혀 아니다	2) 약간 그렇다	3) 그런 편이다	2) 약간 그렇다	3) 그런 편이다	2) 약간 그렇다	2) 약간 그렇다	2) 약간 그렇다	2) 약간 그렇다	3) 그런 편이다	3) 그런 편이다	3) 그런 편이다	3) 보통	3) 보통	3) 보통	4)	2)	3) 보통	3) 보통	3) 보통	3) 보통	3) 보통	3) 보통
264	1) 동의합니다.	1) 남성	48	3) 만 40세이상	1) 예	2) 1시간 이상-6시간 미만	1) 예	14) 마시멜로	4) 도돌폰3	508) 파일매니저	1	2	1) SNS (소셜, 메신저, 채팅, 블로그 등)	2) 웹 (다음, 네이버, Google, 네이트, Chrome, Dolphin등)	3) 게임 (시뮬레이션, 롤플레잉, 아케이드, 액션, 보드, 게임머니, 게임아이템 등)	4) 엔터테인먼트 (뉴스, 도서, 만화, 미디어 및 동영상, 스포츠, 여행, 음악, 커뮤니티 등)	5) 쇼핑 (의류구입, 도서구입, 티켓구입, 중고거래 등)	1	1	1	1	1	1	1) 전혀 아니다	2) 약간 그렇다	1) 전혀 아니다	1) 전혀 아니다	1) 전혀 아니다	1) 전혀 아니다	1) 전혀 아니다	1) 전혀 아니다	1) 전혀 아니다	2) 약간 그렇다	1) 전혀 아니다	1) 전혀 아니다	1) 전혀 아니다	1) 전혀 아니다	1) 전혀 아니다	3) 보통	3) 보통	4)	4)	3) 보통	3) 보통	4)	3) 보통	3) 보통	4)	3) 보통
266	1) 동의합니다.	2) 여성	29	1) 만 19-29세	1) 예	3) 6시간 이상-12시간 미만	1) 예	4) 도돌폰3			8	8	4) 엔터테인먼트 (뉴스, 도서, 만화, 미디어 및 동영상, 스포츠, 여행, 음악, 커뮤니티 등)	2) 웹 (다음, 네이버, Google, 네이트, Chrome, Dolphin등)	3) 게임 (시뮬레이션, 롤플레잉, 아케이드, 액션, 보드, 게임머니, 게임아이템 등)	8) 교통 (지하철 노선, 버스 노선, 교통카드 충전, 교통정보, 네비게이션, 콜택시 등)	10) 날씨 (날씨 정보, 날씨 위젯 등)	0	1	2	4	1	0	3) 그런 편이다	1) 전혀 아니다	1) 전혀 아니다	3) 그런 편이다	1) 전혀 아니다	1) 전혀 아니다	1) 전혀 아니다	1) 전혀 아니다	2) 약간 그렇다	1) 전혀 아니다	1) 전혀 아니다	1) 전혀 아니다	3) 그런 편이다	1) 전혀 아니다	2) 약간 그렇다	3) 보통	4)	1) 전혀 아니다	3) 보통	1) 전혀 아니다	4)	3) 보통	4)	1) 전혀 아니다	1) 전혀 아니다	1) 전혀 아니다
267	1) 동의합니다.	2) 여성	29	1) 만 19-29세	1) 예	2) 1시간 이상-6시간 미만	2) 아니오				4	9	1) SNS (소셜, 메신저, 채팅, 블로그 등)	5) 쇼핑 (의류구입, 도서구입, 티켓구입, 중고거래 등)	15) 라이프스타일 (전화, 문자, 메세지, 이메일, 주소록, 설문조사, 일기장, 부동산, 배달, 배송조회 등)	8) 교통 (지하철 노선, 버스 노선, 교통카드 충전, 교통정보, 네비게이션, 콜택시 등)	6) 사진 (사진 촬영 및 편집, 녹화, 갤러리 등)	2	1	0	0	1	0	2) 약간 그렇다	3) 그런 편이다	3) 그런 편이다	1) 전혀 아니다	1) 전혀 아니다	2) 약간 그렇다	1) 전혀 아니다	3) 그런 편이다	2) 약간 그렇다	1) 전혀 아니다	2) 약간 그렇다	2) 약간 그렇다	2) 약간 그렇다	3) 그런 편이다	2) 약간 그렇다	2)	3) 보통	2)	4)	2)	4)	4)	4)	3) 보통	4)	2)
268	1) 동의합니다.	1) 남성	33	2) 만 30-39세	1) 예	2) 1시간 이상-6시간 미만	2) 아니오				3	5	1) SNS (소셜, 메신저, 채팅, 블로그 등)	2) 웹 (다음, 네이버, Google, 네이트, Chrome, Dolphin등)	5) 쇼핑 (의류구입, 도서구입, 티켓구입, 중고거래 등)	9) 금융 (증권 정보, 금융 정보, 금융 보안, 폰뱅킹, 청구서, 멤버십, 가계부, 리워드앱 등)	8) 교통 (지하철 노선, 버스 노선, 교통카드 충전, 교통정보, 네비게이션, 콜택시 등)	1	1	0	0	1	1	2) 약간 그렇다	2) 약간 그렇다	3) 그런 편이다	2) 약간 그렇다	1) 전혀 아니다	1) 전혀 아니다	3) 그런 편이다	3) 그런 편이다	2) 약간 그렇다	2) 약간 그렇다	2) 약간 그렇다	2) 약간 그렇다	2) 약간 그렇다	2) 약간 그렇다	2) 약간 그렇다	3) 보통	3) 보통	3) 보통	3) 보통	3) 보통	3) 보통	3) 보통	3) 보통	3) 보통	3) 보통	3) 보통
272	1) 동의합니다.	1) 남성	21	1) 만 19-29세	1) 예	2) 1시간 이상-6시간 미만	1) 예	4) 도돌폰3			2	3	3) 게임 (시뮬레이션, 롤플레잉, 아케이드, 액션, 보드, 게임머니, 게임아이템 등)	2) 웹 (다음, 네이버, Google, 네이트, Chrome, Dolphin등)	1) SNS (소셜, 메신저, 채팅, 블로그 등)	5) 쇼핑 (의류구입, 도서구입, 티켓구입, 중고거래 등)	7) 건강/운동 (운동량측정, 다이어트, 생리다이어리, 예방접종다이어리, 성분 분석 등)	1	1	1	1	2	1	1) 전혀 아니다	1) 전혀 아니다	3) 그런 편이다	1) 전혀 아니다	1) 전혀 아니다	2) 약간 그렇다	1) 전혀 아니다	4) 매우 그렇다	1) 전혀 아니다	2) 약간 그렇다	1) 전혀 아니다	1) 전혀 아니다	3) 그런 편이다	3) 그런 편이다	2) 약간 그렇다	3) 보통	4)	4)	3) 보통	3) 보통	4)	4)	3) 보통	3) 보통	3) 보통	1) 전혀 아니다
273	1) 동의합니다.	2) 여성	25	1) 만 19-29세	1) 예	2) 1시간 이상-6시간 미만	2) 아니오				4	5	1) SNS (소셜, 메신저, 채팅, 블로그 등)	2) 웹 (다음, 네이버, Google, 네이트, Chrome, Dolphin등)	5) 쇼핑 (의류구입, 도서구입, 티켓구입, 중고거래 등)	6) 사진 (사진 촬영 및 편집, 녹화, 갤러리 등)	8) 교통 (지하철 노선, 버스 노선, 교통카드 충전, 교통정보, 네비게이션, 콜택시 등)	1	1	0	0	1	0	2) 약간 그렇다	2) 약간 그렇다	2) 약간 그렇다	2) 약간 그렇다	1) 전혀 아니다	1) 전혀 아니다	2) 약간 그렇다	2) 약간 그렇다	1) 전혀 아니다	1) 전혀 아니다	2) 약간 그렇다	2) 약간 그렇다	2) 약간 그렇다	2) 약간 그렇다	3) 그런 편이다	3) 보통	3) 보통	3) 보통	3) 보통	2)	4)	4)	4)	3) 보통	4)	4)
275	1) 동의합니다.	2) 여성	28	1) 만 19-29세	1) 예	3) 6시간 이상-12시간 미만	2) 아니오				3	5	1) SNS (소셜, 메신저, 채팅, 블로그 등)	15) 라이프스타일 (전화, 문자, 메세지, 이메일, 주소록, 설문조사, 일기장, 부동산, 배달, 배송조회 등)	5) 쇼핑 (의류구입, 도서구입, 티켓구입, 중고거래 등)	2) 웹 (다음, 네이버, Google, 네이트, Chrome, Dolphin등)	8) 교통 (지하철 노선, 버스 노선, 교통카드 충전, 교통정보, 네비게이션, 콜택시 등)	2	1	1	1	1	1	1) 전혀 아니다	1) 전혀 아니다	1) 전혀 아니다	3) 그런 편이다	2) 약간 그렇다	1) 전혀 아니다	1) 전혀 아니다	2) 약간 그렇다	1) 전혀 아니다	2) 약간 그렇다	2) 약간 그렇다	2) 약간 그렇다	2) 약간 그렇다	1) 전혀 아니다	2) 약간 그렇다	3) 보통	4)	2)	2)	2)	3) 보통	2)	3) 보통	3) 보통	2)	2)
276	1) 동의합니다.	2) 여성	28	1) 만 19-29세	1) 예	2) 1시간 이상-6시간 미만	2) 아니오				5	8	1) SNS (소셜, 메신저, 채팅, 블로그 등)	5) 쇼핑 (의류구입, 도서구입, 티켓구입, 중고거래 등)	6) 사진 (사진 촬영 및 편집, 녹화, 갤러리 등)	10) 날씨 (날씨 정보, 날씨 위젯 등)	15) 라이프스타일 (전화, 문자, 메세지, 이메일, 주소록, 설문조사, 일기장, 부동산, 배달, 배송조회 등)	2	1	0	1	1	1	2) 약간 그렇다	2) 약간 그렇다	2) 약간 그렇다	2) 약간 그렇다	1) 전혀 아니다	1) 전혀 아니다	1) 전혀 아니다	1) 전혀 아니다	1) 전혀 아니다	2) 약간 그렇다	2) 약간 그렇다	2) 약간 그렇다	2) 약간 그렇다	2) 약간 그렇다	2) 약간 그렇다	4)	3) 보통	3) 보통	3) 보통	3) 보통	4)	2)	2)	2)	2)	2)
277	1) 동의합니다.	1) 남성	23	1) 만 19-29세	1) 예	4) 12시간 이상-18시간 미만	1) 예	999) 모름			12	12	1) SNS (소셜, 메신저, 채팅, 블로그 등)	10) 날씨 (날씨 정보, 날씨 위젯 등)	14) 교육 (동영상 강의, 사전, 번역기, 강의시간표, 출결관리 등)	8) 교통 (지하철 노선, 버스 노선, 교통카드 충전, 교통정보, 네비게이션, 콜택시 등)	4) 엔터테인먼트 (뉴스, 도서, 만화, 미디어 및 동영상, 스포츠, 여행, 음악, 커뮤니티 등)	7	7	0	0	0	0	4) 매우 그렇다	3) 그런 편이다	3) 그런 편이다	1) 전혀 아니다	1) 전혀 아니다	4) 매우 그렇다	4) 매우 그렇다	1) 전혀 아니다	1) 전혀 아니다	1) 전혀 아니다	1) 전혀 아니다	4) 매우 그렇다	4) 매우 그렇다	1) 전혀 아니다	2) 약간 그렇다	1) 전혀 아니다	5) 매우 그렇다	5) 매우 그렇다	5) 매우 그렇다	1) 전혀 아니다	1) 전혀 아니다	3) 보통	5) 매우 그렇다	4)	3) 보통	5) 매우 그렇다
278	1) 동의합니다.	1) 남성	29	1) 만 19-29세	1) 예	2) 1시간 이상-6시간 미만	2) 아니오				3	2	1) SNS (소셜, 메신저, 채팅, 블로그 등)	2) 웹 (다음, 네이버, Google, 네이트, Chrome, Dolphin등)	4) 엔터테인먼트 (뉴스, 도서, 만화, 미디어 및 동영상, 스포츠, 여행, 음악, 커뮤니티 등)	6) 사진 (사진 촬영 및 편집, 녹화, 갤러리 등)	8) 교통 (지하철 노선, 버스 노선, 교통카드 충전, 교통정보, 네비게이션, 콜택시 등)	1	1	0	2	0	0	2) 약간 그렇다	1) 전혀 아니다	1) 전혀 아니다	4) 매우 그렇다	1) 전혀 아니다	1) 전혀 아니다	1) 전혀 아니다	1) 전혀 아니다	1) 전혀 아니다	4) 매우 그렇다	1) 전혀 아니다	1) 전혀 아니다	2) 약간 그렇다	1) 전혀 아니다	4) 매우 그렇다	2)	4)	3) 보통	4)	2)	4)	4)	4)	4)	4)	2)
279	1) 동의합니다.	2) 여성	23	1) 만 19-29세	1) 예	2) 1시간 이상-6시간 미만	1) 예	4) 도돌폰3	6) KT고객센터		6	6	1) SNS (소셜, 메신저, 채팅, 블로그 등)	3) 게임 (시뮬레이션, 롤플레잉, 아케이드, 액션, 보드, 게임머니, 게임아이템 등)	4) 엔터테인먼트 (뉴스, 도서, 만화, 미디어 및 동영상, 스포츠, 여행, 음악, 커뮤니티 등)	5) 쇼핑 (의류구입, 도서구입, 티켓구입, 중고거래 등)	6) 사진 (사진 촬영 및 편집, 녹화, 갤러리 등)	3	2	1	1	1	1	2) 약간 그렇다	2) 약간 그렇다	1) 전혀 아니다	3) 그런 편이다	3) 그런 편이다	2) 약간 그렇다	2) 약간 그렇다	3) 그런 편이다	2) 약간 그렇다	2) 약간 그렇다	2) 약간 그렇다	3) 그런 편이다	3) 그런 편이다	3) 그런 편이다	3) 그런 편이다	3) 보통	3) 보통	3) 보통	4)	4)	3) 보통	4)	4)	4)	4)	4)
280	1) 동의합니다.	1) 남성	23	1) 만 19-29세	1) 예	2) 1시간 이상-6시간 미만	2) 아니오				4	6	2) 웹 (다음, 네이버, Google, 네이트, Chrome, Dolphin등)	8) 교통 (지하철 노선, 버스 노선, 교통카드 충전, 교통정보, 네비게이션, 콜택시 등)	1) SNS (소셜, 메신저, 채팅, 블로그 등)	4) 엔터테인먼트 (뉴스, 도서, 만화, 미디어 및 동영상, 스포츠, 여행, 음악, 커뮤니티 등)	3) 게임 (시뮬레이션, 롤플레잉, 아케이드, 액션, 보드, 게임머니, 게임아이템 등)	1	1	1	2	1	1	3) 그런 편이다	1) 전혀 아니다	2) 약간 그렇다	2) 약간 그렇다	1) 전혀 아니다	1) 전혀 아니다	1) 전혀 아니다	1) 전혀 아니다	1) 전혀 아니다	1) 전혀 아니다	1) 전혀 아니다	3) 그런 편이다	3) 그런 편이다	2) 약간 그렇다	1) 전혀 아니다	2)	4)	3) 보통	4)	2)	4)	2)	3) 보통	2)	5) 매우 그렇다	5) 매우 그렇다
283	1) 동의합니다.	2) 여성	34	2) 만 30-39세	1) 예	2) 1시간 이상-6시간 미만	1) 예	4) 도돌폰3			4	4	1) SNS (소셜, 메신저, 채팅, 블로그 등)	2) 웹 (다음, 네이버, Google, 네이트, Chrome, Dolphin등)	3) 게임 (시뮬레이션, 롤플레잉, 아케이드, 액션, 보드, 게임머니, 게임아이템 등)	4) 엔터테인먼트 (뉴스, 도서, 만화, 미디어 및 동영상, 스포츠, 여행, 음악, 커뮤니티 등)	5) 쇼핑 (의류구입, 도서구입, 티켓구입, 중고거래 등)	1	1	1	1	1	1	1) 전혀 아니다	1) 전혀 아니다	1) 전혀 아니다	4) 매우 그렇다	1) 전혀 아니다	1) 전혀 아니다	1) 전혀 아니다	1) 전혀 아니다	1) 전혀 아니다	2) 약간 그렇다	1) 전혀 아니다	1) 전혀 아니다	1) 전혀 아니다	1) 전혀 아니다	4) 매우 그렇다	3) 보통	3) 보통	3) 보통	3) 보통	3) 보통	3) 보통	3) 보통	3) 보통	3) 보통	3) 보통	3) 보통
284	1) 동의합니다.	1) 남성	32	2) 만 30-39세	1) 예	2) 1시간 이상-6시간 미만	1) 예	15) 부엉이			5	3	1) SNS (소셜, 메신저, 채팅, 블로그 등)	2) 웹 (다음, 네이버, Google, 네이트, Chrome, Dolphin등)	9) 금융 (증권 정보, 금융 정보, 금융 보안, 폰뱅킹, 청구서, 멤버십, 가계부, 리워드앱 등)	10) 날씨 (날씨 정보, 날씨 위젯 등)	8) 교통 (지하철 노선, 버스 노선, 교통카드 충전, 교통정보, 네비게이션, 콜택시 등)	2	1	0	0	0	1	3) 그런 편이다	1) 전혀 아니다	3) 그런 편이다	3) 그런 편이다	2) 약간 그렇다	2) 약간 그렇다	2) 약간 그렇다	2) 약간 그렇다	2) 약간 그렇다	2) 약간 그렇다	2) 약간 그렇다	2) 약간 그렇다	3) 그런 편이다	2) 약간 그렇다	2) 약간 그렇다	4)	3) 보통	3) 보통	3) 보통	4)	4)	4)	2)	3) 보통	3) 보통	4)
288	1) 동의합니다.	1) 남성	44	3) 만 40세이상	1) 예	3) 6시간 이상-12시간 미만	2) 아니오				6	2	2) 웹 (다음, 네이버, Google, 네이트, Chrome, Dolphin등)	5) 쇼핑 (의류구입, 도서구입, 티켓구입, 중고거래 등)	7) 건강/운동 (운동량측정, 다이어트, 생리다이어리, 예방접종다이어리, 성분 분석 등)	8) 교통 (지하철 노선, 버스 노선, 교통카드 충전, 교통정보, 네비게이션, 콜택시 등)	9) 금융 (증권 정보, 금융 정보, 금융 보안, 폰뱅킹, 청구서, 멤버십, 가계부, 리워드앱 등)	1	2	2	1	1	1	3) 그런 편이다	1) 전혀 아니다	2) 약간 그렇다	3) 그런 편이다	2) 약간 그렇다	1) 전혀 아니다	2) 약간 그렇다	1) 전혀 아니다	2) 약간 그렇다	3) 그런 편이다	1) 전혀 아니다	2) 약간 그렇다	2) 약간 그렇다	1) 전혀 아니다	3) 그런 편이다	4)	2)	3) 보통	3) 보통	4)	4)	4)	4)	4)	4)	2)
289	1) 동의합니다.	1) 남성	22	1) 만 19-29세	1) 예	3) 6시간 이상-12시간 미만	2) 아니오				6	6	1) SNS (소셜, 메신저, 채팅, 블로그 등)	2) 웹 (다음, 네이버, Google, 네이트, Chrome, Dolphin등)	3) 게임 (시뮬레이션, 롤플레잉, 아케이드, 액션, 보드, 게임머니, 게임아이템 등)	4) 엔터테인먼트 (뉴스, 도서, 만화, 미디어 및 동영상, 스포츠, 여행, 음악, 커뮤니티 등)	6) 사진 (사진 촬영 및 편집, 녹화, 갤러리 등)	1	2	2	1	0	0	2) 약간 그렇다	2) 약간 그렇다	1) 전혀 아니다	2) 약간 그렇다	1) 전혀 아니다	2) 약간 그렇다	1) 전혀 아니다	3) 그런 편이다	1) 전혀 아니다	1) 전혀 아니다	2) 약간 그렇다	1) 전혀 아니다	3) 그런 편이다	2) 약간 그렇다	4) 매우 그렇다	3) 보통	3) 보통	2)	3) 보통	3) 보통	4)	4)	3) 보통	4)	3) 보통	1) 전혀 아니다
290	1) 동의합니다.	1) 남성	44	3) 만 40세이상	1) 예	2) 1시간 이상-6시간 미만	2) 아니오				3	3	1) SNS (소셜, 메신저, 채팅, 블로그 등)	2) 웹 (다음, 네이버, Google, 네이트, Chrome, Dolphin등)	3) 게임 (시뮬레이션, 롤플레잉, 아케이드, 액션, 보드, 게임머니, 게임아이템 등)	7) 건강/운동 (운동량측정, 다이어트, 생리다이어리, 예방접종다이어리, 성분 분석 등)	9) 금융 (증권 정보, 금융 정보, 금융 보안, 폰뱅킹, 청구서, 멤버십, 가계부, 리워드앱 등)	1	1	1	0	0	0	2) 약간 그렇다	1) 전혀 아니다	2) 약간 그렇다	2) 약간 그렇다	1) 전혀 아니다	1) 전혀 아니다	1) 전혀 아니다	1) 전혀 아니다	2) 약간 그렇다	2) 약간 그렇다	1) 전혀 아니다	1) 전혀 아니다	2) 약간 그렇다	1) 전혀 아니다	2) 약간 그렇다	3) 보통	3) 보통	3) 보통	3) 보통	3) 보통	3) 보통	3) 보통	3) 보통	3) 보통	3) 보통	3) 보통
291	1) 동의합니다.	1) 남성	34	2) 만 30-39세	1) 예	2) 1시간 이상-6시간 미만	1) 예	905) 기본 앱			2	3	2) 웹 (다음, 네이버, Google, 네이트, Chrome, Dolphin등)	4) 엔터테인먼트 (뉴스, 도서, 만화, 미디어 및 동영상, 스포츠, 여행, 음악, 커뮤니티 등)	15) 라이프스타일 (전화, 문자, 메세지, 이메일, 주소록, 설문조사, 일기장, 부동산, 배달, 배송조회 등)	8) 교통 (지하철 노선, 버스 노선, 교통카드 충전, 교통정보, 네비게이션, 콜택시 등)	9) 금융 (증권 정보, 금융 정보, 금융 보안, 폰뱅킹, 청구서, 멤버십, 가계부, 리워드앱 등)	0	1	0	1	0	0	3) 그런 편이다	1) 전혀 아니다	3) 그런 편이다	2) 약간 그렇다	3) 그런 편이다	2) 약간 그렇다	2) 약간 그렇다	1) 전혀 아니다	2) 약간 그렇다	2) 약간 그렇다	1) 전혀 아니다	2) 약간 그렇다	2) 약간 그렇다	2) 약간 그렇다	1) 전혀 아니다	3) 보통	3) 보통	2)	4)	3) 보통	4)	3) 보통	3) 보통	4)	3) 보통	3) 보통
293	1) 동의합니다.	2) 여성	25	1) 만 19-29세	1) 예	3) 6시간 이상-12시간 미만	1) 예	4) 도돌폰3			8	12	1) SNS (소셜, 메신저, 채팅, 블로그 등)	4) 엔터테인먼트 (뉴스, 도서, 만화, 미디어 및 동영상, 스포츠, 여행, 음악, 커뮤니티 등)	3) 게임 (시뮬레이션, 롤플레잉, 아케이드, 액션, 보드, 게임머니, 게임아이템 등)	2) 웹 (다음, 네이버, Google, 네이트, Chrome, Dolphin등)	6) 사진 (사진 촬영 및 편집, 녹화, 갤러리 등)	3	3	2	1	1	1	2) 약간 그렇다	1) 전혀 아니다	3) 그런 편이다	2) 약간 그렇다	2) 약간 그렇다	1) 전혀 아니다	3) 그런 편이다	3) 그런 편이다	2) 약간 그렇다	1) 전혀 아니다	1) 전혀 아니다	3) 그런 편이다	3) 그런 편이다	2) 약간 그렇다	2) 약간 그렇다	1) 전혀 아니다	4)	4)	4)	1) 전혀 아니다	5) 매우 그렇다	4)	4)	4)	5) 매우 그렇다	4)
298	1) 동의합니다.	2) 여성	20	1) 만 19-29세	1) 예	2) 1시간 이상-6시간 미만	1) 예	515) 도돌런처			4	6	4) 엔터테인먼트 (뉴스, 도서, 만화, 미디어 및 동영상, 스포츠, 여행, 음악, 커뮤니티 등)	2) 웹 (다음, 네이버, Google, 네이트, Chrome, Dolphin등)	3) 게임 (시뮬레이션, 롤플레잉, 아케이드, 액션, 보드, 게임머니, 게임아이템 등)	5) 쇼핑 (의류구입, 도서구입, 티켓구입, 중고거래 등)	1) SNS (소셜, 메신저, 채팅, 블로그 등)	2	1	1	3	0	0	2) 약간 그렇다	1) 전혀 아니다	3) 그런 편이다	3) 그런 편이다	1) 전혀 아니다	1) 전혀 아니다	1) 전혀 아니다	2) 약간 그렇다	2) 약간 그렇다	1) 전혀 아니다	1) 전혀 아니다	2) 약간 그렇다	2) 약간 그렇다	1) 전혀 아니다	2) 약간 그렇다	2)	4)	4)	3) 보통	2)	4)	4)	4)	4)	4)	2)
300	1) 동의합니다.	2) 여성	38	2) 만 30-39세	1) 예	3) 6시간 이상-12시간 미만	2) 아니오				6	8	1) SNS (소셜, 메신저, 채팅, 블로그 등)	2) 웹 (다음, 네이버, Google, 네이트, Chrome, Dolphin등)	3) 게임 (시뮬레이션, 롤플레잉, 아케이드, 액션, 보드, 게임머니, 게임아이템 등)	4) 엔터테인먼트 (뉴스, 도서, 만화, 미디어 및 동영상, 스포츠, 여행, 음악, 커뮤니티 등)	5) 쇼핑 (의류구입, 도서구입, 티켓구입, 중고거래 등)	5	1	5	1	2	1	3) 그런 편이다	2) 약간 그렇다	3) 그런 편이다	2) 약간 그렇다	1) 전혀 아니다	3) 그런 편이다	3) 그런 편이다	2) 약간 그렇다	1) 전혀 아니다	1) 전혀 아니다	1) 전혀 아니다	2) 약간 그렇다	3) 그런 편이다	1) 전혀 아니다	1) 전혀 아니다	3) 보통	2)	3) 보통	3) 보통	3) 보통	3) 보통	3) 보통	4)	4)	3) 보통	1) 전혀 아니다
303	1) 동의합니다.	1) 남성	35	2) 만 30-39세	1) 예	2) 1시간 이상-6시간 미만	2) 아니오				3	4	2) 웹 (다음, 네이버, Google, 네이트, Chrome, Dolphin등)	12) 도구/생산성 (계산기, 녹음기, 키보드, 블루투스, 위치알림, 백신, 웹하드, 루팅, 메모리 관리 등)	8) 교통 (지하철 노선, 버스 노선, 교통카드 충전, 교통정보, 네비게이션, 콜택시 등)	9) 금융 (증권 정보, 금융 정보, 금융 보안, 폰뱅킹, 청구서, 멤버십, 가계부, 리워드앱 등)	16) 시스템 및 기타	1	3	0	0	0	1	3) 그런 편이다	1) 전혀 아니다	3) 그런 편이다	2) 약간 그렇다	1) 전혀 아니다	1) 전혀 아니다	2) 약간 그렇다	2) 약간 그렇다	1) 전혀 아니다	1) 전혀 아니다	1) 전혀 아니다	2) 약간 그렇다	3) 그런 편이다	1) 전혀 아니다	2) 약간 그렇다	1) 전혀 아니다	4)	3) 보통	5) 매우 그렇다	1) 전혀 아니다	4)	4)	3) 보통	4)	4)	3) 보통
306	1) 동의합니다.	2) 여성	39	2) 만 30-39세	1) 예	2) 1시간 이상-6시간 미만	1) 예	4) 도돌폰3			2	2	2) 웹 (다음, 네이버, Google, 네이트, Chrome, Dolphin등)	5) 쇼핑 (의류구입, 도서구입, 티켓구입, 중고거래 등)	15) 라이프스타일 (전화, 문자, 메세지, 이메일, 주소록, 설문조사, 일기장, 부동산, 배달, 배송조회 등)	4) 엔터테인먼트 (뉴스, 도서, 만화, 미디어 및 동영상, 스포츠, 여행, 음악, 커뮤니티 등)	9) 금융 (증권 정보, 금융 정보, 금융 보안, 폰뱅킹, 청구서, 멤버십, 가계부, 리워드앱 등)	0	1	0	0	1	0	1) 전혀 아니다	2) 약간 그렇다	3) 그런 편이다	1) 전혀 아니다	2) 약간 그렇다	1) 전혀 아니다	1) 전혀 아니다	3) 그런 편이다	2) 약간 그렇다	1) 전혀 아니다	1) 전혀 아니다	1) 전혀 아니다	2) 약간 그렇다	2) 약간 그렇다	1) 전혀 아니다	2)	4)	3) 보통	4)	2)	4)	2)	2)	3) 보통	3) 보통	2)
307	1) 동의합니다.	2) 여성	31	2) 만 30-39세	1) 예	3) 6시간 이상-12시간 미만	1) 예	4) 도돌폰3			6	8	4) 엔터테인먼트 (뉴스, 도서, 만화, 미디어 및 동영상, 스포츠, 여행, 음악, 커뮤니티 등)	3) 게임 (시뮬레이션, 롤플레잉, 아케이드, 액션, 보드, 게임머니, 게임아이템 등)	2) 웹 (다음, 네이버, Google, 네이트, Chrome, Dolphin등)	1) SNS (소셜, 메신저, 채팅, 블로그 등)	5) 쇼핑 (의류구입, 도서구입, 티켓구입, 중고거래 등)	1	1	2	1	1	0	3) 그런 편이다	3) 그런 편이다	2) 약간 그렇다	3) 그런 편이다	3) 그런 편이다	3) 그런 편이다	2) 약간 그렇다	2) 약간 그렇다	2) 약간 그렇다	3) 그런 편이다	3) 그런 편이다	2) 약간 그렇다	2) 약간 그렇다	2) 약간 그렇다	2) 약간 그렇다	4)	3) 보통	3) 보통	4)	4)	3) 보통	4)	4)	3) 보통	4)	2)
310	1) 동의합니다.	2) 여성	19	1) 만 19-29세	1) 예	3) 6시간 이상-12시간 미만	1) 예	1) 넌 얼마나 쓰니			4	7	4) 엔터테인먼트 (뉴스, 도서, 만화, 미디어 및 동영상, 스포츠, 여행, 음악, 커뮤니티 등)	1) SNS (소셜, 메신저, 채팅, 블로그 등)	5) 쇼핑 (의류구입, 도서구입, 티켓구입, 중고거래 등)	2) 웹 (다음, 네이버, Google, 네이트, Chrome, Dolphin등)	3) 게임 (시뮬레이션, 롤플레잉, 아케이드, 액션, 보드, 게임머니, 게임아이템 등)	3	1	0	3	1	0	4) 매우 그렇다	3) 그런 편이다	4) 매우 그렇다	2) 약간 그렇다	3) 그런 편이다	1) 전혀 아니다	3) 그런 편이다	3) 그런 편이다	3) 그런 편이다	1) 전혀 아니다	2) 약간 그렇다	4) 매우 그렇다	4) 매우 그렇다	3) 그런 편이다	1) 전혀 아니다	3) 보통	3) 보통	3) 보통	3) 보통	3) 보통	2)	3) 보통	2)	3) 보통	3) 보통	3) 보통
315	1) 동의합니다.	2) 여성	38	2) 만 30-39세	1) 예	2) 1시간 이상-6시간 미만	2) 아니오				3	4	3) 게임 (시뮬레이션, 롤플레잉, 아케이드, 액션, 보드, 게임머니, 게임아이템 등)	1) SNS (소셜, 메신저, 채팅, 블로그 등)	5) 쇼핑 (의류구입, 도서구입, 티켓구입, 중고거래 등)	6) 사진 (사진 촬영 및 편집, 녹화, 갤러리 등)	8) 교통 (지하철 노선, 버스 노선, 교통카드 충전, 교통정보, 네비게이션, 콜택시 등)	1	1	1	1	1	1	3) 그런 편이다	4) 매우 그렇다	3) 그런 편이다	1) 전혀 아니다	2) 약간 그렇다	2) 약간 그렇다	3) 그런 편이다	3) 그런 편이다	3) 그런 편이다	2) 약간 그렇다	2) 약간 그렇다	3) 그런 편이다	3) 그런 편이다	3) 그런 편이다	2) 약간 그렇다	3) 보통	4)	3) 보통	3) 보통	2)	3) 보통	4)	3) 보통	3) 보통	4)	3) 보통
317	1) 동의합니다.	1) 남성	19	1) 만 19-29세	1) 예	2) 1시간 이상-6시간 미만	1) 예	4) 도돌폰3			5	7	1) SNS (소셜, 메신저, 채팅, 블로그 등)	2) 웹 (다음, 네이버, Google, 네이트, Chrome, Dolphin등)	3) 게임 (시뮬레이션, 롤플레잉, 아케이드, 액션, 보드, 게임머니, 게임아이템 등)	5) 쇼핑 (의류구입, 도서구입, 티켓구입, 중고거래 등)	10) 날씨 (날씨 정보, 날씨 위젯 등)	3	2	1	1	1	1	3) 그런 편이다	2) 약간 그렇다	3) 그런 편이다	2) 약간 그렇다	2) 약간 그렇다	1) 전혀 아니다	2) 약간 그렇다	2) 약간 그렇다	2) 약간 그렇다	2) 약간 그렇다	2) 약간 그렇다	2) 약간 그렇다	3) 그런 편이다	2) 약간 그렇다	2) 약간 그렇다	3) 보통	2)	2)	3) 보통	4)	3) 보통	4)	4)	2)	3) 보통	3) 보통
319	1) 동의합니다.	1) 남성	19	1) 만 19-29세	1) 예	2) 1시간 이상-6시간 미만	2) 아니오				1.5	0.5	1) SNS (소셜, 메신저, 채팅, 블로그 등)	14) 교육 (동영상 강의, 사전, 번역기, 강의시간표, 출결관리 등)	2) 웹 (다음, 네이버, Google, 네이트, Chrome, Dolphin등)	3) 게임 (시뮬레이션, 롤플레잉, 아케이드, 액션, 보드, 게임머니, 게임아이템 등)	4) 엔터테인먼트 (뉴스, 도서, 만화, 미디어 및 동영상, 스포츠, 여행, 음악, 커뮤니티 등)	1	0	0	0	0	0	2) 약간 그렇다	1) 전혀 아니다	1) 전혀 아니다	4) 매우 그렇다	1) 전혀 아니다	1) 전혀 아니다	1) 전혀 아니다	1) 전혀 아니다	1) 전혀 아니다	4) 매우 그렇다	1) 전혀 아니다	1) 전혀 아니다	1) 전혀 아니다	1) 전혀 아니다	4) 매우 그렇다	4)	3) 보통	2)	3) 보통	2)	3) 보통	4)	3) 보통	3) 보통	4)	1) 전혀 아니다
322	1) 동의합니다.	2) 여성	36	2) 만 30-39세	1) 예	2) 1시간 이상-6시간 미만	2) 아니오				2	3	5) 쇼핑 (의류구입, 도서구입, 티켓구입, 중고거래 등)	6) 사진 (사진 촬영 및 편집, 녹화, 갤러리 등)	2) 웹 (다음, 네이버, Google, 네이트, Chrome, Dolphin등)	3) 게임 (시뮬레이션, 롤플레잉, 아케이드, 액션, 보드, 게임머니, 게임아이템 등)	1) SNS (소셜, 메신저, 채팅, 블로그 등)	1	1	1	1	1	0	2) 약간 그렇다	3) 그런 편이다	2) 약간 그렇다	1) 전혀 아니다	1) 전혀 아니다	1) 전혀 아니다	1) 전혀 아니다	2) 약간 그렇다	1) 전혀 아니다	1) 전혀 아니다	2) 약간 그렇다	1) 전혀 아니다	1) 전혀 아니다	1) 전혀 아니다	3) 그런 편이다	3) 보통	2)	1) 전혀 아니다	1) 전혀 아니다	4)	1) 전혀 아니다	1) 전혀 아니다	1) 전혀 아니다	1) 전혀 아니다	1) 전혀 아니다	1) 전혀 아니다
323	1) 동의합니다.	1) 남성	19	1) 만 19-29세	1) 예	3) 6시간 이상-12시간 미만	1) 예	565) 카카오톡	567) 페이스북	524) 유튜브	5	5	1) SNS (소셜, 메신저, 채팅, 블로그 등)	2) 웹 (다음, 네이버, Google, 네이트, Chrome, Dolphin등)	3) 게임 (시뮬레이션, 롤플레잉, 아케이드, 액션, 보드, 게임머니, 게임아이템 등)	4) 엔터테인먼트 (뉴스, 도서, 만화, 미디어 및 동영상, 스포츠, 여행, 음악, 커뮤니티 등)	6) 사진 (사진 촬영 및 편집, 녹화, 갤러리 등)	2	2	1	1	1	1	2) 약간 그렇다	2) 약간 그렇다	2) 약간 그렇다	3) 그런 편이다	2) 약간 그렇다	2) 약간 그렇다	3) 그런 편이다	3) 그런 편이다	2) 약간 그렇다	2) 약간 그렇다	3) 그런 편이다	3) 그런 편이다	2) 약간 그렇다	3) 그런 편이다	2) 약간 그렇다	3) 보통	4)	3) 보통	3) 보통	3) 보통	3) 보통	2)	2)	3) 보통	3) 보통	4)
324	1) 동의합니다.	2) 여성	53	3) 만 40세이상	1) 예	2) 1시간 이상-6시간 미만	1) 예	998) 없다			4	5	15) 라이프스타일 (전화, 문자, 메세지, 이메일, 주소록, 설문조사, 일기장, 부동산, 배달, 배송조회 등)	7) 건강/운동 (운동량측정, 다이어트, 생리다이어리, 예방접종다이어리, 성분 분석 등)	6) 사진 (사진 촬영 및 편집, 녹화, 갤러리 등)	14) 교육 (동영상 강의, 사전, 번역기, 강의시간표, 출결관리 등)	9) 금융 (증권 정보, 금융 정보, 금융 보안, 폰뱅킹, 청구서, 멤버십, 가계부, 리워드앱 등)	0	1	0	5	1	5	1) 전혀 아니다	1) 전혀 아니다	1) 전혀 아니다	4) 매우 그렇다	1) 전혀 아니다	1) 전혀 아니다	1) 전혀 아니다	1) 전혀 아니다	1) 전혀 아니다	3) 그런 편이다	1) 전혀 아니다	1) 전혀 아니다	2) 약간 그렇다	1) 전혀 아니다	1) 전혀 아니다	2)	3) 보통	2)	3) 보통	3) 보통	3) 보통	3) 보통	3) 보통	3) 보통	3) 보통	3) 보통
327	1) 동의합니다.	2) 여성	31	2) 만 30-39세	1) 예	2) 1시간 이상-6시간 미만	2) 아니오				3	5	1) SNS (소셜, 메신저, 채팅, 블로그 등)	2) 웹 (다음, 네이버, Google, 네이트, Chrome, Dolphin등)	4) 엔터테인먼트 (뉴스, 도서, 만화, 미디어 및 동영상, 스포츠, 여행, 음악, 커뮤니티 등)	8) 교통 (지하철 노선, 버스 노선, 교통카드 충전, 교통정보, 네비게이션, 콜택시 등)	10) 날씨 (날씨 정보, 날씨 위젯 등)	2	1	0	1	0	0	2) 약간 그렇다	1) 전혀 아니다	3) 그런 편이다	1) 전혀 아니다	1) 전혀 아니다	1) 전혀 아니다	1) 전혀 아니다	1) 전혀 아니다	1) 전혀 아니다	2) 약간 그렇다	1) 전혀 아니다	2) 약간 그렇다	2) 약간 그렇다	1) 전혀 아니다	2) 약간 그렇다	3) 보통	3) 보통	2)	3) 보통	3) 보통	3) 보통	3) 보통	4)	3) 보통	3) 보통	2)
328	1) 동의합니다.	2) 여성	24	1) 만 19-29세	1) 예	3) 6시간 이상-12시간 미만	2) 아니오				6	8	4) 엔터테인먼트 (뉴스, 도서, 만화, 미디어 및 동영상, 스포츠, 여행, 음악, 커뮤니티 등)	1) SNS (소셜, 메신저, 채팅, 블로그 등)	2) 웹 (다음, 네이버, Google, 네이트, Chrome, Dolphin등)	3) 게임 (시뮬레이션, 롤플레잉, 아케이드, 액션, 보드, 게임머니, 게임아이템 등)	6) 사진 (사진 촬영 및 편집, 녹화, 갤러리 등)	2	1	2	2	0	0	2) 약간 그렇다	1) 전혀 아니다	2) 약간 그렇다	3) 그런 편이다	1) 전혀 아니다	2) 약간 그렇다	1) 전혀 아니다	1) 전혀 아니다	1) 전혀 아니다	2) 약간 그렇다	1) 전혀 아니다	2) 약간 그렇다	2) 약간 그렇다	1) 전혀 아니다	2) 약간 그렇다	3) 보통	4)	4)	3) 보통	2)	4)	4)	4)	4)	4)	3) 보통
331	1) 동의합니다.	1) 남성	36	2) 만 30-39세	1) 예	2) 1시간 이상-6시간 미만	2) 아니오				2	4	2) 웹 (다음, 네이버, Google, 네이트, Chrome, Dolphin등)	4) 엔터테인먼트 (뉴스, 도서, 만화, 미디어 및 동영상, 스포츠, 여행, 음악, 커뮤니티 등)	8) 교통 (지하철 노선, 버스 노선, 교통카드 충전, 교통정보, 네비게이션, 콜택시 등)	3) 게임 (시뮬레이션, 롤플레잉, 아케이드, 액션, 보드, 게임머니, 게임아이템 등)	7) 건강/운동 (운동량측정, 다이어트, 생리다이어리, 예방접종다이어리, 성분 분석 등)	0	2	1	1	0	0	2) 약간 그렇다	1) 전혀 아니다	3) 그런 편이다	3) 그런 편이다	2) 약간 그렇다	2) 약간 그렇다	2) 약간 그렇다	1) 전혀 아니다	2) 약간 그렇다	2) 약간 그렇다	1) 전혀 아니다	2) 약간 그렇다	2) 약간 그렇다	1) 전혀 아니다	2) 약간 그렇다	1) 전혀 아니다	4)	2)	4)	1) 전혀 아니다	3) 보통	3) 보통	2)	4)	3) 보통	1) 전혀 아니다
332	1) 동의합니다.	1) 남성	32	2) 만 30-39세	1) 예	3) 6시간 이상-12시간 미만	2) 아니오				6	8	2) 웹 (다음, 네이버, Google, 네이트, Chrome, Dolphin등)	9) 금융 (증권 정보, 금융 정보, 금융 보안, 폰뱅킹, 청구서, 멤버십, 가계부, 리워드앱 등)	4) 엔터테인먼트 (뉴스, 도서, 만화, 미디어 및 동영상, 스포츠, 여행, 음악, 커뮤니티 등)	3) 게임 (시뮬레이션, 롤플레잉, 아케이드, 액션, 보드, 게임머니, 게임아이템 등)	6) 사진 (사진 촬영 및 편집, 녹화, 갤러리 등)	1	3	1	1	1	1	3) 그런 편이다	2) 약간 그렇다	2) 약간 그렇다	2) 약간 그렇다	3) 그런 편이다	2) 약간 그렇다	2) 약간 그렇다	3) 그런 편이다	4) 매우 그렇다	1) 전혀 아니다	2) 약간 그렇다	3) 그런 편이다	4) 매우 그렇다	2) 약간 그렇다	1) 전혀 아니다	3) 보통	2)	3) 보통	3) 보통	1) 전혀 아니다	4)	3) 보통	2)	3) 보통	3) 보통	2)
334	1) 동의합니다.	2) 여성	48	3) 만 40세이상	1) 예	2) 1시간 이상-6시간 미만	2) 아니오				1.5	2.8	2) 웹 (다음, 네이버, Google, 네이트, Chrome, Dolphin등)	5) 쇼핑 (의류구입, 도서구입, 티켓구입, 중고거래 등)	8) 교통 (지하철 노선, 버스 노선, 교통카드 충전, 교통정보, 네비게이션, 콜택시 등)	10) 날씨 (날씨 정보, 날씨 위젯 등)	12) 도구/생산성 (계산기, 녹음기, 키보드, 블루투스, 위치알림, 백신, 웹하드, 루팅, 메모리 관리 등)	0	1	3	0	3	0	1) 전혀 아니다	1) 전혀 아니다	1) 전혀 아니다	4) 매우 그렇다	1) 전혀 아니다	1) 전혀 아니다	1) 전혀 아니다	1) 전혀 아니다	1) 전혀 아니다	4) 매우 그렇다	1) 전혀 아니다	1) 전혀 아니다	1) 전혀 아니다	1) 전혀 아니다	4) 매우 그렇다	5) 매우 그렇다	1) 전혀 아니다	1) 전혀 아니다	1) 전혀 아니다	5) 매우 그렇다	1) 전혀 아니다	3) 보통	1) 전혀 아니다	3) 보통	2)	3) 보통
338	1) 동의합니다.	2) 여성	39	2) 만 30-39세	1) 예	2) 1시간 이상-6시간 미만	2) 아니오				5	3	1) SNS (소셜, 메신저, 채팅, 블로그 등)	10) 날씨 (날씨 정보, 날씨 위젯 등)	6) 사진 (사진 촬영 및 편집, 녹화, 갤러리 등)	4) 엔터테인먼트 (뉴스, 도서, 만화, 미디어 및 동영상, 스포츠, 여행, 음악, 커뮤니티 등)	2) 웹 (다음, 네이버, Google, 네이트, Chrome, Dolphin등)	1	1	1	1	0	0	1) 전혀 아니다	1) 전혀 아니다	2) 약간 그렇다	3) 그런 편이다	2) 약간 그렇다	1) 전혀 아니다	2) 약간 그렇다	2) 약간 그렇다	1) 전혀 아니다	2) 약간 그렇다	1) 전혀 아니다	1) 전혀 아니다	2) 약간 그렇다	1) 전혀 아니다	1) 전혀 아니다	4)	3) 보통	3) 보통	3) 보통	3) 보통	2)	2)	3) 보통	2)	3) 보통	1) 전혀 아니다
339	1) 동의합니다.	2) 여성	33	2) 만 30-39세	1) 예	3) 6시간 이상-12시간 미만	1) 예	520) 캐시슬라이드	519) 시럽월렛	553) 엘포인트	4	5	1) SNS (소셜, 메신저, 채팅, 블로그 등)	2) 웹 (다음, 네이버, Google, 네이트, Chrome, Dolphin등)	7) 건강/운동 (운동량측정, 다이어트, 생리다이어리, 예방접종다이어리, 성분 분석 등)	8) 교통 (지하철 노선, 버스 노선, 교통카드 충전, 교통정보, 네비게이션, 콜택시 등)	6) 사진 (사진 촬영 및 편집, 녹화, 갤러리 등)	1	1	1	2	2	1	3) 그런 편이다	3) 그런 편이다	4) 매우 그렇다	1) 전혀 아니다	2) 약간 그렇다	4) 매우 그렇다	4) 매우 그렇다	4) 매우 그렇다	3) 그런 편이다	2) 약간 그렇다	3) 그런 편이다	3) 그런 편이다	3) 그런 편이다	3) 그런 편이다	2) 약간 그렇다	3) 보통	4)	4)	4)	3) 보통	4)	4)	4)	3) 보통	3) 보통	3) 보통
341	1) 동의합니다.	2) 여성	34	2) 만 30-39세	1) 예	2) 1시간 이상-6시간 미만	2) 아니오				1	1	1) SNS (소셜, 메신저, 채팅, 블로그 등)	6) 사진 (사진 촬영 및 편집, 녹화, 갤러리 등)	5) 쇼핑 (의류구입, 도서구입, 티켓구입, 중고거래 등)	3) 게임 (시뮬레이션, 롤플레잉, 아케이드, 액션, 보드, 게임머니, 게임아이템 등)	2) 웹 (다음, 네이버, Google, 네이트, Chrome, Dolphin등)	1	2	1	1	1	1	2) 약간 그렇다	2) 약간 그렇다	3) 그런 편이다	3) 그런 편이다	2) 약간 그렇다	1) 전혀 아니다	1) 전혀 아니다	2) 약간 그렇다	1) 전혀 아니다	2) 약간 그렇다	2) 약간 그렇다	1) 전혀 아니다	1) 전혀 아니다	1) 전혀 아니다	1) 전혀 아니다	2)	3) 보통	3) 보통	3) 보통	2)	4)	3) 보통	2)	2)	3) 보통	3) 보통
342	1) 동의합니다.	2) 여성	27	1) 만 19-29세	1) 예	4) 12시간 이상-18시간 미만	1) 예	1) 넌 얼마나 쓰니			12	18	1) SNS (소셜, 메신저, 채팅, 블로그 등)	2) 웹 (다음, 네이버, Google, 네이트, Chrome, Dolphin등)	5) 쇼핑 (의류구입, 도서구입, 티켓구입, 중고거래 등)	6) 사진 (사진 촬영 및 편집, 녹화, 갤러리 등)	15) 라이프스타일 (전화, 문자, 메세지, 이메일, 주소록, 설문조사, 일기장, 부동산, 배달, 배송조회 등)	5	5	2	2	5	1	2) 약간 그렇다	3) 그런 편이다	4) 매우 그렇다	2) 약간 그렇다	2) 약간 그렇다	3) 그런 편이다	3) 그런 편이다	4) 매우 그렇다	1) 전혀 아니다	1) 전혀 아니다	2) 약간 그렇다	4) 매우 그렇다	4) 매우 그렇다	2) 약간 그렇다	2) 약간 그렇다	5) 매우 그렇다	3) 보통	2)	2)	3) 보통	3) 보통	2)	2)	2)	2)	2)
344	1) 동의합니다.	2) 여성	27	1) 만 19-29세	1) 예	2) 1시간 이상-6시간 미만	1) 예	4) 도돌폰3			5	5	6) 사진 (사진 촬영 및 편집, 녹화, 갤러리 등)	7) 건강/운동 (운동량측정, 다이어트, 생리다이어리, 예방접종다이어리, 성분 분석 등)	12) 도구/생산성 (계산기, 녹음기, 키보드, 블루투스, 위치알림, 백신, 웹하드, 루팅, 메모리 관리 등)	14) 교육 (동영상 강의, 사전, 번역기, 강의시간표, 출결관리 등)	15) 라이프스타일 (전화, 문자, 메세지, 이메일, 주소록, 설문조사, 일기장, 부동산, 배달, 배송조회 등)	0	3	0	2	1	1	1) 전혀 아니다	1) 전혀 아니다	2) 약간 그렇다	2) 약간 그렇다	3) 그런 편이다	3) 그런 편이다	2) 약간 그렇다	1) 전혀 아니다	2) 약간 그렇다	2) 약간 그렇다	1) 전혀 아니다	1) 전혀 아니다	2) 약간 그렇다	2) 약간 그렇다	1) 전혀 아니다	3) 보통	4)	3) 보통	4)	1) 전혀 아니다	3) 보통	3) 보통	4)	3) 보통	4)	4)
345	1) 동의합니다.	2) 여성	19	1) 만 19-29세	1) 예	3) 6시간 이상-12시간 미만	2) 아니오				6	8	1) SNS (소셜, 메신저, 채팅, 블로그 등)	15) 라이프스타일 (전화, 문자, 메세지, 이메일, 주소록, 설문조사, 일기장, 부동산, 배달, 배송조회 등)	2) 웹 (다음, 네이버, Google, 네이트, Chrome, Dolphin등)	14) 교육 (동영상 강의, 사전, 번역기, 강의시간표, 출결관리 등)	8) 교통 (지하철 노선, 버스 노선, 교통카드 충전, 교통정보, 네비게이션, 콜택시 등)	3	2	0	0	0	0	2) 약간 그렇다	1) 전혀 아니다	3) 그런 편이다	3) 그런 편이다	1) 전혀 아니다	1) 전혀 아니다	1) 전혀 아니다	1) 전혀 아니다	1) 전혀 아니다	2) 약간 그렇다	1) 전혀 아니다	2) 약간 그렇다	2) 약간 그렇다	1) 전혀 아니다	2) 약간 그렇다	2)	4)	4)	4)	2)	3) 보통	4)	3) 보통	3) 보통	4)	2)
346	1) 동의합니다.	1) 남성	38	2) 만 30-39세	1) 예	2) 1시간 이상-6시간 미만	1) 예	4) 도돌폰3			3	4	3) 게임 (시뮬레이션, 롤플레잉, 아케이드, 액션, 보드, 게임머니, 게임아이템 등)	4) 엔터테인먼트 (뉴스, 도서, 만화, 미디어 및 동영상, 스포츠, 여행, 음악, 커뮤니티 등)	9) 금융 (증권 정보, 금융 정보, 금융 보안, 폰뱅킹, 청구서, 멤버십, 가계부, 리워드앱 등)	6) 사진 (사진 촬영 및 편집, 녹화, 갤러리 등)	1) SNS (소셜, 메신저, 채팅, 블로그 등)	1	0	3	0	0	1	3) 그런 편이다	3) 그런 편이다	3) 그런 편이다	3) 그런 편이다	3) 그런 편이다	3) 그런 편이다	3) 그런 편이다	3) 그런 편이다	3) 그런 편이다	2) 약간 그렇다	3) 그런 편이다	3) 그런 편이다	3) 그런 편이다	3) 그런 편이다	3) 그런 편이다	3) 보통	3) 보통	3) 보통	3) 보통	3) 보통	3) 보통	3) 보통	4)	4)	4)	3) 보통
348	1) 동의합니다.	2) 여성	30	2) 만 30-39세	1) 예	2) 1시간 이상-6시간 미만	1) 예	4) 도돌폰3			6	6	2) 웹 (다음, 네이버, Google, 네이트, Chrome, Dolphin등)	4) 엔터테인먼트 (뉴스, 도서, 만화, 미디어 및 동영상, 스포츠, 여행, 음악, 커뮤니티 등)	5) 쇼핑 (의류구입, 도서구입, 티켓구입, 중고거래 등)	10) 날씨 (날씨 정보, 날씨 위젯 등)	6) 사진 (사진 촬영 및 편집, 녹화, 갤러리 등)	1	1	1	2	1	1	3) 그런 편이다	2) 약간 그렇다	3) 그런 편이다	1) 전혀 아니다	3) 그런 편이다	1) 전혀 아니다	2) 약간 그렇다	2) 약간 그렇다	3) 그런 편이다	1) 전혀 아니다	2) 약간 그렇다	2) 약간 그렇다	3) 그런 편이다	2) 약간 그렇다	1) 전혀 아니다	3) 보통	3) 보통	3) 보통	3) 보통	1) 전혀 아니다	4)	4)	4)	4)	3) 보통	3) 보통
349	1) 동의합니다.	2) 여성	20	1) 만 19-29세	1) 예	2) 1시간 이상-6시간 미만	2) 아니오				5	4	15) 라이프스타일 (전화, 문자, 메세지, 이메일, 주소록, 설문조사, 일기장, 부동산, 배달, 배송조회 등)	2) 웹 (다음, 네이버, Google, 네이트, Chrome, Dolphin등)	4) 엔터테인먼트 (뉴스, 도서, 만화, 미디어 및 동영상, 스포츠, 여행, 음악, 커뮤니티 등)	5) 쇼핑 (의류구입, 도서구입, 티켓구입, 중고거래 등)	16) 시스템 및 기타	0	4	0	1	1	0	1) 전혀 아니다	1) 전혀 아니다	2) 약간 그렇다	2) 약간 그렇다	1) 전혀 아니다	2) 약간 그렇다	1) 전혀 아니다	1) 전혀 아니다	1) 전혀 아니다	1) 전혀 아니다	1) 전혀 아니다	1) 전혀 아니다	1) 전혀 아니다	1) 전혀 아니다	1) 전혀 아니다	3) 보통	3) 보통	3) 보통	3) 보통	3) 보통	3) 보통	3) 보통	3) 보통	3) 보통	3) 보통	3) 보통
350	1) 동의합니다.	2) 여성	28	1) 만 19-29세	1) 예	2) 1시간 이상-6시간 미만	1) 예	4) 도돌폰3			3	5	2) 웹 (다음, 네이버, Google, 네이트, Chrome, Dolphin등)	5) 쇼핑 (의류구입, 도서구입, 티켓구입, 중고거래 등)	6) 사진 (사진 촬영 및 편집, 녹화, 갤러리 등)	8) 교통 (지하철 노선, 버스 노선, 교통카드 충전, 교통정보, 네비게이션, 콜택시 등)	9) 금융 (증권 정보, 금융 정보, 금융 보안, 폰뱅킹, 청구서, 멤버십, 가계부, 리워드앱 등)	1	1	0	0	1	5	1) 전혀 아니다	2) 약간 그렇다	2) 약간 그렇다	3) 그런 편이다	2) 약간 그렇다	1) 전혀 아니다	2) 약간 그렇다	2) 약간 그렇다	1) 전혀 아니다	3) 그런 편이다	2) 약간 그렇다	2) 약간 그렇다	2) 약간 그렇다	1) 전혀 아니다	3) 그런 편이다	3) 보통	3) 보통	3) 보통	3) 보통	3) 보통	3) 보통	3) 보통	3) 보통	3) 보통	3) 보통	2)
351	1) 동의합니다.	2) 여성	23	1) 만 19-29세	1) 예	5) 18시간 이상-24시간 미만	1) 예	4) 도돌폰3	9) My Data Manager		18	20	2) 웹 (다음, 네이버, Google, 네이트, Chrome, Dolphin등)	1) SNS (소셜, 메신저, 채팅, 블로그 등)	4) 엔터테인먼트 (뉴스, 도서, 만화, 미디어 및 동영상, 스포츠, 여행, 음악, 커뮤니티 등)	5) 쇼핑 (의류구입, 도서구입, 티켓구입, 중고거래 등)	6) 사진 (사진 촬영 및 편집, 녹화, 갤러리 등)	2	10	0	2	1	0	3) 그런 편이다	3) 그런 편이다	2) 약간 그렇다	1) 전혀 아니다	4) 매우 그렇다	2) 약간 그렇다	3) 그런 편이다	3) 그런 편이다	4) 매우 그렇다	1) 전혀 아니다	2) 약간 그렇다	4) 매우 그렇다	4) 매우 그렇다	2) 약간 그렇다	2) 약간 그렇다	4)	3) 보통	2)	3) 보통	4)	2)	2)	4)	3) 보통	4)	2)
353	1) 동의합니다.	1) 남성	35	2) 만 30-39세	1) 예	2) 1시간 이상-6시간 미만	1) 예	521) 네이버	567) 페이스북	563) 인스타그램	4	6	1) SNS (소셜, 메신저, 채팅, 블로그 등)	2) 웹 (다음, 네이버, Google, 네이트, Chrome, Dolphin등)	3) 게임 (시뮬레이션, 롤플레잉, 아케이드, 액션, 보드, 게임머니, 게임아이템 등)	15) 라이프스타일 (전화, 문자, 메세지, 이메일, 주소록, 설문조사, 일기장, 부동산, 배달, 배송조회 등)	5) 쇼핑 (의류구입, 도서구입, 티켓구입, 중고거래 등)	2	2	1	1	1	1	2) 약간 그렇다	3) 그런 편이다	3) 그런 편이다	3) 그런 편이다	2) 약간 그렇다	3) 그런 편이다	3) 그런 편이다	2) 약간 그렇다	2) 약간 그렇다	2) 약간 그렇다	3) 그런 편이다	3) 그런 편이다	3) 그런 편이다	2) 약간 그렇다	2) 약간 그렇다	2)	4)	4)	4)	3) 보통	4)	3) 보통	4)	3) 보통	4)	4)
356	1) 동의합니다.	2) 여성	23	1) 만 19-29세	1) 예	3) 6시간 이상-12시간 미만	1) 예	4) 도돌폰3			5	7	15) 라이프스타일 (전화, 문자, 메세지, 이메일, 주소록, 설문조사, 일기장, 부동산, 배달, 배송조회 등)	2) 웹 (다음, 네이버, Google, 네이트, Chrome, Dolphin등)	6) 사진 (사진 촬영 및 편집, 녹화, 갤러리 등)	4) 엔터테인먼트 (뉴스, 도서, 만화, 미디어 및 동영상, 스포츠, 여행, 음악, 커뮤니티 등)	1) SNS (소셜, 메신저, 채팅, 블로그 등)	1	2	1	1	1	0	2) 약간 그렇다	3) 그런 편이다	3) 그런 편이다	1) 전혀 아니다	3) 그런 편이다	3) 그런 편이다	3) 그런 편이다	3) 그런 편이다	1) 전혀 아니다	1) 전혀 아니다	2) 약간 그렇다	3) 그런 편이다	3) 그런 편이다	2) 약간 그렇다	1) 전혀 아니다	2)	3) 보통	3) 보통	3) 보통	2)	4)	4)	3) 보통	3) 보통	3) 보통	3) 보통
358	1) 동의합니다.	2) 여성	34	2) 만 30-39세	1) 예	2) 1시간 이상-6시간 미만	2) 아니오				3	5	2) 웹 (다음, 네이버, Google, 네이트, Chrome, Dolphin등)	5) 쇼핑 (의류구입, 도서구입, 티켓구입, 중고거래 등)	15) 라이프스타일 (전화, 문자, 메세지, 이메일, 주소록, 설문조사, 일기장, 부동산, 배달, 배송조회 등)	11) 데코레이션 (배경화면, 화면잠금, 런처, 폰트, UI 등)	6) 사진 (사진 촬영 및 편집, 녹화, 갤러리 등)	0	3	0	0	2	0	2) 약간 그렇다	1) 전혀 아니다	3) 그런 편이다	3) 그런 편이다	1) 전혀 아니다	1) 전혀 아니다	2) 약간 그렇다	1) 전혀 아니다	1) 전혀 아니다	2) 약간 그렇다	2) 약간 그렇다	3) 그런 편이다	2) 약간 그렇다	1) 전혀 아니다	2) 약간 그렇다	3) 보통	3) 보통	2)	2)	2)	3) 보통	2)	2)	2)	2)	4)
362	1) 동의합니다.	1) 남성	19	1) 만 19-29세	1) 예	2) 1시간 이상-6시간 미만	2) 아니오				5	6	1) SNS (소셜, 메신저, 채팅, 블로그 등)	2) 웹 (다음, 네이버, Google, 네이트, Chrome, Dolphin등)	3) 게임 (시뮬레이션, 롤플레잉, 아케이드, 액션, 보드, 게임머니, 게임아이템 등)	6) 사진 (사진 촬영 및 편집, 녹화, 갤러리 등)	8) 교통 (지하철 노선, 버스 노선, 교통카드 충전, 교통정보, 네비게이션, 콜택시 등)	1	2	1	1	0	0	2) 약간 그렇다	1) 전혀 아니다	1) 전혀 아니다	3) 그런 편이다	1) 전혀 아니다	1) 전혀 아니다	1) 전혀 아니다	2) 약간 그렇다	1) 전혀 아니다	3) 그런 편이다	1) 전혀 아니다	1) 전혀 아니다	2) 약간 그렇다	1) 전혀 아니다	2) 약간 그렇다	2)	3) 보통	3) 보통	3) 보통	4)	3) 보통	3) 보통	3) 보통	3) 보통	3) 보통	3) 보통
363	1) 동의합니다.	1) 남성	27	1) 만 19-29세	1) 예	2) 1시간 이상-6시간 미만	1) 예	4) 도돌폰3			1	2	2) 웹 (다음, 네이버, Google, 네이트, Chrome, Dolphin등)	3) 게임 (시뮬레이션, 롤플레잉, 아케이드, 액션, 보드, 게임머니, 게임아이템 등)	14) 교육 (동영상 강의, 사전, 번역기, 강의시간표, 출결관리 등)	1) SNS (소셜, 메신저, 채팅, 블로그 등)	6) 사진 (사진 촬영 및 편집, 녹화, 갤러리 등)	1	1	1	1	0	0	3) 그런 편이다	2) 약간 그렇다	3) 그런 편이다	2) 약간 그렇다	2) 약간 그렇다	1) 전혀 아니다	1) 전혀 아니다	1) 전혀 아니다	1) 전혀 아니다	3) 그런 편이다	1) 전혀 아니다	2) 약간 그렇다	2) 약간 그렇다	1) 전혀 아니다	2) 약간 그렇다	3) 보통	3) 보통	2)	4)	2)	4)	2)	3) 보통	4)	3) 보통	3) 보통
364	1) 동의합니다.	2) 여성	23	1) 만 19-29세	1) 예	3) 6시간 이상-12시간 미만	1) 예	17) 스마트닥터			8	12	1) SNS (소셜, 메신저, 채팅, 블로그 등)	6) 사진 (사진 촬영 및 편집, 녹화, 갤러리 등)	15) 라이프스타일 (전화, 문자, 메세지, 이메일, 주소록, 설문조사, 일기장, 부동산, 배달, 배송조회 등)	8) 교통 (지하철 노선, 버스 노선, 교통카드 충전, 교통정보, 네비게이션, 콜택시 등)	5) 쇼핑 (의류구입, 도서구입, 티켓구입, 중고거래 등)	6	5	0	1	5	0	3) 그런 편이다	2) 약간 그렇다	3) 그런 편이다	2) 약간 그렇다	1) 전혀 아니다	2) 약간 그렇다	2) 약간 그렇다	3) 그런 편이다	1) 전혀 아니다	2) 약간 그렇다	1) 전혀 아니다	2) 약간 그렇다	3) 그런 편이다	2) 약간 그렇다	1) 전혀 아니다	3) 보통	4)	2)	2)	3) 보통	4)	3) 보통	2)	2)	3) 보통	3) 보통
367	1) 동의합니다.	2) 여성	29	1) 만 19-29세	1) 예	3) 6시간 이상-12시간 미만	1) 예	4) 도돌폰3			12	10	2) 웹 (다음, 네이버, Google, 네이트, Chrome, Dolphin등)	15) 라이프스타일 (전화, 문자, 메세지, 이메일, 주소록, 설문조사, 일기장, 부동산, 배달, 배송조회 등)	4) 엔터테인먼트 (뉴스, 도서, 만화, 미디어 및 동영상, 스포츠, 여행, 음악, 커뮤니티 등)	5) 쇼핑 (의류구입, 도서구입, 티켓구입, 중고거래 등)	1) SNS (소셜, 메신저, 채팅, 블로그 등)	1	8	2	1	2	1	1) 전혀 아니다	1) 전혀 아니다	3) 그런 편이다	2) 약간 그렇다	2) 약간 그렇다	3) 그런 편이다	1) 전혀 아니다	1) 전혀 아니다	1) 전혀 아니다	1) 전혀 아니다	1) 전혀 아니다	4) 매우 그렇다	3) 그런 편이다	1) 전혀 아니다	3) 그런 편이다	2)	3) 보통	1) 전혀 아니다	4)	1) 전혀 아니다	1) 전혀 아니다	1) 전혀 아니다	1) 전혀 아니다	3) 보통	2)	2)
368	1) 동의합니다.	2) 여성	24	1) 만 19-29세	1) 예	3) 6시간 이상-12시간 미만	2) 아니오				6	7	2) 웹 (다음, 네이버, Google, 네이트, Chrome, Dolphin등)	1) SNS (소셜, 메신저, 채팅, 블로그 등)	3) 게임 (시뮬레이션, 롤플레잉, 아케이드, 액션, 보드, 게임머니, 게임아이템 등)	15) 라이프스타일 (전화, 문자, 메세지, 이메일, 주소록, 설문조사, 일기장, 부동산, 배달, 배송조회 등)	6) 사진 (사진 촬영 및 편집, 녹화, 갤러리 등)	1	3	2	2	1	0	1) 전혀 아니다	3) 그런 편이다	3) 그런 편이다	2) 약간 그렇다	1) 전혀 아니다	1) 전혀 아니다	1) 전혀 아니다	2) 약간 그렇다	1) 전혀 아니다	3) 그런 편이다	2) 약간 그렇다	1) 전혀 아니다	2) 약간 그렇다	2) 약간 그렇다	4) 매우 그렇다	1) 전혀 아니다	5) 매우 그렇다	3) 보통	4)	2)	2)	3) 보통	4)	3) 보통	3) 보통	1) 전혀 아니다
370	1) 동의합니다.	1) 남성	36	2) 만 30-39세	1) 예	4) 12시간 이상-18시간 미만	1) 예	4) 도돌폰3			15	10	2) 웹 (다음, 네이버, Google, 네이트, Chrome, Dolphin등)	1) SNS (소셜, 메신저, 채팅, 블로그 등)	3) 게임 (시뮬레이션, 롤플레잉, 아케이드, 액션, 보드, 게임머니, 게임아이템 등)	8) 교통 (지하철 노선, 버스 노선, 교통카드 충전, 교통정보, 네비게이션, 콜택시 등)	4) 엔터테인먼트 (뉴스, 도서, 만화, 미디어 및 동영상, 스포츠, 여행, 음악, 커뮤니티 등)	2	3	2	1	1	1	3) 그런 편이다	4) 매우 그렇다	4) 매우 그렇다	1) 전혀 아니다	2) 약간 그렇다	3) 그런 편이다	3) 그런 편이다	3) 그런 편이다	3) 그런 편이다	1) 전혀 아니다	2) 약간 그렇다	2) 약간 그렇다	3) 그런 편이다	2) 약간 그렇다	1) 전혀 아니다	3) 보통	3) 보통	3) 보통	3) 보통	3) 보통	3) 보통	3) 보통	3) 보통	3) 보통	3) 보통	3) 보통
371	1) 동의합니다.	1) 남성	44	3) 만 40세이상	1) 예	2) 1시간 이상-6시간 미만	1) 예	522) 구글	3) 하루		3	5	1) SNS (소셜, 메신저, 채팅, 블로그 등)	2) 웹 (다음, 네이버, Google, 네이트, Chrome, Dolphin등)	3) 게임 (시뮬레이션, 롤플레잉, 아케이드, 액션, 보드, 게임머니, 게임아이템 등)	5) 쇼핑 (의류구입, 도서구입, 티켓구입, 중고거래 등)	10) 날씨 (날씨 정보, 날씨 위젯 등)	1	1	1	1	1	1	2) 약간 그렇다	1) 전혀 아니다	3) 그런 편이다	3) 그런 편이다	1) 전혀 아니다	1) 전혀 아니다	1) 전혀 아니다	1) 전혀 아니다	2) 약간 그렇다	2) 약간 그렇다	1) 전혀 아니다	1) 전혀 아니다	2) 약간 그렇다	1) 전혀 아니다	2) 약간 그렇다	1) 전혀 아니다	3) 보통	3) 보통	3) 보통	1) 전혀 아니다	2)	5) 매우 그렇다	5) 매우 그렇다	3) 보통	3) 보통	2)
375	1) 동의합니다.	1) 남성	55	3) 만 40세이상	1) 예	2) 1시간 이상-6시간 미만	1) 예	11) 모바일 T world			5	3	2) 웹 (다음, 네이버, Google, 네이트, Chrome, Dolphin등)	6) 사진 (사진 촬영 및 편집, 녹화, 갤러리 등)	9) 금융 (증권 정보, 금융 정보, 금융 보안, 폰뱅킹, 청구서, 멤버십, 가계부, 리워드앱 등)	10) 날씨 (날씨 정보, 날씨 위젯 등)	8) 교통 (지하철 노선, 버스 노선, 교통카드 충전, 교통정보, 네비게이션, 콜택시 등)	3	0	1	0	5	1	2) 약간 그렇다	1) 전혀 아니다	2) 약간 그렇다	2) 약간 그렇다	2) 약간 그렇다	1) 전혀 아니다	1) 전혀 아니다	1) 전혀 아니다	1) 전혀 아니다	3) 그런 편이다	1) 전혀 아니다	1) 전혀 아니다	1) 전혀 아니다	1) 전혀 아니다	2) 약간 그렇다	3) 보통	2)	3) 보통	2)	4)	4)	5) 매우 그렇다	5) 매우 그렇다	4)	4)	3) 보통
376	1) 동의합니다.	2) 여성	29	1) 만 19-29세	1) 예	2) 1시간 이상-6시간 미만	1) 예	4) 도돌폰3			5	5	15) 라이프스타일 (전화, 문자, 메세지, 이메일, 주소록, 설문조사, 일기장, 부동산, 배달, 배송조회 등)	2) 웹 (다음, 네이버, Google, 네이트, Chrome, Dolphin등)	1) SNS (소셜, 메신저, 채팅, 블로그 등)	8) 교통 (지하철 노선, 버스 노선, 교통카드 충전, 교통정보, 네비게이션, 콜택시 등)	10) 날씨 (날씨 정보, 날씨 위젯 등)	1	2	0	0	1	1	3) 그런 편이다	4) 매우 그렇다	3) 그런 편이다	1) 전혀 아니다	2) 약간 그렇다	2) 약간 그렇다	2) 약간 그렇다	4) 매우 그렇다	3) 그런 편이다	1) 전혀 아니다	3) 그런 편이다	3) 그런 편이다	4) 매우 그렇다	3) 그런 편이다	1) 전혀 아니다	2)	5) 매우 그렇다	3) 보통	4)	3) 보통	4)	4)	4)	4)	4)	2)
377	1) 동의합니다.	1) 남성	32	2) 만 30-39세	1) 예	2) 1시간 이상-6시간 미만	2) 아니오				2	1	1) SNS (소셜, 메신저, 채팅, 블로그 등)	2) 웹 (다음, 네이버, Google, 네이트, Chrome, Dolphin등)	4) 엔터테인먼트 (뉴스, 도서, 만화, 미디어 및 동영상, 스포츠, 여행, 음악, 커뮤니티 등)	10) 날씨 (날씨 정보, 날씨 위젯 등)	6) 사진 (사진 촬영 및 편집, 녹화, 갤러리 등)	1	1	0	0	0	0	1) 전혀 아니다	1) 전혀 아니다	1) 전혀 아니다	3) 그런 편이다	1) 전혀 아니다	1) 전혀 아니다	1) 전혀 아니다	1) 전혀 아니다	1) 전혀 아니다	3) 그런 편이다	1) 전혀 아니다	1) 전혀 아니다	1) 전혀 아니다	1) 전혀 아니다	3) 그런 편이다	3) 보통	4)	4)	4)	1) 전혀 아니다	4)	4)	5) 매우 그렇다	4)	5) 매우 그렇다	4)
378	1) 동의합니다.	2) 여성	42	3) 만 40세이상	1) 예	4) 12시간 이상-18시간 미만	1) 예	912) 마이폰			12	10	1) SNS (소셜, 메신저, 채팅, 블로그 등)	2) 웹 (다음, 네이버, Google, 네이트, Chrome, Dolphin등)	5) 쇼핑 (의류구입, 도서구입, 티켓구입, 중고거래 등)	4) 엔터테인먼트 (뉴스, 도서, 만화, 미디어 및 동영상, 스포츠, 여행, 음악, 커뮤니티 등)	6) 사진 (사진 촬영 및 편집, 녹화, 갤러리 등)	3	1	0	2	2	1	1) 전혀 아니다	2) 약간 그렇다	1) 전혀 아니다	1) 전혀 아니다	1) 전혀 아니다	1) 전혀 아니다	1) 전혀 아니다	2) 약간 그렇다	1) 전혀 아니다	2) 약간 그렇다	1) 전혀 아니다	3) 그런 편이다	3) 그런 편이다	3) 그런 편이다	2) 약간 그렇다	1) 전혀 아니다	3) 보통	4)	4)	2)	4)	4)	5) 매우 그렇다	5) 매우 그렇다	5) 매우 그렇다	3) 보통
381	1) 동의합니다.	1) 남성	52	3) 만 40세이상	1) 예	3) 6시간 이상-12시간 미만	1) 예	921) 실시간 버스	528) 후후	552) G마켓	8	3	2) 웹 (다음, 네이버, Google, 네이트, Chrome, Dolphin등)	8) 교통 (지하철 노선, 버스 노선, 교통카드 충전, 교통정보, 네비게이션, 콜택시 등)	15) 라이프스타일 (전화, 문자, 메세지, 이메일, 주소록, 설문조사, 일기장, 부동산, 배달, 배송조회 등)	9) 금융 (증권 정보, 금융 정보, 금융 보안, 폰뱅킹, 청구서, 멤버십, 가계부, 리워드앱 등)	5) 쇼핑 (의류구입, 도서구입, 티켓구입, 중고거래 등)	1	5	1	2	1	1	2) 약간 그렇다	1) 전혀 아니다	2) 약간 그렇다	4) 매우 그렇다	1) 전혀 아니다	2) 약간 그렇다	1) 전혀 아니다	1) 전혀 아니다	1) 전혀 아니다	3) 그런 편이다	1) 전혀 아니다	1) 전혀 아니다	2) 약간 그렇다	1) 전혀 아니다	4) 매우 그렇다	2)	5) 매우 그렇다	3) 보통	3) 보통	1) 전혀 아니다	4)	4)	4)	4)	4)	3) 보통
382	1) 동의합니다.	2) 여성	36	2) 만 30-39세	1) 예	5) 18시간 이상-24시간 미만	1) 예	924) 어니			4	4	1) SNS (소셜, 메신저, 채팅, 블로그 등)	4) 엔터테인먼트 (뉴스, 도서, 만화, 미디어 및 동영상, 스포츠, 여행, 음악, 커뮤니티 등)	5) 쇼핑 (의류구입, 도서구입, 티켓구입, 중고거래 등)	14) 교육 (동영상 강의, 사전, 번역기, 강의시간표, 출결관리 등)	15) 라이프스타일 (전화, 문자, 메세지, 이메일, 주소록, 설문조사, 일기장, 부동산, 배달, 배송조회 등)	1	1	1	1	1	2	3) 그런 편이다	2) 약간 그렇다	2) 약간 그렇다	2) 약간 그렇다	2) 약간 그렇다	3) 그런 편이다	3) 그런 편이다	3) 그런 편이다	3) 그런 편이다	2) 약간 그렇다	2) 약간 그렇다	3) 그런 편이다	3) 그런 편이다	3) 그런 편이다	3) 그런 편이다	3) 보통	2)	3) 보통	3) 보통	3) 보통	2)	3) 보통	3) 보통	4)	4)	2)
383	1) 동의합니다.	1) 남성	35	2) 만 30-39세	1) 예	2) 1시간 이상-6시간 미만	1) 예	11) 모바일 T world	4) 도돌폰3		3	4	15) 라이프스타일 (전화, 문자, 메세지, 이메일, 주소록, 설문조사, 일기장, 부동산, 배달, 배송조회 등)	3) 게임 (시뮬레이션, 롤플레잉, 아케이드, 액션, 보드, 게임머니, 게임아이템 등)	4) 엔터테인먼트 (뉴스, 도서, 만화, 미디어 및 동영상, 스포츠, 여행, 음악, 커뮤니티 등)	7) 건강/운동 (운동량측정, 다이어트, 생리다이어리, 예방접종다이어리, 성분 분석 등)	8) 교통 (지하철 노선, 버스 노선, 교통카드 충전, 교통정보, 네비게이션, 콜택시 등)	1	1	1	1	1	1	1) 전혀 아니다	1) 전혀 아니다	2) 약간 그렇다	3) 그런 편이다	1) 전혀 아니다	1) 전혀 아니다	1) 전혀 아니다	1) 전혀 아니다	1) 전혀 아니다	4) 매우 그렇다	1) 전혀 아니다	1) 전혀 아니다	1) 전혀 아니다	2) 약간 그렇다	3) 그런 편이다	4)	2)	2)	2)	4)	4)	4)	3) 보통	3) 보통	2)	1) 전혀 아니다
384	1) 동의합니다.	1) 남성	36	2) 만 30-39세	1) 예	2) 1시간 이상-6시간 미만	2) 아니오				6	8	1) SNS (소셜, 메신저, 채팅, 블로그 등)	2) 웹 (다음, 네이버, Google, 네이트, Chrome, Dolphin등)	3) 게임 (시뮬레이션, 롤플레잉, 아케이드, 액션, 보드, 게임머니, 게임아이템 등)	4) 엔터테인먼트 (뉴스, 도서, 만화, 미디어 및 동영상, 스포츠, 여행, 음악, 커뮤니티 등)	6) 사진 (사진 촬영 및 편집, 녹화, 갤러리 등)	1	1	2	1	1	1	2) 약간 그렇다	1) 전혀 아니다	1) 전혀 아니다	3) 그런 편이다	1) 전혀 아니다	2) 약간 그렇다	1) 전혀 아니다	1) 전혀 아니다	2) 약간 그렇다	1) 전혀 아니다	1) 전혀 아니다	1) 전혀 아니다	3) 그런 편이다	1) 전혀 아니다	1) 전혀 아니다	3) 보통	3) 보통	2)	3) 보통	2)	2)	3) 보통	2)	2)	3) 보통	1) 전혀 아니다
385	1) 동의합니다.	1) 남성	33	2) 만 30-39세	1) 예	3) 6시간 이상-12시간 미만	1) 예	4) 도돌폰3			6	1	4) 엔터테인먼트 (뉴스, 도서, 만화, 미디어 및 동영상, 스포츠, 여행, 음악, 커뮤니티 등)	2) 웹 (다음, 네이버, Google, 네이트, Chrome, Dolphin등)	1) SNS (소셜, 메신저, 채팅, 블로그 등)	9) 금융 (증권 정보, 금융 정보, 금융 보안, 폰뱅킹, 청구서, 멤버십, 가계부, 리워드앱 등)	15) 라이프스타일 (전화, 문자, 메세지, 이메일, 주소록, 설문조사, 일기장, 부동산, 배달, 배송조회 등)	0	1	0	5	0	0	1) 전혀 아니다	2) 약간 그렇다	1) 전혀 아니다	3) 그런 편이다	2) 약간 그렇다	1) 전혀 아니다	1) 전혀 아니다	1) 전혀 아니다	2) 약간 그렇다	3) 그런 편이다	2) 약간 그렇다	1) 전혀 아니다	4) 매우 그렇다	1) 전혀 아니다	3) 그런 편이다	3) 보통	3) 보통	4)	3) 보통	2)	3) 보통	3) 보통	3) 보통	4)	4)	3) 보통
386	1) 동의합니다.	1) 남성	37	2) 만 30-39세	1) 예	3) 6시간 이상-12시간 미만	2) 아니오				8	8	1) SNS (소셜, 메신저, 채팅, 블로그 등)	2) 웹 (다음, 네이버, Google, 네이트, Chrome, Dolphin등)	6) 사진 (사진 촬영 및 편집, 녹화, 갤러리 등)	15) 라이프스타일 (전화, 문자, 메세지, 이메일, 주소록, 설문조사, 일기장, 부동산, 배달, 배송조회 등)	3) 게임 (시뮬레이션, 롤플레잉, 아케이드, 액션, 보드, 게임머니, 게임아이템 등)	4	2	1	1	0	0	1) 전혀 아니다	1) 전혀 아니다	1) 전혀 아니다	3) 그런 편이다	1) 전혀 아니다	1) 전혀 아니다	1) 전혀 아니다	1) 전혀 아니다	1) 전혀 아니다	3) 그런 편이다	1) 전혀 아니다	1) 전혀 아니다	1) 전혀 아니다	1) 전혀 아니다	3) 그런 편이다	2)	3) 보통	2)	2)	2)	4)	3) 보통	4)	4)	3) 보통	2)
387	1) 동의합니다.	1) 남성	45	3) 만 40세이상	1) 예	2) 1시간 이상-6시간 미만	1) 예	521) 네이버	929) 이메일	562) 밴드	2	3	2) 웹 (다음, 네이버, Google, 네이트, Chrome, Dolphin등)	1) SNS (소셜, 메신저, 채팅, 블로그 등)	8) 교통 (지하철 노선, 버스 노선, 교통카드 충전, 교통정보, 네비게이션, 콜택시 등)	13) 비즈니스 (문서 편집, 문서 뷰어, 캘린더, 일정 관리, 구인구직 등)	9) 금융 (증권 정보, 금융 정보, 금융 보안, 폰뱅킹, 청구서, 멤버십, 가계부, 리워드앱 등)	1	1	0	0	1	1	1) 전혀 아니다	1) 전혀 아니다	2) 약간 그렇다	2) 약간 그렇다	1) 전혀 아니다	1) 전혀 아니다	1) 전혀 아니다	2) 약간 그렇다	1) 전혀 아니다	3) 그런 편이다	1) 전혀 아니다	2) 약간 그렇다	2) 약간 그렇다	1) 전혀 아니다	1) 전혀 아니다	2)	3) 보통	2)	2)	3) 보통	2)	3) 보통	3) 보통	3) 보통	2)	1) 전혀 아니다
388	1) 동의합니다.	1) 남성	36	2) 만 30-39세	1) 예	2) 1시간 이상-6시간 미만	1) 예	3) 하루			4	6	2) 웹 (다음, 네이버, Google, 네이트, Chrome, Dolphin등)	3) 게임 (시뮬레이션, 롤플레잉, 아케이드, 액션, 보드, 게임머니, 게임아이템 등)	6) 사진 (사진 촬영 및 편집, 녹화, 갤러리 등)	4) 엔터테인먼트 (뉴스, 도서, 만화, 미디어 및 동영상, 스포츠, 여행, 음악, 커뮤니티 등)	1) SNS (소셜, 메신저, 채팅, 블로그 등)	1	2	1	1	1	1	2) 약간 그렇다	1) 전혀 아니다	1) 전혀 아니다	3) 그런 편이다	2) 약간 그렇다	1) 전혀 아니다	2) 약간 그렇다	1) 전혀 아니다	2) 약간 그렇다	3) 그런 편이다	1) 전혀 아니다	2) 약간 그렇다	2) 약간 그렇다	1) 전혀 아니다	3) 그런 편이다	3) 보통	2)	3) 보통	3) 보통	3) 보통	4)	3) 보통	4)	3) 보통	4)	3) 보통
389	1) 동의합니다.	2) 여성	33	2) 만 30-39세	1) 예	3) 6시간 이상-12시간 미만	2) 아니오				4	8	5) 쇼핑 (의류구입, 도서구입, 티켓구입, 중고거래 등)	1) SNS (소셜, 메신저, 채팅, 블로그 등)	9) 금융 (증권 정보, 금융 정보, 금융 보안, 폰뱅킹, 청구서, 멤버십, 가계부, 리워드앱 등)	6) 사진 (사진 촬영 및 편집, 녹화, 갤러리 등)	8) 교통 (지하철 노선, 버스 노선, 교통카드 충전, 교통정보, 네비게이션, 콜택시 등)	3	1	0	0	1	1	2) 약간 그렇다	2) 약간 그렇다	3) 그런 편이다	1) 전혀 아니다	1) 전혀 아니다	1) 전혀 아니다	1) 전혀 아니다	2) 약간 그렇다	2) 약간 그렇다	1) 전혀 아니다	1) 전혀 아니다	2) 약간 그렇다	1) 전혀 아니다	2) 약간 그렇다	2) 약간 그렇다	1) 전혀 아니다	5) 매우 그렇다	2)	1) 전혀 아니다	1) 전혀 아니다	5) 매우 그렇다	4)	3) 보통	3) 보통	4)	3) 보통
391	1) 동의합니다.	1) 남성	33	2) 만 30-39세	1) 예	2) 1시간 이상-6시간 미만	2) 아니오				2.5	3.5	3) 게임 (시뮬레이션, 롤플레잉, 아케이드, 액션, 보드, 게임머니, 게임아이템 등)	2) 웹 (다음, 네이버, Google, 네이트, Chrome, Dolphin등)	9) 금융 (증권 정보, 금융 정보, 금융 보안, 폰뱅킹, 청구서, 멤버십, 가계부, 리워드앱 등)	8) 교통 (지하철 노선, 버스 노선, 교통카드 충전, 교통정보, 네비게이션, 콜택시 등)	6) 사진 (사진 촬영 및 편집, 녹화, 갤러리 등)	0	1	1	0	0	0	1) 전혀 아니다	1) 전혀 아니다	2) 약간 그렇다	3) 그런 편이다	1) 전혀 아니다	1) 전혀 아니다	1) 전혀 아니다	1) 전혀 아니다	1) 전혀 아니다	3) 그런 편이다	1) 전혀 아니다	1) 전혀 아니다	2) 약간 그렇다	1) 전혀 아니다	3) 그런 편이다	1) 전혀 아니다	5) 매우 그렇다	4)	5) 매우 그렇다	2)	5) 매우 그렇다	5) 매우 그렇다	5) 매우 그렇다	4)	5) 매우 그렇다	5) 매우 그렇다
393	1) 동의합니다.	1) 남성	39	2) 만 30-39세	1) 예	2) 1시간 이상-6시간 미만	1) 예	3) 하루			2	3	2) 웹 (다음, 네이버, Google, 네이트, Chrome, Dolphin등)	6) 사진 (사진 촬영 및 편집, 녹화, 갤러리 등)	4) 엔터테인먼트 (뉴스, 도서, 만화, 미디어 및 동영상, 스포츠, 여행, 음악, 커뮤니티 등)	5) 쇼핑 (의류구입, 도서구입, 티켓구입, 중고거래 등)	15) 라이프스타일 (전화, 문자, 메세지, 이메일, 주소록, 설문조사, 일기장, 부동산, 배달, 배송조회 등)	0	1	0	0	1	0	2) 약간 그렇다	1) 전혀 아니다	1) 전혀 아니다	2) 약간 그렇다	1) 전혀 아니다	1) 전혀 아니다	1) 전혀 아니다	1) 전혀 아니다	1) 전혀 아니다	2) 약간 그렇다	1) 전혀 아니다	1) 전혀 아니다	1) 전혀 아니다	2) 약간 그렇다	2) 약간 그렇다	2)	3) 보통	3) 보통	3) 보통	2)	4)	4)	3) 보통	4)	4)	3) 보통
395	1) 동의합니다.	2) 여성	31	2) 만 30-39세	1) 예	4) 12시간 이상-18시간 미만	1) 예	1) 넌 얼마나 쓰니	19) 시스템모니터		15	7	1) SNS (소셜, 메신저, 채팅, 블로그 등)	2) 웹 (다음, 네이버, Google, 네이트, Chrome, Dolphin등)	4) 엔터테인먼트 (뉴스, 도서, 만화, 미디어 및 동영상, 스포츠, 여행, 음악, 커뮤니티 등)	7) 건강/운동 (운동량측정, 다이어트, 생리다이어리, 예방접종다이어리, 성분 분석 등)	12) 도구/생산성 (계산기, 녹음기, 키보드, 블루투스, 위치알림, 백신, 웹하드, 루팅, 메모리 관리 등)	10	4	4	2	3	1	3) 그런 편이다	4) 매우 그렇다	4) 매우 그렇다	1) 전혀 아니다	4) 매우 그렇다	2) 약간 그렇다	3) 그런 편이다	2) 약간 그렇다	4) 매우 그렇다	1) 전혀 아니다	3) 그런 편이다	3) 그런 편이다	4) 매우 그렇다	3) 그런 편이다	1) 전혀 아니다	3) 보통	3) 보통	4)	3) 보통	4)	4)	4)	4)	4)	2)	2)
397	1) 동의합니다.	2) 여성	28	1) 만 19-29세	1) 예	2) 1시간 이상-6시간 미만	2) 아니오				5	1	1) SNS (소셜, 메신저, 채팅, 블로그 등)	6) 사진 (사진 촬영 및 편집, 녹화, 갤러리 등)	4) 엔터테인먼트 (뉴스, 도서, 만화, 미디어 및 동영상, 스포츠, 여행, 음악, 커뮤니티 등)	5) 쇼핑 (의류구입, 도서구입, 티켓구입, 중고거래 등)	2) 웹 (다음, 네이버, Google, 네이트, Chrome, Dolphin등)	1	1	0	2	1	1	1) 전혀 아니다	2) 약간 그렇다	3) 그런 편이다	1) 전혀 아니다	1) 전혀 아니다	1) 전혀 아니다	1) 전혀 아니다	2) 약간 그렇다	1) 전혀 아니다	1) 전혀 아니다	2) 약간 그렇다	1) 전혀 아니다	2) 약간 그렇다	2) 약간 그렇다	2) 약간 그렇다	2)	3) 보통	2)	2)	3) 보통	3) 보통	4)	3) 보통	3) 보통	4)	2)
399	1) 동의합니다.	2) 여성	31	2) 만 30-39세	1) 예	3) 6시간 이상-12시간 미만	2) 아니오				8	4	1) SNS (소셜, 메신저, 채팅, 블로그 등)	6) 사진 (사진 촬영 및 편집, 녹화, 갤러리 등)	2) 웹 (다음, 네이버, Google, 네이트, Chrome, Dolphin등)	5) 쇼핑 (의류구입, 도서구입, 티켓구입, 중고거래 등)	4) 엔터테인먼트 (뉴스, 도서, 만화, 미디어 및 동영상, 스포츠, 여행, 음악, 커뮤니티 등)	4	2	0	1	1	1	3) 그런 편이다	2) 약간 그렇다	3) 그런 편이다	1) 전혀 아니다	2) 약간 그렇다	1) 전혀 아니다	2) 약간 그렇다	2) 약간 그렇다	1) 전혀 아니다	2) 약간 그렇다	2) 약간 그렇다	2) 약간 그렇다	2) 약간 그렇다	1) 전혀 아니다	3) 그런 편이다	3) 보통	4)	4)	4)	2)	4)	4)	3) 보통	3) 보통	4)	2)
400	1) 동의합니다.	2) 여성	30	2) 만 30-39세	1) 예	3) 6시간 이상-12시간 미만	2) 아니오				5	6	1) SNS (소셜, 메신저, 채팅, 블로그 등)	2) 웹 (다음, 네이버, Google, 네이트, Chrome, Dolphin등)	5) 쇼핑 (의류구입, 도서구입, 티켓구입, 중고거래 등)	6) 사진 (사진 촬영 및 편집, 녹화, 갤러리 등)	8) 교통 (지하철 노선, 버스 노선, 교통카드 충전, 교통정보, 네비게이션, 콜택시 등)	3	1	0	1	1	1	3) 그런 편이다	2) 약간 그렇다	2) 약간 그렇다	1) 전혀 아니다	2) 약간 그렇다	1) 전혀 아니다	2) 약간 그렇다	2) 약간 그렇다	2) 약간 그렇다	1) 전혀 아니다	1) 전혀 아니다	2) 약간 그렇다	2) 약간 그렇다	2) 약간 그렇다	1) 전혀 아니다	3) 보통	3) 보통	2)	2)	4)	2)	2)	2)	2)	2)	2)
402	1) 동의합니다.	2) 여성	31	2) 만 30-39세	1) 예	2) 1시간 이상-6시간 미만	2) 아니오				4	3	1) SNS (소셜, 메신저, 채팅, 블로그 등)	9) 금융 (증권 정보, 금융 정보, 금융 보안, 폰뱅킹, 청구서, 멤버십, 가계부, 리워드앱 등)	3) 게임 (시뮬레이션, 롤플레잉, 아케이드, 액션, 보드, 게임머니, 게임아이템 등)	8) 교통 (지하철 노선, 버스 노선, 교통카드 충전, 교통정보, 네비게이션, 콜택시 등)	15) 라이프스타일 (전화, 문자, 메세지, 이메일, 주소록, 설문조사, 일기장, 부동산, 배달, 배송조회 등)	2	0	1	0	0	1	2) 약간 그렇다	1) 전혀 아니다	2) 약간 그렇다	3) 그런 편이다	1) 전혀 아니다	1) 전혀 아니다	1) 전혀 아니다	2) 약간 그렇다	1) 전혀 아니다	2) 약간 그렇다	1) 전혀 아니다	3) 그런 편이다	2) 약간 그렇다	1) 전혀 아니다	2) 약간 그렇다	1) 전혀 아니다	5) 매우 그렇다	4)	5) 매우 그렇다	1) 전혀 아니다	4)	5) 매우 그렇다	5) 매우 그렇다	4)	4)	4)
404	1) 동의합니다.	2) 여성	33	2) 만 30-39세	1) 예	2) 1시간 이상-6시간 미만	2) 아니오				2	4	1) SNS (소셜, 메신저, 채팅, 블로그 등)	3) 게임 (시뮬레이션, 롤플레잉, 아케이드, 액션, 보드, 게임머니, 게임아이템 등)	2) 웹 (다음, 네이버, Google, 네이트, Chrome, Dolphin등)	9) 금융 (증권 정보, 금융 정보, 금융 보안, 폰뱅킹, 청구서, 멤버십, 가계부, 리워드앱 등)	10) 날씨 (날씨 정보, 날씨 위젯 등)	1	1	1	0	0	0	1) 전혀 아니다	2) 약간 그렇다	2) 약간 그렇다	2) 약간 그렇다	1) 전혀 아니다	2) 약간 그렇다	1) 전혀 아니다	2) 약간 그렇다	1) 전혀 아니다	1) 전혀 아니다	2) 약간 그렇다	2) 약간 그렇다	3) 그런 편이다	2) 약간 그렇다	2) 약간 그렇다	2)	3) 보통	2)	3) 보통	2)	3) 보통	3) 보통	3) 보통	3) 보통	3) 보통	2)
405	1) 동의합니다.	2) 여성	33	2) 만 30-39세	1) 예	2) 1시간 이상-6시간 미만	1) 예	3) 하루			3.2	2.5	2) 웹 (다음, 네이버, Google, 네이트, Chrome, Dolphin등)	1) SNS (소셜, 메신저, 채팅, 블로그 등)	5) 쇼핑 (의류구입, 도서구입, 티켓구입, 중고거래 등)	4) 엔터테인먼트 (뉴스, 도서, 만화, 미디어 및 동영상, 스포츠, 여행, 음악, 커뮤니티 등)	6) 사진 (사진 촬영 및 편집, 녹화, 갤러리 등)	1	1	0	2	1	1	1) 전혀 아니다	1) 전혀 아니다	3) 그런 편이다	1) 전혀 아니다	1) 전혀 아니다	1) 전혀 아니다	3) 그런 편이다	2) 약간 그렇다	2) 약간 그렇다	2) 약간 그렇다	1) 전혀 아니다	2) 약간 그렇다	3) 그런 편이다	1) 전혀 아니다	2) 약간 그렇다	1) 전혀 아니다	4)	4)	4)	1) 전혀 아니다	4)	5) 매우 그렇다	3) 보통	3) 보통	4)	3) 보통
407	1) 동의합니다.	2) 여성	26	1) 만 19-29세	1) 예	3) 6시간 이상-12시간 미만	1) 예	4) 도돌폰3	11) 모바일 T world		6	6	1) SNS (소셜, 메신저, 채팅, 블로그 등)	2) 웹 (다음, 네이버, Google, 네이트, Chrome, Dolphin등)	5) 쇼핑 (의류구입, 도서구입, 티켓구입, 중고거래 등)	6) 사진 (사진 촬영 및 편집, 녹화, 갤러리 등)	3) 게임 (시뮬레이션, 롤플레잉, 아케이드, 액션, 보드, 게임머니, 게임아이템 등)	2	1	1	2	1	0	1) 전혀 아니다	1) 전혀 아니다	2) 약간 그렇다	2) 약간 그렇다	1) 전혀 아니다	1) 전혀 아니다	1) 전혀 아니다	2) 약간 그렇다	1) 전혀 아니다	1) 전혀 아니다	1) 전혀 아니다	1) 전혀 아니다	2) 약간 그렇다	1) 전혀 아니다	3) 그런 편이다	2)	3) 보통	2)	3) 보통	2)	4)	2)	2)	2)	3) 보통	3) 보통
408	1) 동의합니다.	1) 남성	34	2) 만 30-39세	1) 예	3) 6시간 이상-12시간 미만	1) 예	565) 카카오톡	567) 페이스북	531) 기업은행	5	7	1) SNS (소셜, 메신저, 채팅, 블로그 등)	5) 쇼핑 (의류구입, 도서구입, 티켓구입, 중고거래 등)	4) 엔터테인먼트 (뉴스, 도서, 만화, 미디어 및 동영상, 스포츠, 여행, 음악, 커뮤니티 등)	6) 사진 (사진 촬영 및 편집, 녹화, 갤러리 등)	10) 날씨 (날씨 정보, 날씨 위젯 등)	2	2	1	1	1	1	4) 매우 그렇다	4) 매우 그렇다	4) 매우 그렇다	1) 전혀 아니다	3) 그런 편이다	2) 약간 그렇다	3) 그런 편이다	4) 매우 그렇다	2) 약간 그렇다	1) 전혀 아니다	2) 약간 그렇다	2) 약간 그렇다	3) 그런 편이다	2) 약간 그렇다	1) 전혀 아니다	3) 보통	3) 보통	3) 보통	3) 보통	3) 보통	2)	2)	2)	3) 보통	2)	3) 보통
409	1) 동의합니다.	1) 남성	40	3) 만 40세이상	1) 예	2) 1시간 이상-6시간 미만	1) 예	920) 시큐리티			6	8	1) SNS (소셜, 메신저, 채팅, 블로그 등)	2) 웹 (다음, 네이버, Google, 네이트, Chrome, Dolphin등)	4) 엔터테인먼트 (뉴스, 도서, 만화, 미디어 및 동영상, 스포츠, 여행, 음악, 커뮤니티 등)	5) 쇼핑 (의류구입, 도서구입, 티켓구입, 중고거래 등)	6) 사진 (사진 촬영 및 편집, 녹화, 갤러리 등)	3	2	0	1	0	0	2) 약간 그렇다	1) 전혀 아니다	2) 약간 그렇다	3) 그런 편이다	1) 전혀 아니다	1) 전혀 아니다	2) 약간 그렇다	1) 전혀 아니다	1) 전혀 아니다	3) 그런 편이다	1) 전혀 아니다	2) 약간 그렇다	2) 약간 그렇다	1) 전혀 아니다	3) 그런 편이다	2)	4)	3) 보통	4)	2)	4)	4)	4)	4)	4)	4)
410	1) 동의합니다.	1) 남성	35	2) 만 30-39세	1) 예	2) 1시간 이상-6시간 미만	2) 아니오				2	2	15) 라이프스타일 (전화, 문자, 메세지, 이메일, 주소록, 설문조사, 일기장, 부동산, 배달, 배송조회 등)	13) 비즈니스 (문서 편집, 문서 뷰어, 캘린더, 일정 관리, 구인구직 등)	10) 날씨 (날씨 정보, 날씨 위젯 등)	9) 금융 (증권 정보, 금융 정보, 금융 보안, 폰뱅킹, 청구서, 멤버십, 가계부, 리워드앱 등)	8) 교통 (지하철 노선, 버스 노선, 교통카드 충전, 교통정보, 네비게이션, 콜택시 등)	1	1	0	0	0	0	1) 전혀 아니다	1) 전혀 아니다	1) 전혀 아니다	3) 그런 편이다	1) 전혀 아니다	1) 전혀 아니다	1) 전혀 아니다	1) 전혀 아니다	1) 전혀 아니다	1) 전혀 아니다	1) 전혀 아니다	1) 전혀 아니다	1) 전혀 아니다	1) 전혀 아니다	3) 그런 편이다	4)	3) 보통	3) 보통	3) 보통	3) 보통	3) 보통	3) 보통	3) 보통	3) 보통	3) 보통	3) 보통
412	1) 동의합니다.	1) 남성	32	2) 만 30-39세	1) 예	3) 6시간 이상-12시간 미만	1) 예	4) 도돌폰3			6	6	2) 웹 (다음, 네이버, Google, 네이트, Chrome, Dolphin등)	1) SNS (소셜, 메신저, 채팅, 블로그 등)	3) 게임 (시뮬레이션, 롤플레잉, 아케이드, 액션, 보드, 게임머니, 게임아이템 등)	6) 사진 (사진 촬영 및 편집, 녹화, 갤러리 등)	5) 쇼핑 (의류구입, 도서구입, 티켓구입, 중고거래 등)	3	1	1	1	0	0	1) 전혀 아니다	1) 전혀 아니다	2) 약간 그렇다	2) 약간 그렇다	1) 전혀 아니다	1) 전혀 아니다	1) 전혀 아니다	2) 약간 그렇다	1) 전혀 아니다	3) 그런 편이다	1) 전혀 아니다	1) 전혀 아니다	1) 전혀 아니다	1) 전혀 아니다	1) 전혀 아니다	3) 보통	3) 보통	3) 보통	4)	3) 보통	3) 보통	2)	4)	3) 보통	3) 보통	3) 보통
415	1) 동의합니다.	2) 여성	52	3) 만 40세이상	1) 예	3) 6시간 이상-12시간 미만	2) 아니오				7	6	1) SNS (소셜, 메신저, 채팅, 블로그 등)	6) 사진 (사진 촬영 및 편집, 녹화, 갤러리 등)	15) 라이프스타일 (전화, 문자, 메세지, 이메일, 주소록, 설문조사, 일기장, 부동산, 배달, 배송조회 등)	8) 교통 (지하철 노선, 버스 노선, 교통카드 충전, 교통정보, 네비게이션, 콜택시 등)	10) 날씨 (날씨 정보, 날씨 위젯 등)	5	1	0	1	0	0	3) 그런 편이다	2) 약간 그렇다	2) 약간 그렇다	2) 약간 그렇다	1) 전혀 아니다	1) 전혀 아니다	2) 약간 그렇다	2) 약간 그렇다	1) 전혀 아니다	2) 약간 그렇다	2) 약간 그렇다	2) 약간 그렇다	2) 약간 그렇다	2) 약간 그렇다	2) 약간 그렇다	3) 보통	3) 보통	3) 보통	2)	3) 보통	3) 보통	2)	3) 보통	3) 보통	3) 보통	3) 보통
419	1) 동의합니다.	2) 여성	31	2) 만 30-39세	1) 예	2) 1시간 이상-6시간 미만	1) 예	4) 도돌폰3	11) 모바일 T world		4	7	2) 웹 (다음, 네이버, Google, 네이트, Chrome, Dolphin등)	1) SNS (소셜, 메신저, 채팅, 블로그 등)	5) 쇼핑 (의류구입, 도서구입, 티켓구입, 중고거래 등)	4) 엔터테인먼트 (뉴스, 도서, 만화, 미디어 및 동영상, 스포츠, 여행, 음악, 커뮤니티 등)	6) 사진 (사진 촬영 및 편집, 녹화, 갤러리 등)	1	4	1	0	1	0	2) 약간 그렇다	1) 전혀 아니다	2) 약간 그렇다	3) 그런 편이다	1) 전혀 아니다	2) 약간 그렇다	2) 약간 그렇다	2) 약간 그렇다	1) 전혀 아니다	2) 약간 그렇다	1) 전혀 아니다	2) 약간 그렇다	2) 약간 그렇다	1) 전혀 아니다	2) 약간 그렇다	2)	4)	2)	2)	2)	3) 보통	3) 보통	2)	2)	3) 보통	1) 전혀 아니다
420	1) 동의합니다.	1) 남성	43	3) 만 40세이상	1) 예	2) 1시간 이상-6시간 미만	1) 예	999) 모름			5	4	1) SNS (소셜, 메신저, 채팅, 블로그 등)	6) 사진 (사진 촬영 및 편집, 녹화, 갤러리 등)	2) 웹 (다음, 네이버, Google, 네이트, Chrome, Dolphin등)	3) 게임 (시뮬레이션, 롤플레잉, 아케이드, 액션, 보드, 게임머니, 게임아이템 등)	5) 쇼핑 (의류구입, 도서구입, 티켓구입, 중고거래 등)	1	1	1	1	5	5	2) 약간 그렇다	1) 전혀 아니다	1) 전혀 아니다	2) 약간 그렇다	1) 전혀 아니다	1) 전혀 아니다	1) 전혀 아니다	2) 약간 그렇다	1) 전혀 아니다	3) 그런 편이다	1) 전혀 아니다	2) 약간 그렇다	1) 전혀 아니다	1) 전혀 아니다	3) 그런 편이다	4)	2)	3) 보통	3) 보통	4)	4)	3) 보통	4)	3) 보통	3) 보통	3) 보통
421	1) 동의합니다.	2) 여성	34	2) 만 30-39세	1) 예	2) 1시간 이상-6시간 미만	2) 아니오				13	6	2) 웹 (다음, 네이버, Google, 네이트, Chrome, Dolphin등)	3) 게임 (시뮬레이션, 롤플레잉, 아케이드, 액션, 보드, 게임머니, 게임아이템 등)	4) 엔터테인먼트 (뉴스, 도서, 만화, 미디어 및 동영상, 스포츠, 여행, 음악, 커뮤니티 등)	6) 사진 (사진 촬영 및 편집, 녹화, 갤러리 등)	5) 쇼핑 (의류구입, 도서구입, 티켓구입, 중고거래 등)	1	5	3	5	1	2	2) 약간 그렇다	1) 전혀 아니다	2) 약간 그렇다	3) 그런 편이다	1) 전혀 아니다	1) 전혀 아니다	1) 전혀 아니다	1) 전혀 아니다	1) 전혀 아니다	2) 약간 그렇다	1) 전혀 아니다	2) 약간 그렇다	2) 약간 그렇다	1) 전혀 아니다	3) 그런 편이다	2)	3) 보통	3) 보통	3) 보통	2)	4)	4)	4)	3) 보통	4)	3) 보통
422	1) 동의합니다.	1) 남성	37	2) 만 30-39세	1) 예	2) 1시간 이상-6시간 미만	1) 예	1) 넌 얼마나 쓰니			3.2	4.8	1) SNS (소셜, 메신저, 채팅, 블로그 등)	2) 웹 (다음, 네이버, Google, 네이트, Chrome, Dolphin등)	14) 교육 (동영상 강의, 사전, 번역기, 강의시간표, 출결관리 등)	3) 게임 (시뮬레이션, 롤플레잉, 아케이드, 액션, 보드, 게임머니, 게임아이템 등)	5) 쇼핑 (의류구입, 도서구입, 티켓구입, 중고거래 등)	1	1	1	1	1	1	2) 약간 그렇다	2) 약간 그렇다	3) 그런 편이다	1) 전혀 아니다	1) 전혀 아니다	2) 약간 그렇다	3) 그런 편이다	2) 약간 그렇다	4) 매우 그렇다	1) 전혀 아니다	2) 약간 그렇다	3) 그런 편이다	3) 그런 편이다	2) 약간 그렇다	1) 전혀 아니다	2)	4)	3) 보통	4)	2)	4)	3) 보통	4)	3) 보통	3) 보통	3) 보통
423	1) 동의합니다.	1) 남성	39	2) 만 30-39세	1) 예	2) 1시간 이상-6시간 미만	1) 예	4) 도돌폰3			6	4	2) 웹 (다음, 네이버, Google, 네이트, Chrome, Dolphin등)	1) SNS (소셜, 메신저, 채팅, 블로그 등)	3) 게임 (시뮬레이션, 롤플레잉, 아케이드, 액션, 보드, 게임머니, 게임아이템 등)	4) 엔터테인먼트 (뉴스, 도서, 만화, 미디어 및 동영상, 스포츠, 여행, 음악, 커뮤니티 등)	8) 교통 (지하철 노선, 버스 노선, 교통카드 충전, 교통정보, 네비게이션, 콜택시 등)	3	4	2	1	1	1	1) 전혀 아니다	1) 전혀 아니다	2) 약간 그렇다	2) 약간 그렇다	1) 전혀 아니다	1) 전혀 아니다	1) 전혀 아니다	1) 전혀 아니다	1) 전혀 아니다	3) 그런 편이다	1) 전혀 아니다	1) 전혀 아니다	1) 전혀 아니다	2) 약간 그렇다	4) 매우 그렇다	3) 보통	5) 매우 그렇다	3) 보통	4)	2)	3) 보통	4)	5) 매우 그렇다	5) 매우 그렇다	5) 매우 그렇다	3) 보통
424	1) 동의합니다.	2) 여성	32	2) 만 30-39세	1) 예	2) 1시간 이상-6시간 미만	1) 예	4) 도돌폰3			3	6	1) SNS (소셜, 메신저, 채팅, 블로그 등)	2) 웹 (다음, 네이버, Google, 네이트, Chrome, Dolphin등)	5) 쇼핑 (의류구입, 도서구입, 티켓구입, 중고거래 등)	14) 교육 (동영상 강의, 사전, 번역기, 강의시간표, 출결관리 등)	15) 라이프스타일 (전화, 문자, 메세지, 이메일, 주소록, 설문조사, 일기장, 부동산, 배달, 배송조회 등)	1	1	0	1	1	1	2) 약간 그렇다	1) 전혀 아니다	3) 그런 편이다	2) 약간 그렇다	1) 전혀 아니다	1) 전혀 아니다	1) 전혀 아니다	2) 약간 그렇다	1) 전혀 아니다	3) 그런 편이다	1) 전혀 아니다	2) 약간 그렇다	3) 그런 편이다	2) 약간 그렇다	2) 약간 그렇다	4)	2)	1) 전혀 아니다	3) 보통	4)	3) 보통	2)	2)	3) 보통	2)	4)
429	1) 동의합니다.	2) 여성	30	2) 만 30-39세	1) 예	2) 1시간 이상-6시간 미만	2) 아니오				4	5	1) SNS (소셜, 메신저, 채팅, 블로그 등)	2) 웹 (다음, 네이버, Google, 네이트, Chrome, Dolphin등)	5) 쇼핑 (의류구입, 도서구입, 티켓구입, 중고거래 등)	8) 교통 (지하철 노선, 버스 노선, 교통카드 충전, 교통정보, 네비게이션, 콜택시 등)	10) 날씨 (날씨 정보, 날씨 위젯 등)	1	2	0	0	1	1	3) 그런 편이다	2) 약간 그렇다	3) 그런 편이다	2) 약간 그렇다	2) 약간 그렇다	2) 약간 그렇다	2) 약간 그렇다	3) 그런 편이다	2) 약간 그렇다	2) 약간 그렇다	2) 약간 그렇다	3) 그런 편이다	3) 그런 편이다	3) 그런 편이다	2) 약간 그렇다	2)	4)	3) 보통	3) 보통	2)	3) 보통	3) 보통	3) 보통	3) 보통	4)	1) 전혀 아니다
430	1) 동의합니다.	2) 여성	30	2) 만 30-39세	1) 예	2) 1시간 이상-6시간 미만	2) 아니오				4	5	4) 엔터테인먼트 (뉴스, 도서, 만화, 미디어 및 동영상, 스포츠, 여행, 음악, 커뮤니티 등)	5) 쇼핑 (의류구입, 도서구입, 티켓구입, 중고거래 등)	8) 교통 (지하철 노선, 버스 노선, 교통카드 충전, 교통정보, 네비게이션, 콜택시 등)	9) 금융 (증권 정보, 금융 정보, 금융 보안, 폰뱅킹, 청구서, 멤버십, 가계부, 리워드앱 등)	2) 웹 (다음, 네이버, Google, 네이트, Chrome, Dolphin등)	0	1	0	2	1	1	2) 약간 그렇다	1) 전혀 아니다	1) 전혀 아니다	2) 약간 그렇다	1) 전혀 아니다	3) 그런 편이다	2) 약간 그렇다	1) 전혀 아니다	1) 전혀 아니다	2) 약간 그렇다	1) 전혀 아니다	1) 전혀 아니다	1) 전혀 아니다	1) 전혀 아니다	3) 그런 편이다	4)	3) 보통	3) 보통	4)	2)	2)	3) 보통	3) 보통	2)	3) 보통	2)
431	1) 동의합니다.	2) 여성	33	2) 만 30-39세	1) 예	2) 1시간 이상-6시간 미만	1) 예	4) 도돌폰3			5	4	1) SNS (소셜, 메신저, 채팅, 블로그 등)	2) 웹 (다음, 네이버, Google, 네이트, Chrome, Dolphin등)	3) 게임 (시뮬레이션, 롤플레잉, 아케이드, 액션, 보드, 게임머니, 게임아이템 등)	5) 쇼핑 (의류구입, 도서구입, 티켓구입, 중고거래 등)	6) 사진 (사진 촬영 및 편집, 녹화, 갤러리 등)	1	1	1	1	1	1	1) 전혀 아니다	1) 전혀 아니다	2) 약간 그렇다	4) 매우 그렇다	1) 전혀 아니다	1) 전혀 아니다	1) 전혀 아니다	1) 전혀 아니다	1) 전혀 아니다	4) 매우 그렇다	1) 전혀 아니다	1) 전혀 아니다	2) 약간 그렇다	1) 전혀 아니다	3) 그런 편이다	3) 보통	3) 보통	3) 보통	3) 보통	3) 보통	3) 보통	2)	3) 보통	3) 보통	3) 보통	3) 보통
432	1) 동의합니다.	2) 여성	38	2) 만 30-39세	1) 예	2) 1시간 이상-6시간 미만	2) 아니오				8	4	2) 웹 (다음, 네이버, Google, 네이트, Chrome, Dolphin등)	5) 쇼핑 (의류구입, 도서구입, 티켓구입, 중고거래 등)	7) 건강/운동 (운동량측정, 다이어트, 생리다이어리, 예방접종다이어리, 성분 분석 등)	14) 교육 (동영상 강의, 사전, 번역기, 강의시간표, 출결관리 등)	4) 엔터테인먼트 (뉴스, 도서, 만화, 미디어 및 동영상, 스포츠, 여행, 음악, 커뮤니티 등)	3	1	1	1	1	1	2) 약간 그렇다	2) 약간 그렇다	4) 매우 그렇다	2) 약간 그렇다	2) 약간 그렇다	2) 약간 그렇다	2) 약간 그렇다	2) 약간 그렇다	2) 약간 그렇다	2) 약간 그렇다	2) 약간 그렇다	2) 약간 그렇다	2) 약간 그렇다	2) 약간 그렇다	3) 그런 편이다	3) 보통	3) 보통	3) 보통	3) 보통	3) 보통	4)	4)	4)	4)	4)	2)
433	1) 동의합니다.	2) 여성	32	2) 만 30-39세	1) 예	2) 1시간 이상-6시간 미만	1) 예	3) 하루			5.5	7	1) SNS (소셜, 메신저, 채팅, 블로그 등)	2) 웹 (다음, 네이버, Google, 네이트, Chrome, Dolphin등)	8) 교통 (지하철 노선, 버스 노선, 교통카드 충전, 교통정보, 네비게이션, 콜택시 등)	15) 라이프스타일 (전화, 문자, 메세지, 이메일, 주소록, 설문조사, 일기장, 부동산, 배달, 배송조회 등)	3) 게임 (시뮬레이션, 롤플레잉, 아케이드, 액션, 보드, 게임머니, 게임아이템 등)	1	3	5	5	1	0	1) 전혀 아니다	1) 전혀 아니다	2) 약간 그렇다	2) 약간 그렇다	1) 전혀 아니다	1) 전혀 아니다	1) 전혀 아니다	2) 약간 그렇다	1) 전혀 아니다	2) 약간 그렇다	2) 약간 그렇다	2) 약간 그렇다	2) 약간 그렇다	1) 전혀 아니다	1) 전혀 아니다	3) 보통	4)	3) 보통	3) 보통	2)	3) 보통	3) 보통	3) 보통	2)	3) 보통	2)
436	1) 동의합니다.	2) 여성	36	2) 만 30-39세	1) 예	2) 1시간 이상-6시간 미만	2) 아니오				1	2	2) 웹 (다음, 네이버, Google, 네이트, Chrome, Dolphin등)	4) 엔터테인먼트 (뉴스, 도서, 만화, 미디어 및 동영상, 스포츠, 여행, 음악, 커뮤니티 등)	5) 쇼핑 (의류구입, 도서구입, 티켓구입, 중고거래 등)	8) 교통 (지하철 노선, 버스 노선, 교통카드 충전, 교통정보, 네비게이션, 콜택시 등)	9) 금융 (증권 정보, 금융 정보, 금융 보안, 폰뱅킹, 청구서, 멤버십, 가계부, 리워드앱 등)	0	0	0	0	1	0	3) 그런 편이다	1) 전혀 아니다	3) 그런 편이다	3) 그런 편이다	1) 전혀 아니다	1) 전혀 아니다	1) 전혀 아니다	1) 전혀 아니다	1) 전혀 아니다	3) 그런 편이다	1) 전혀 아니다	1) 전혀 아니다	1) 전혀 아니다	1) 전혀 아니다	2) 약간 그렇다	1) 전혀 아니다	4)	2)	3) 보통	1) 전혀 아니다	3) 보통	3) 보통	3) 보통	3) 보통	3) 보통	3) 보통
443	1) 동의합니다.	2) 여성	32	2) 만 30-39세	1) 예	3) 6시간 이상-12시간 미만	1) 예	1) 넌 얼마나 쓰니			6	5	1) SNS (소셜, 메신저, 채팅, 블로그 등)	2) 웹 (다음, 네이버, Google, 네이트, Chrome, Dolphin등)	5) 쇼핑 (의류구입, 도서구입, 티켓구입, 중고거래 등)	7) 건강/운동 (운동량측정, 다이어트, 생리다이어리, 예방접종다이어리, 성분 분석 등)	6) 사진 (사진 촬영 및 편집, 녹화, 갤러리 등)	3	1	0	0	1	1	2) 약간 그렇다	2) 약간 그렇다	3) 그런 편이다	1) 전혀 아니다	1) 전혀 아니다	2) 약간 그렇다	2) 약간 그렇다	2) 약간 그렇다	2) 약간 그렇다	2) 약간 그렇다	3) 그런 편이다	3) 그런 편이다	3) 그런 편이다	2) 약간 그렇다	2) 약간 그렇다	3) 보통	3) 보통	3) 보통	3) 보통	3) 보통	3) 보통	3) 보통	4)	3) 보통	3) 보통	3) 보통
444	1) 동의합니다.	2) 여성	37	2) 만 30-39세	1) 예	2) 1시간 이상-6시간 미만	1) 예	918) 설정			2	3	1) SNS (소셜, 메신저, 채팅, 블로그 등)	6) 사진 (사진 촬영 및 편집, 녹화, 갤러리 등)	8) 교통 (지하철 노선, 버스 노선, 교통카드 충전, 교통정보, 네비게이션, 콜택시 등)	10) 날씨 (날씨 정보, 날씨 위젯 등)	15) 라이프스타일 (전화, 문자, 메세지, 이메일, 주소록, 설문조사, 일기장, 부동산, 배달, 배송조회 등)	1	1	1	0	0	0	2) 약간 그렇다	3) 그런 편이다	3) 그런 편이다	3) 그런 편이다	1) 전혀 아니다	1) 전혀 아니다	1) 전혀 아니다	2) 약간 그렇다	2) 약간 그렇다	2) 약간 그렇다	2) 약간 그렇다	2) 약간 그렇다	2) 약간 그렇다	2) 약간 그렇다	2) 약간 그렇다	2)	3) 보통	4)	3) 보통	3) 보통	3) 보통	3) 보통	4)	3) 보통	4)	3) 보통
446	1) 동의합니다.	2) 여성	24	1) 만 19-29세	1) 예	3) 6시간 이상-12시간 미만	2) 아니오				5	12	2) 웹 (다음, 네이버, Google, 네이트, Chrome, Dolphin등)	1) SNS (소셜, 메신저, 채팅, 블로그 등)	4) 엔터테인먼트 (뉴스, 도서, 만화, 미디어 및 동영상, 스포츠, 여행, 음악, 커뮤니티 등)	6) 사진 (사진 촬영 및 편집, 녹화, 갤러리 등)	8) 교통 (지하철 노선, 버스 노선, 교통카드 충전, 교통정보, 네비게이션, 콜택시 등)	2	3	0	1	1	0	2) 약간 그렇다	3) 그런 편이다	2) 약간 그렇다	3) 그런 편이다	3) 그런 편이다	1) 전혀 아니다	1) 전혀 아니다	2) 약간 그렇다	2) 약간 그렇다	2) 약간 그렇다	1) 전혀 아니다	2) 약간 그렇다	2) 약간 그렇다	1) 전혀 아니다	3) 그런 편이다	2)	3) 보통	4)	3) 보통	2)	3) 보통	3) 보통	3) 보통	2)	2)	3) 보통
449	1) 동의합니다.	2) 여성	41	3) 만 40세이상	1) 예	2) 1시간 이상-6시간 미만	2) 아니오				3	2	1) SNS (소셜, 메신저, 채팅, 블로그 등)	2) 웹 (다음, 네이버, Google, 네이트, Chrome, Dolphin등)	4) 엔터테인먼트 (뉴스, 도서, 만화, 미디어 및 동영상, 스포츠, 여행, 음악, 커뮤니티 등)	6) 사진 (사진 촬영 및 편집, 녹화, 갤러리 등)	9) 금융 (증권 정보, 금융 정보, 금융 보안, 폰뱅킹, 청구서, 멤버십, 가계부, 리워드앱 등)	1	1	0	1	5	2	2) 약간 그렇다	2) 약간 그렇다	3) 그런 편이다	3) 그런 편이다	1) 전혀 아니다	1) 전혀 아니다	2) 약간 그렇다	2) 약간 그렇다	1) 전혀 아니다	3) 그런 편이다	1) 전혀 아니다	2) 약간 그렇다	3) 그런 편이다	2) 약간 그렇다	3) 그런 편이다	3) 보통	2)	2)	3) 보통	3) 보통	3) 보통	3) 보통	2)	3) 보통	2)	2)
451	1) 동의합니다.	1) 남성	36	2) 만 30-39세	1) 예	2) 1시간 이상-6시간 미만	1) 예	11) 모바일 T world			4	8	1) SNS (소셜, 메신저, 채팅, 블로그 등)	2) 웹 (다음, 네이버, Google, 네이트, Chrome, Dolphin등)	5) 쇼핑 (의류구입, 도서구입, 티켓구입, 중고거래 등)	15) 라이프스타일 (전화, 문자, 메세지, 이메일, 주소록, 설문조사, 일기장, 부동산, 배달, 배송조회 등)	7) 건강/운동 (운동량측정, 다이어트, 생리다이어리, 예방접종다이어리, 성분 분석 등)	2	1	1	1	1	1	2) 약간 그렇다	3) 그런 편이다	2) 약간 그렇다	2) 약간 그렇다	2) 약간 그렇다	2) 약간 그렇다	2) 약간 그렇다	2) 약간 그렇다	2) 약간 그렇다	2) 약간 그렇다	2) 약간 그렇다	2) 약간 그렇다	3) 그런 편이다	3) 그런 편이다	3) 그런 편이다	3) 보통	4)	4)	4)	4)	4)	4)	4)	3) 보통	3) 보통	4)
452	1) 동의합니다.	1) 남성	32	2) 만 30-39세	1) 예	2) 1시간 이상-6시간 미만	2) 아니오				6	8	1) SNS (소셜, 메신저, 채팅, 블로그 등)	2) 웹 (다음, 네이버, Google, 네이트, Chrome, Dolphin등)	3) 게임 (시뮬레이션, 롤플레잉, 아케이드, 액션, 보드, 게임머니, 게임아이템 등)	4) 엔터테인먼트 (뉴스, 도서, 만화, 미디어 및 동영상, 스포츠, 여행, 음악, 커뮤니티 등)	5) 쇼핑 (의류구입, 도서구입, 티켓구입, 중고거래 등)	0	1	3	2	0	0	1) 전혀 아니다	1) 전혀 아니다	2) 약간 그렇다	2) 약간 그렇다	2) 약간 그렇다	1) 전혀 아니다	1) 전혀 아니다	2) 약간 그렇다	2) 약간 그렇다	1) 전혀 아니다	1) 전혀 아니다	1) 전혀 아니다	2) 약간 그렇다	1) 전혀 아니다	3) 그런 편이다	1) 전혀 아니다	5) 매우 그렇다	3) 보통	3) 보통	2)	3) 보통	3) 보통	4)	2)	3) 보통	2)
453	1) 동의합니다.	2) 여성	33	2) 만 30-39세	1) 예	3) 6시간 이상-12시간 미만	2) 아니오				6.5	5	1) SNS (소셜, 메신저, 채팅, 블로그 등)	2) 웹 (다음, 네이버, Google, 네이트, Chrome, Dolphin등)	6) 사진 (사진 촬영 및 편집, 녹화, 갤러리 등)	8) 교통 (지하철 노선, 버스 노선, 교통카드 충전, 교통정보, 네비게이션, 콜택시 등)	9) 금융 (증권 정보, 금융 정보, 금융 보안, 폰뱅킹, 청구서, 멤버십, 가계부, 리워드앱 등)	4	1	0	0	0	1	1) 전혀 아니다	2) 약간 그렇다	1) 전혀 아니다	1) 전혀 아니다	1) 전혀 아니다	1) 전혀 아니다	1) 전혀 아니다	2) 약간 그렇다	1) 전혀 아니다	1) 전혀 아니다	1) 전혀 아니다	2) 약간 그렇다	2) 약간 그렇다	2) 약간 그렇다	2) 약간 그렇다	3) 보통	3) 보통	3) 보통	3) 보통	3) 보통	3) 보통	3) 보통	4)	4)	3) 보통	2)
456	1) 동의합니다.	2) 여성	37	2) 만 30-39세	1) 예	2) 1시간 이상-6시간 미만	2) 아니오				4	6	2) 웹 (다음, 네이버, Google, 네이트, Chrome, Dolphin등)	1) SNS (소셜, 메신저, 채팅, 블로그 등)	4) 엔터테인먼트 (뉴스, 도서, 만화, 미디어 및 동영상, 스포츠, 여행, 음악, 커뮤니티 등)	6) 사진 (사진 촬영 및 편집, 녹화, 갤러리 등)	8) 교통 (지하철 노선, 버스 노선, 교통카드 충전, 교통정보, 네비게이션, 콜택시 등)	1	1	0	1	0	0	1) 전혀 아니다	1) 전혀 아니다	2) 약간 그렇다	3) 그런 편이다	1) 전혀 아니다	1) 전혀 아니다	1) 전혀 아니다	1) 전혀 아니다	1) 전혀 아니다	3) 그런 편이다	1) 전혀 아니다	1) 전혀 아니다	2) 약간 그렇다	1) 전혀 아니다	4) 매우 그렇다	1) 전혀 아니다	4)	2)	4)	2)	3) 보통	3) 보통	3) 보통	3) 보통	3) 보통	2)
457	1) 동의합니다.	2) 여성	29	1) 만 19-29세	1) 예	5) 18시간 이상-24시간 미만	1) 예	507) 클린마스터			18	18	1) SNS (소셜, 메신저, 채팅, 블로그 등)	2) 웹 (다음, 네이버, Google, 네이트, Chrome, Dolphin등)	3) 게임 (시뮬레이션, 롤플레잉, 아케이드, 액션, 보드, 게임머니, 게임아이템 등)	7) 건강/운동 (운동량측정, 다이어트, 생리다이어리, 예방접종다이어리, 성분 분석 등)	5) 쇼핑 (의류구입, 도서구입, 티켓구입, 중고거래 등)	3	3	2	1	1	1	1) 전혀 아니다	2) 약간 그렇다	2) 약간 그렇다	1) 전혀 아니다	1) 전혀 아니다	2) 약간 그렇다	2) 약간 그렇다	3) 그런 편이다	2) 약간 그렇다	1) 전혀 아니다	2) 약간 그렇다	1) 전혀 아니다	3) 그런 편이다	3) 그런 편이다	3) 그런 편이다	3) 보통	3) 보통	3) 보통	3) 보통	3) 보통	3) 보통	3) 보통	3) 보통	3) 보통	3) 보통	3) 보통
459	1) 동의합니다.	2) 여성	32	2) 만 30-39세	1) 예	2) 1시간 이상-6시간 미만	1) 예	914) 메모리정리			3	5	1) SNS (소셜, 메신저, 채팅, 블로그 등)	5) 쇼핑 (의류구입, 도서구입, 티켓구입, 중고거래 등)	6) 사진 (사진 촬영 및 편집, 녹화, 갤러리 등)	9) 금융 (증권 정보, 금융 정보, 금융 보안, 폰뱅킹, 청구서, 멤버십, 가계부, 리워드앱 등)	2) 웹 (다음, 네이버, Google, 네이트, Chrome, Dolphin등)	3	1	0	0	2	1	3) 그런 편이다	2) 약간 그렇다	3) 그런 편이다	2) 약간 그렇다	1) 전혀 아니다	1) 전혀 아니다	1) 전혀 아니다	1) 전혀 아니다	1) 전혀 아니다	2) 약간 그렇다	1) 전혀 아니다	1) 전혀 아니다	1) 전혀 아니다	2) 약간 그렇다	2) 약간 그렇다	3) 보통	3) 보통	3) 보통	3) 보통	3) 보통	3) 보통	2)	2)	3) 보통	3) 보통	3) 보통
460	1) 동의합니다.	2) 여성	29	1) 만 19-29세	1) 예	4) 12시간 이상-18시간 미만	2) 아니오				10	16	1) SNS (소셜, 메신저, 채팅, 블로그 등)	2) 웹 (다음, 네이버, Google, 네이트, Chrome, Dolphin등)	4) 엔터테인먼트 (뉴스, 도서, 만화, 미디어 및 동영상, 스포츠, 여행, 음악, 커뮤니티 등)	5) 쇼핑 (의류구입, 도서구입, 티켓구입, 중고거래 등)	6) 사진 (사진 촬영 및 편집, 녹화, 갤러리 등)	5	2	0	1	1	1	2) 약간 그렇다	3) 그런 편이다	2) 약간 그렇다	2) 약간 그렇다	2) 약간 그렇다	1) 전혀 아니다	2) 약간 그렇다	2) 약간 그렇다	2) 약간 그렇다	1) 전혀 아니다	2) 약간 그렇다	2) 약간 그렇다	2) 약간 그렇다	2) 약간 그렇다	1) 전혀 아니다	3) 보통	3) 보통	2)	3) 보통	3) 보통	3) 보통	3) 보통	3) 보통	3) 보통	2)	3) 보통
463	1) 동의합니다.	2) 여성	28	1) 만 19-29세	1) 예	2) 1시간 이상-6시간 미만	2) 아니오				4	3	1) SNS (소셜, 메신저, 채팅, 블로그 등)	2) 웹 (다음, 네이버, Google, 네이트, Chrome, Dolphin등)	6) 사진 (사진 촬영 및 편집, 녹화, 갤러리 등)	5) 쇼핑 (의류구입, 도서구입, 티켓구입, 중고거래 등)	15) 라이프스타일 (전화, 문자, 메세지, 이메일, 주소록, 설문조사, 일기장, 부동산, 배달, 배송조회 등)	2	1	1	0	1	0	1) 전혀 아니다	1) 전혀 아니다	2) 약간 그렇다	3) 그런 편이다	1) 전혀 아니다	1) 전혀 아니다	1) 전혀 아니다	2) 약간 그렇다	1) 전혀 아니다	2) 약간 그렇다	1) 전혀 아니다	2) 약간 그렇다	2) 약간 그렇다	1) 전혀 아니다	3) 그런 편이다	3) 보통	3) 보통	2)	3) 보통	2)	4)	4)	3) 보통	2)	3) 보통	2)
464	1) 동의합니다.	2) 여성	30	2) 만 30-39세	1) 예	2) 1시간 이상-6시간 미만	2) 아니오				4.5	12	1) SNS (소셜, 메신저, 채팅, 블로그 등)	2) 웹 (다음, 네이버, Google, 네이트, Chrome, Dolphin등)	5) 쇼핑 (의류구입, 도서구입, 티켓구입, 중고거래 등)	15) 라이프스타일 (전화, 문자, 메세지, 이메일, 주소록, 설문조사, 일기장, 부동산, 배달, 배송조회 등)	4) 엔터테인먼트 (뉴스, 도서, 만화, 미디어 및 동영상, 스포츠, 여행, 음악, 커뮤니티 등)	0	2	0	2	0	0	3) 그런 편이다	3) 그런 편이다	3) 그런 편이다	2) 약간 그렇다	2) 약간 그렇다	2) 약간 그렇다	2) 약간 그렇다	2) 약간 그렇다	2) 약간 그렇다	2) 약간 그렇다	2) 약간 그렇다	2) 약간 그렇다	3) 그런 편이다	2) 약간 그렇다	2) 약간 그렇다	2)	3) 보통	3) 보통	3) 보통	3) 보통	3) 보통	4)	4)	4)	4)	2)
465	1) 동의합니다.	2) 여성	31	2) 만 30-39세	1) 예	2) 1시간 이상-6시간 미만	2) 아니오				5	5	2) 웹 (다음, 네이버, Google, 네이트, Chrome, Dolphin등)	4) 엔터테인먼트 (뉴스, 도서, 만화, 미디어 및 동영상, 스포츠, 여행, 음악, 커뮤니티 등)	8) 교통 (지하철 노선, 버스 노선, 교통카드 충전, 교통정보, 네비게이션, 콜택시 등)	15) 라이프스타일 (전화, 문자, 메세지, 이메일, 주소록, 설문조사, 일기장, 부동산, 배달, 배송조회 등)	5) 쇼핑 (의류구입, 도서구입, 티켓구입, 중고거래 등)	1	2	0	1	1	1	3) 그런 편이다	1) 전혀 아니다	2) 약간 그렇다	2) 약간 그렇다	2) 약간 그렇다	1) 전혀 아니다	2) 약간 그렇다	2) 약간 그렇다	2) 약간 그렇다	2) 약간 그렇다	2) 약간 그렇다	2) 약간 그렇다	2) 약간 그렇다	2) 약간 그렇다	2) 약간 그렇다	4)	3) 보통	3) 보통	3) 보통	3) 보통	3) 보통	3) 보통	3) 보통	3) 보통	3) 보통	3) 보통
466	1) 동의합니다.	1) 남성	34	2) 만 30-39세	1) 예	3) 6시간 이상-12시간 미만	2) 아니오				6	8	2) 웹 (다음, 네이버, Google, 네이트, Chrome, Dolphin등)	3) 게임 (시뮬레이션, 롤플레잉, 아케이드, 액션, 보드, 게임머니, 게임아이템 등)	1) SNS (소셜, 메신저, 채팅, 블로그 등)	4) 엔터테인먼트 (뉴스, 도서, 만화, 미디어 및 동영상, 스포츠, 여행, 음악, 커뮤니티 등)	9) 금융 (증권 정보, 금융 정보, 금융 보안, 폰뱅킹, 청구서, 멤버십, 가계부, 리워드앱 등)	1	2	2	1	0	1	3) 그런 편이다	1) 전혀 아니다	2) 약간 그렇다	3) 그런 편이다	2) 약간 그렇다	1) 전혀 아니다	2) 약간 그렇다	1) 전혀 아니다	2) 약간 그렇다	2) 약간 그렇다	1) 전혀 아니다	1) 전혀 아니다	2) 약간 그렇다	1) 전혀 아니다	2) 약간 그렇다	2)	3) 보통	2)	3) 보통	2)	2)	2)	2)	2)	2)	2)
469	1) 동의합니다.	1) 남성	39	2) 만 30-39세	1) 예	2) 1시간 이상-6시간 미만	2) 아니오				1	2	1) SNS (소셜, 메신저, 채팅, 블로그 등)	2) 웹 (다음, 네이버, Google, 네이트, Chrome, Dolphin등)	6) 사진 (사진 촬영 및 편집, 녹화, 갤러리 등)	8) 교통 (지하철 노선, 버스 노선, 교통카드 충전, 교통정보, 네비게이션, 콜택시 등)	9) 금융 (증권 정보, 금융 정보, 금융 보안, 폰뱅킹, 청구서, 멤버십, 가계부, 리워드앱 등)	1	1	0	0	0	0	1) 전혀 아니다	1) 전혀 아니다	1) 전혀 아니다	2) 약간 그렇다	1) 전혀 아니다	1) 전혀 아니다	1) 전혀 아니다	1) 전혀 아니다	1) 전혀 아니다	1) 전혀 아니다	1) 전혀 아니다	1) 전혀 아니다	1) 전혀 아니다	1) 전혀 아니다	1) 전혀 아니다	3) 보통	3) 보통	3) 보통	3) 보통	3) 보통	3) 보통	3) 보통	3) 보통	3) 보통	3) 보통	2)
471	1) 동의합니다.	1) 남성	28	1) 만 19-29세	1) 예	4) 12시간 이상-18시간 미만	1) 예	1) 넌 얼마나 쓰니			15	7	1) SNS (소셜, 메신저, 채팅, 블로그 등)	3) 게임 (시뮬레이션, 롤플레잉, 아케이드, 액션, 보드, 게임머니, 게임아이템 등)	4) 엔터테인먼트 (뉴스, 도서, 만화, 미디어 및 동영상, 스포츠, 여행, 음악, 커뮤니티 등)	8) 교통 (지하철 노선, 버스 노선, 교통카드 충전, 교통정보, 네비게이션, 콜택시 등)	10) 날씨 (날씨 정보, 날씨 위젯 등)	5	1	3	1	1	1	2) 약간 그렇다	1) 전혀 아니다	2) 약간 그렇다	3) 그런 편이다	1) 전혀 아니다	2) 약간 그렇다	1) 전혀 아니다	2) 약간 그렇다	1) 전혀 아니다	1) 전혀 아니다	1) 전혀 아니다	2) 약간 그렇다	3) 그런 편이다	1) 전혀 아니다	2) 약간 그렇다	2)	4)	3) 보통	4)	3) 보통	3) 보통	2)	1) 전혀 아니다	2)	3) 보통	1) 전혀 아니다
473	1) 동의합니다.	2) 여성	42	3) 만 40세이상	1) 예	2) 1시간 이상-6시간 미만	2) 아니오				3	4	10) 날씨 (날씨 정보, 날씨 위젯 등)	15) 라이프스타일 (전화, 문자, 메세지, 이메일, 주소록, 설문조사, 일기장, 부동산, 배달, 배송조회 등)	9) 금융 (증권 정보, 금융 정보, 금융 보안, 폰뱅킹, 청구서, 멤버십, 가계부, 리워드앱 등)	5) 쇼핑 (의류구입, 도서구입, 티켓구입, 중고거래 등)	2) 웹 (다음, 네이버, Google, 네이트, Chrome, Dolphin등)	1	0	0	0	1	1	2) 약간 그렇다	3) 그런 편이다	3) 그런 편이다	4) 매우 그렇다	2) 약간 그렇다	3) 그런 편이다	3) 그런 편이다	4) 매우 그렇다	3) 그런 편이다	1) 전혀 아니다	3) 그런 편이다	2) 약간 그렇다	2) 약간 그렇다	1) 전혀 아니다	2) 약간 그렇다	3) 보통	2)	2)	1) 전혀 아니다	4)	4)	4)	5) 매우 그렇다	3) 보통	2)	1) 전혀 아니다
474	1) 동의합니다.	2) 여성	28	1) 만 19-29세	1) 예	2) 1시간 이상-6시간 미만	2) 아니오				4	5	2) 웹 (다음, 네이버, Google, 네이트, Chrome, Dolphin등)	1) SNS (소셜, 메신저, 채팅, 블로그 등)	8) 교통 (지하철 노선, 버스 노선, 교통카드 충전, 교통정보, 네비게이션, 콜택시 등)	15) 라이프스타일 (전화, 문자, 메세지, 이메일, 주소록, 설문조사, 일기장, 부동산, 배달, 배송조회 등)	6) 사진 (사진 촬영 및 편집, 녹화, 갤러리 등)	1	1	0	1	0	1	3) 그런 편이다	4) 매우 그렇다	2) 약간 그렇다	1) 전혀 아니다	3) 그런 편이다	1) 전혀 아니다	2) 약간 그렇다	3) 그런 편이다	3) 그런 편이다	1) 전혀 아니다	2) 약간 그렇다	3) 그런 편이다	3) 그런 편이다	3) 그런 편이다	1) 전혀 아니다	3) 보통	3) 보통	3) 보통	3) 보통	3) 보통	3) 보통	5) 매우 그렇다	1) 전혀 아니다	3) 보통	3) 보통	3) 보통
477	1) 동의합니다.	2) 여성	26	1) 만 19-29세	1) 예	4) 12시간 이상-18시간 미만	1) 예	4) 도돌폰3	3) 하루		10	10	1) SNS (소셜, 메신저, 채팅, 블로그 등)	3) 게임 (시뮬레이션, 롤플레잉, 아케이드, 액션, 보드, 게임머니, 게임아이템 등)	6) 사진 (사진 촬영 및 편집, 녹화, 갤러리 등)	15) 라이프스타일 (전화, 문자, 메세지, 이메일, 주소록, 설문조사, 일기장, 부동산, 배달, 배송조회 등)	10) 날씨 (날씨 정보, 날씨 위젯 등)	4	2	3	2	1	1	4) 매우 그렇다	3) 그런 편이다	3) 그런 편이다	1) 전혀 아니다	2) 약간 그렇다	2) 약간 그렇다	2) 약간 그렇다	3) 그런 편이다	2) 약간 그렇다	1) 전혀 아니다	3) 그런 편이다	3) 그런 편이다	2) 약간 그렇다	3) 그런 편이다	3) 그런 편이다	3) 보통	2)	3) 보통	3) 보통	3) 보통	3) 보통	3) 보통	2)	3) 보통	3) 보통	2)
478	1) 동의합니다.	1) 남성	46	3) 만 40세이상	1) 예	2) 1시간 이상-6시간 미만	2) 아니오				5	5	3) 게임 (시뮬레이션, 롤플레잉, 아케이드, 액션, 보드, 게임머니, 게임아이템 등)	9) 금융 (증권 정보, 금융 정보, 금융 보안, 폰뱅킹, 청구서, 멤버십, 가계부, 리워드앱 등)	13) 비즈니스 (문서 편집, 문서 뷰어, 캘린더, 일정 관리, 구인구직 등)	14) 교육 (동영상 강의, 사전, 번역기, 강의시간표, 출결관리 등)	2) 웹 (다음, 네이버, Google, 네이트, Chrome, Dolphin등)	1	1	2	1	1	1	2) 약간 그렇다	2) 약간 그렇다	1) 전혀 아니다	3) 그런 편이다	3) 그런 편이다	3) 그런 편이다	2) 약간 그렇다	3) 그런 편이다	3) 그런 편이다	1) 전혀 아니다	2) 약간 그렇다	3) 그런 편이다	3) 그런 편이다	2) 약간 그렇다	2) 약간 그렇다	2)	3) 보통	3) 보통	3) 보통	2)	3) 보통	3) 보통	4)	4)	4)	2)
479	1) 동의합니다.	1) 남성	39	2) 만 30-39세	1) 예	3) 6시간 이상-12시간 미만	1) 예	9) My Data Manager	904) 통신사 고객센터앱		12	7	3) 게임 (시뮬레이션, 롤플레잉, 아케이드, 액션, 보드, 게임머니, 게임아이템 등)	1) SNS (소셜, 메신저, 채팅, 블로그 등)	4) 엔터테인먼트 (뉴스, 도서, 만화, 미디어 및 동영상, 스포츠, 여행, 음악, 커뮤니티 등)	2) 웹 (다음, 네이버, Google, 네이트, Chrome, Dolphin등)	8) 교통 (지하철 노선, 버스 노선, 교통카드 충전, 교통정보, 네비게이션, 콜택시 등)	1	1	8	3	1	1	1) 전혀 아니다	2) 약간 그렇다	1) 전혀 아니다	1) 전혀 아니다	2) 약간 그렇다	1) 전혀 아니다	1) 전혀 아니다	1) 전혀 아니다	2) 약간 그렇다	2) 약간 그렇다	2) 약간 그렇다	2) 약간 그렇다	4) 매우 그렇다	4) 매우 그렇다	2) 약간 그렇다	3) 보통	2)	3) 보통	2)	4)	3) 보통	4)	4)	3) 보통	4)	4)
481	1) 동의합니다.	1) 남성	49	3) 만 40세이상	1) 예	2) 1시간 이상-6시간 미만	1) 예	11) 모바일 T world			4	2	1) SNS (소셜, 메신저, 채팅, 블로그 등)	2) 웹 (다음, 네이버, Google, 네이트, Chrome, Dolphin등)	7) 건강/운동 (운동량측정, 다이어트, 생리다이어리, 예방접종다이어리, 성분 분석 등)	6) 사진 (사진 촬영 및 편집, 녹화, 갤러리 등)	5) 쇼핑 (의류구입, 도서구입, 티켓구입, 중고거래 등)	1	1	1	1	1	1	2) 약간 그렇다	1) 전혀 아니다	3) 그런 편이다	1) 전혀 아니다	2) 약간 그렇다	3) 그런 편이다	3) 그런 편이다	2) 약간 그렇다	2) 약간 그렇다	1) 전혀 아니다	3) 그런 편이다	3) 그런 편이다	2) 약간 그렇다	3) 그런 편이다	2) 약간 그렇다	2)	3) 보통	4)	4)	3) 보통	4)	3) 보통	5) 매우 그렇다	4)	4)	3) 보통
483	1) 동의합니다.	2) 여성	41	3) 만 40세이상	1) 예	2) 1시간 이상-6시간 미만	1) 예	4) 도돌폰3			3	4	5) 쇼핑 (의류구입, 도서구입, 티켓구입, 중고거래 등)	10) 날씨 (날씨 정보, 날씨 위젯 등)	2) 웹 (다음, 네이버, Google, 네이트, Chrome, Dolphin등)	1) SNS (소셜, 메신저, 채팅, 블로그 등)	15) 라이프스타일 (전화, 문자, 메세지, 이메일, 주소록, 설문조사, 일기장, 부동산, 배달, 배송조회 등)	0	1	1	1	0	0	1) 전혀 아니다	2) 약간 그렇다	2) 약간 그렇다	2) 약간 그렇다	1) 전혀 아니다	1) 전혀 아니다	1) 전혀 아니다	2) 약간 그렇다	2) 약간 그렇다	3) 그런 편이다	2) 약간 그렇다	1) 전혀 아니다	2) 약간 그렇다	2) 약간 그렇다	3) 그런 편이다	3) 보통	3) 보통	2)	3) 보통	2)	3) 보통	2)	3) 보통	2)	4)	3) 보통
488	1) 동의합니다.	2) 여성	38	2) 만 30-39세	1) 예	2) 1시간 이상-6시간 미만	2) 아니오				6	8	4) 엔터테인먼트 (뉴스, 도서, 만화, 미디어 및 동영상, 스포츠, 여행, 음악, 커뮤니티 등)	15) 라이프스타일 (전화, 문자, 메세지, 이메일, 주소록, 설문조사, 일기장, 부동산, 배달, 배송조회 등)	5) 쇼핑 (의류구입, 도서구입, 티켓구입, 중고거래 등)	2) 웹 (다음, 네이버, Google, 네이트, Chrome, Dolphin등)	9) 금융 (증권 정보, 금융 정보, 금융 보안, 폰뱅킹, 청구서, 멤버십, 가계부, 리워드앱 등)	1	1	1	4	1	1	2) 약간 그렇다	3) 그런 편이다	3) 그런 편이다	3) 그런 편이다	1) 전혀 아니다	1) 전혀 아니다	1) 전혀 아니다	2) 약간 그렇다	1) 전혀 아니다	1) 전혀 아니다	2) 약간 그렇다	2) 약간 그렇다	2) 약간 그렇다	1) 전혀 아니다	3) 그런 편이다	3) 보통	4)	3) 보통	3) 보통	3) 보통	4)	4)	4)	3) 보통	3) 보통	3) 보통
489	1) 동의합니다.	1) 남성	34	2) 만 30-39세	1) 예	2) 1시간 이상-6시간 미만	1) 예	4) 도돌폰3			5	5	1) SNS (소셜, 메신저, 채팅, 블로그 등)	2) 웹 (다음, 네이버, Google, 네이트, Chrome, Dolphin등)	4) 엔터테인먼트 (뉴스, 도서, 만화, 미디어 및 동영상, 스포츠, 여행, 음악, 커뮤니티 등)	9) 금융 (증권 정보, 금융 정보, 금융 보안, 폰뱅킹, 청구서, 멤버십, 가계부, 리워드앱 등)	10) 날씨 (날씨 정보, 날씨 위젯 등)	3	2	0	0	0	0	1) 전혀 아니다	1) 전혀 아니다	1) 전혀 아니다	2) 약간 그렇다	2) 약간 그렇다	2) 약간 그렇다	1) 전혀 아니다	2) 약간 그렇다	2) 약간 그렇다	2) 약간 그렇다	1) 전혀 아니다	1) 전혀 아니다	2) 약간 그렇다	1) 전혀 아니다	1) 전혀 아니다	2)	2)	1) 전혀 아니다	4)	4)	2)	2)	3) 보통	2)	2)	3) 보통
490	1) 동의합니다.	1) 남성	32	2) 만 30-39세	1) 예	2) 1시간 이상-6시간 미만	1) 예	4) 도돌폰3			3	4	1) SNS (소셜, 메신저, 채팅, 블로그 등)	3) 게임 (시뮬레이션, 롤플레잉, 아케이드, 액션, 보드, 게임머니, 게임아이템 등)	15) 라이프스타일 (전화, 문자, 메세지, 이메일, 주소록, 설문조사, 일기장, 부동산, 배달, 배송조회 등)	10) 날씨 (날씨 정보, 날씨 위젯 등)	9) 금융 (증권 정보, 금융 정보, 금융 보안, 폰뱅킹, 청구서, 멤버십, 가계부, 리워드앱 등)	2	1	1	1	1	1	2) 약간 그렇다	1) 전혀 아니다	2) 약간 그렇다	3) 그런 편이다	1) 전혀 아니다	1) 전혀 아니다	1) 전혀 아니다	1) 전혀 아니다	1) 전혀 아니다	3) 그런 편이다	1) 전혀 아니다	1) 전혀 아니다	1) 전혀 아니다	1) 전혀 아니다	3) 그런 편이다	3) 보통	4)	3) 보통	4)	3) 보통	3) 보통	4)	4)	3) 보통	3) 보통	3) 보통
491	1) 동의합니다.	1) 남성	53	3) 만 40세이상	1) 예	2) 1시간 이상-6시간 미만	1) 예	525) 코레일톡			2	1	1) SNS (소셜, 메신저, 채팅, 블로그 등)	2) 웹 (다음, 네이버, Google, 네이트, Chrome, Dolphin등)	4) 엔터테인먼트 (뉴스, 도서, 만화, 미디어 및 동영상, 스포츠, 여행, 음악, 커뮤니티 등)	7) 건강/운동 (운동량측정, 다이어트, 생리다이어리, 예방접종다이어리, 성분 분석 등)	8) 교통 (지하철 노선, 버스 노선, 교통카드 충전, 교통정보, 네비게이션, 콜택시 등)	1	1	0	1	0	1	3) 그런 편이다	1) 전혀 아니다	1) 전혀 아니다	3) 그런 편이다	1) 전혀 아니다	1) 전혀 아니다	1) 전혀 아니다	1) 전혀 아니다	1) 전혀 아니다	4) 매우 그렇다	1) 전혀 아니다	1) 전혀 아니다	1) 전혀 아니다	1) 전혀 아니다	3) 그런 편이다	2)	2)	1) 전혀 아니다	1) 전혀 아니다	2)	2)	4)	2)	2)	2)	3) 보통
492	1) 동의합니다.	2) 여성	25	1) 만 19-29세	1) 예	3) 6시간 이상-12시간 미만	1) 예	4) 도돌폰3			6	12	1) SNS (소셜, 메신저, 채팅, 블로그 등)	2) 웹 (다음, 네이버, Google, 네이트, Chrome, Dolphin등)	6) 사진 (사진 촬영 및 편집, 녹화, 갤러리 등)	7) 건강/운동 (운동량측정, 다이어트, 생리다이어리, 예방접종다이어리, 성분 분석 등)	8) 교통 (지하철 노선, 버스 노선, 교통카드 충전, 교통정보, 네비게이션, 콜택시 등)	3	2	0	1	0	0	1) 전혀 아니다	1) 전혀 아니다	2) 약간 그렇다	3) 그런 편이다	1) 전혀 아니다	1) 전혀 아니다	1) 전혀 아니다	1) 전혀 아니다	1) 전혀 아니다	1) 전혀 아니다	1) 전혀 아니다	1) 전혀 아니다	1) 전혀 아니다	1) 전혀 아니다	1) 전혀 아니다	3) 보통	3) 보통	3) 보통	3) 보통	3) 보통	3) 보통	3) 보통	4)	3) 보통	3) 보통	3) 보통
499	1) 동의합니다.	2) 여성	33	2) 만 30-39세	1) 예	3) 6시간 이상-12시간 미만	1) 예	16) 스마트매니저			6	3	1) SNS (소셜, 메신저, 채팅, 블로그 등)	3) 게임 (시뮬레이션, 롤플레잉, 아케이드, 액션, 보드, 게임머니, 게임아이템 등)	5) 쇼핑 (의류구입, 도서구입, 티켓구입, 중고거래 등)	6) 사진 (사진 촬영 및 편집, 녹화, 갤러리 등)	7) 건강/운동 (운동량측정, 다이어트, 생리다이어리, 예방접종다이어리, 성분 분석 등)	1	1	1	1	1	1	1) 전혀 아니다	1) 전혀 아니다	1) 전혀 아니다	3) 그런 편이다	1) 전혀 아니다	1) 전혀 아니다	1) 전혀 아니다	1) 전혀 아니다	1) 전혀 아니다	3) 그런 편이다	1) 전혀 아니다	1) 전혀 아니다	2) 약간 그렇다	1) 전혀 아니다	1) 전혀 아니다	3) 보통	3) 보통	2)	3) 보통	2)	3) 보통	3) 보통	3) 보통	3) 보통	3) 보통	3) 보통
504	1) 동의합니다.	1) 남성	31	2) 만 30-39세	1) 예	2) 1시간 이상-6시간 미만	1) 예	1) 넌 얼마나 쓰니			4.2	8.1	1) SNS (소셜, 메신저, 채팅, 블로그 등)	3) 게임 (시뮬레이션, 롤플레잉, 아케이드, 액션, 보드, 게임머니, 게임아이템 등)	6) 사진 (사진 촬영 및 편집, 녹화, 갤러리 등)	8) 교통 (지하철 노선, 버스 노선, 교통카드 충전, 교통정보, 네비게이션, 콜택시 등)	10) 날씨 (날씨 정보, 날씨 위젯 등)	2	1	1	1	1	1	2) 약간 그렇다	3) 그런 편이다	2) 약간 그렇다	1) 전혀 아니다	2) 약간 그렇다	2) 약간 그렇다	3) 그런 편이다	3) 그런 편이다	3) 그런 편이다	1) 전혀 아니다	2) 약간 그렇다	2) 약간 그렇다	2) 약간 그렇다	3) 그런 편이다	2) 약간 그렇다	3) 보통	3) 보통	3) 보통	3) 보통	2)	3) 보통	4)	3) 보통	3) 보통	4)	2)
505	1) 동의합니다.	2) 여성	31	2) 만 30-39세	1) 예	3) 6시간 이상-12시간 미만	1) 예	503) V3			10	10	1) SNS (소셜, 메신저, 채팅, 블로그 등)	2) 웹 (다음, 네이버, Google, 네이트, Chrome, Dolphin등)	15) 라이프스타일 (전화, 문자, 메세지, 이메일, 주소록, 설문조사, 일기장, 부동산, 배달, 배송조회 등)	4) 엔터테인먼트 (뉴스, 도서, 만화, 미디어 및 동영상, 스포츠, 여행, 음악, 커뮤니티 등)	8) 교통 (지하철 노선, 버스 노선, 교통카드 충전, 교통정보, 네비게이션, 콜택시 등)	2	1	1	1	1	1	2) 약간 그렇다	1) 전혀 아니다	3) 그런 편이다	1) 전혀 아니다	2) 약간 그렇다	1) 전혀 아니다	2) 약간 그렇다	2) 약간 그렇다	2) 약간 그렇다	1) 전혀 아니다	2) 약간 그렇다	2) 약간 그렇다	3) 그런 편이다	2) 약간 그렇다	1) 전혀 아니다	3) 보통	2)	2)	3) 보통	3) 보통	3) 보통	3) 보통	2)	3) 보통	3) 보통	3) 보통
506	1) 동의합니다.	2) 여성	41	3) 만 40세이상	1) 예	3) 6시간 이상-12시간 미만	1) 예	4) 도돌폰3			12	12	1) SNS (소셜, 메신저, 채팅, 블로그 등)	2) 웹 (다음, 네이버, Google, 네이트, Chrome, Dolphin등)	3) 게임 (시뮬레이션, 롤플레잉, 아케이드, 액션, 보드, 게임머니, 게임아이템 등)	5) 쇼핑 (의류구입, 도서구입, 티켓구입, 중고거래 등)	9) 금융 (증권 정보, 금융 정보, 금융 보안, 폰뱅킹, 청구서, 멤버십, 가계부, 리워드앱 등)	5	2	2	1	1	1	1) 전혀 아니다	1) 전혀 아니다	2) 약간 그렇다	3) 그런 편이다	2) 약간 그렇다	2) 약간 그렇다	2) 약간 그렇다	3) 그런 편이다	2) 약간 그렇다	2) 약간 그렇다	2) 약간 그렇다	2) 약간 그렇다	3) 그런 편이다	2) 약간 그렇다	3) 그런 편이다	3) 보통	3) 보통	3) 보통	3) 보통	3) 보통	3) 보통	3) 보통	3) 보통	3) 보통	3) 보통	3) 보통
508	1) 동의합니다.	2) 여성	48	3) 만 40세이상	1) 예	3) 6시간 이상-12시간 미만	1) 예	4) 도돌폰3			8	4	3) 게임 (시뮬레이션, 롤플레잉, 아케이드, 액션, 보드, 게임머니, 게임아이템 등)	5) 쇼핑 (의류구입, 도서구입, 티켓구입, 중고거래 등)	9) 금융 (증권 정보, 금융 정보, 금융 보안, 폰뱅킹, 청구서, 멤버십, 가계부, 리워드앱 등)	8) 교통 (지하철 노선, 버스 노선, 교통카드 충전, 교통정보, 네비게이션, 콜택시 등)	15) 라이프스타일 (전화, 문자, 메세지, 이메일, 주소록, 설문조사, 일기장, 부동산, 배달, 배송조회 등)	0	1	3	1	2	1	1) 전혀 아니다	2) 약간 그렇다	3) 그런 편이다	2) 약간 그렇다	1) 전혀 아니다	1) 전혀 아니다	1) 전혀 아니다	2) 약간 그렇다	1) 전혀 아니다	2) 약간 그렇다	1) 전혀 아니다	1) 전혀 아니다	1) 전혀 아니다	2) 약간 그렇다	3) 그런 편이다	3) 보통	2)	3) 보통	3) 보통	2)	3) 보통	3) 보통	3) 보통	3) 보통	3) 보통	2)
509	1) 동의합니다.	2) 여성	38	2) 만 30-39세	1) 예	2) 1시간 이상-6시간 미만	2) 아니오				1	2	15) 라이프스타일 (전화, 문자, 메세지, 이메일, 주소록, 설문조사, 일기장, 부동산, 배달, 배송조회 등)	4) 엔터테인먼트 (뉴스, 도서, 만화, 미디어 및 동영상, 스포츠, 여행, 음악, 커뮤니티 등)	2) 웹 (다음, 네이버, Google, 네이트, Chrome, Dolphin등)	6) 사진 (사진 촬영 및 편집, 녹화, 갤러리 등)	9) 금융 (증권 정보, 금융 정보, 금융 보안, 폰뱅킹, 청구서, 멤버십, 가계부, 리워드앱 등)	0	1	0	1	0	0	1) 전혀 아니다	1) 전혀 아니다	1) 전혀 아니다	4) 매우 그렇다	1) 전혀 아니다	1) 전혀 아니다	1) 전혀 아니다	1) 전혀 아니다	1) 전혀 아니다	3) 그런 편이다	1) 전혀 아니다	1) 전혀 아니다	1) 전혀 아니다	1) 전혀 아니다	4) 매우 그렇다	2)	3) 보통	4)	3) 보통	2)	3) 보통	3) 보통	4)	4)	4)	2)
510	1) 동의합니다.	1) 남성	60	3) 만 40세이상	1) 예	2) 1시간 이상-6시간 미만	1) 예	565) 카카오톡	925) 연락처	513) 고속도로교통정보	4	4	2) 웹 (다음, 네이버, Google, 네이트, Chrome, Dolphin등)	1) SNS (소셜, 메신저, 채팅, 블로그 등)	4) 엔터테인먼트 (뉴스, 도서, 만화, 미디어 및 동영상, 스포츠, 여행, 음악, 커뮤니티 등)	8) 교통 (지하철 노선, 버스 노선, 교통카드 충전, 교통정보, 네비게이션, 콜택시 등)	10) 날씨 (날씨 정보, 날씨 위젯 등)	5	3	0	5	0	0	1) 전혀 아니다	2) 약간 그렇다	2) 약간 그렇다	2) 약간 그렇다	2) 약간 그렇다	1) 전혀 아니다	1) 전혀 아니다	2) 약간 그렇다	2) 약간 그렇다	3) 그런 편이다	2) 약간 그렇다	1) 전혀 아니다	2) 약간 그렇다	1) 전혀 아니다	3) 그런 편이다	3) 보통	3) 보통	3) 보통	3) 보통	3) 보통	4)	4)	3) 보통	5) 매우 그렇다	3) 보통	3) 보통
511	1) 동의합니다.	1) 남성	21	1) 만 19-29세	1) 예	3) 6시간 이상-12시간 미만	1) 예	1) 넌 얼마나 쓰니			13	16	1) SNS (소셜, 메신저, 채팅, 블로그 등)	2) 웹 (다음, 네이버, Google, 네이트, Chrome, Dolphin등)	4) 엔터테인먼트 (뉴스, 도서, 만화, 미디어 및 동영상, 스포츠, 여행, 음악, 커뮤니티 등)	5) 쇼핑 (의류구입, 도서구입, 티켓구입, 중고거래 등)	9) 금융 (증권 정보, 금융 정보, 금융 보안, 폰뱅킹, 청구서, 멤버십, 가계부, 리워드앱 등)	10	6	0	2	5	1	2) 약간 그렇다	2) 약간 그렇다	1) 전혀 아니다	2) 약간 그렇다	1) 전혀 아니다	1) 전혀 아니다	1) 전혀 아니다	2) 약간 그렇다	1) 전혀 아니다	2) 약간 그렇다	1) 전혀 아니다	1) 전혀 아니다	1) 전혀 아니다	1) 전혀 아니다	3) 그런 편이다	4)	4)	4)	4)	4)	3) 보통	3) 보통	3) 보통	3) 보통	3) 보통	3) 보통
512	1) 동의합니다.	1) 남성	23	1) 만 19-29세	1) 예	2) 1시간 이상-6시간 미만	2) 아니오				3.6	5	4) 엔터테인먼트 (뉴스, 도서, 만화, 미디어 및 동영상, 스포츠, 여행, 음악, 커뮤니티 등)	1) SNS (소셜, 메신저, 채팅, 블로그 등)	3) 게임 (시뮬레이션, 롤플레잉, 아케이드, 액션, 보드, 게임머니, 게임아이템 등)	5) 쇼핑 (의류구입, 도서구입, 티켓구입, 중고거래 등)	2) 웹 (다음, 네이버, Google, 네이트, Chrome, Dolphin등)	5	1	2	3	2	1	3) 그런 편이다	1) 전혀 아니다	2) 약간 그렇다	3) 그런 편이다	2) 약간 그렇다	1) 전혀 아니다	1) 전혀 아니다	1) 전혀 아니다	2) 약간 그렇다	3) 그런 편이다	1) 전혀 아니다	2) 약간 그렇다	2) 약간 그렇다	1) 전혀 아니다	3) 그런 편이다	4)	4)	2)	2)	3) 보통	4)	2)	4)	2)	2)	2)
514	1) 동의합니다.	1) 남성	34	2) 만 30-39세	1) 예	2) 1시간 이상-6시간 미만	2) 아니오				3	3	2) 웹 (다음, 네이버, Google, 네이트, Chrome, Dolphin등)	4) 엔터테인먼트 (뉴스, 도서, 만화, 미디어 및 동영상, 스포츠, 여행, 음악, 커뮤니티 등)	1) SNS (소셜, 메신저, 채팅, 블로그 등)	8) 교통 (지하철 노선, 버스 노선, 교통카드 충전, 교통정보, 네비게이션, 콜택시 등)	6) 사진 (사진 촬영 및 편집, 녹화, 갤러리 등)	1	1	0	1	0	0	4) 매우 그렇다	1) 전혀 아니다	4) 매우 그렇다	4) 매우 그렇다	2) 약간 그렇다	1) 전혀 아니다	2) 약간 그렇다	1) 전혀 아니다	2) 약간 그렇다	2) 약간 그렇다	1) 전혀 아니다	4) 매우 그렇다	2) 약간 그렇다	1) 전혀 아니다	1) 전혀 아니다	3) 보통	3) 보통	3) 보통	3) 보통	3) 보통	3) 보통	4)	4)	3) 보통	3) 보통	3) 보통
515	1) 동의합니다.	2) 여성	25	1) 만 19-29세	1) 예	2) 1시간 이상-6시간 미만	1) 예	6) KT고객센터			6	6	1) SNS (소셜, 메신저, 채팅, 블로그 등)	6) 사진 (사진 촬영 및 편집, 녹화, 갤러리 등)	3) 게임 (시뮬레이션, 롤플레잉, 아케이드, 액션, 보드, 게임머니, 게임아이템 등)	4) 엔터테인먼트 (뉴스, 도서, 만화, 미디어 및 동영상, 스포츠, 여행, 음악, 커뮤니티 등)	2) 웹 (다음, 네이버, Google, 네이트, Chrome, Dolphin등)	1	1	1	1	1	1	3) 그런 편이다	2) 약간 그렇다	3) 그런 편이다	2) 약간 그렇다	2) 약간 그렇다	2) 약간 그렇다	2) 약간 그렇다	2) 약간 그렇다	1) 전혀 아니다	2) 약간 그렇다	2) 약간 그렇다	3) 그런 편이다	3) 그런 편이다	1) 전혀 아니다	1) 전혀 아니다	3) 보통	4)	3) 보통	3) 보통	2)	4)	3) 보통	2)	2)	4)	1) 전혀 아니다
516	1) 동의합니다.	1) 남성	34	2) 만 30-39세	1) 예	2) 1시간 이상-6시간 미만	1) 예	22) 쿠키즈	8) mobile fence		2	3	2) 웹 (다음, 네이버, Google, 네이트, Chrome, Dolphin등)	4) 엔터테인먼트 (뉴스, 도서, 만화, 미디어 및 동영상, 스포츠, 여행, 음악, 커뮤니티 등)	1) SNS (소셜, 메신저, 채팅, 블로그 등)	9) 금융 (증권 정보, 금융 정보, 금융 보안, 폰뱅킹, 청구서, 멤버십, 가계부, 리워드앱 등)	13) 비즈니스 (문서 편집, 문서 뷰어, 캘린더, 일정 관리, 구인구직 등)	1	1	0	1	0	1	2) 약간 그렇다	1) 전혀 아니다	2) 약간 그렇다	2) 약간 그렇다	1) 전혀 아니다	2) 약간 그렇다	2) 약간 그렇다	2) 약간 그렇다	1) 전혀 아니다	2) 약간 그렇다	1) 전혀 아니다	1) 전혀 아니다	2) 약간 그렇다	1) 전혀 아니다	2) 약간 그렇다	3) 보통	2)	2)	3) 보통	2)	3) 보통	4)	4)	4)	2)	2)
519	1) 동의합니다.	2) 여성	33	2) 만 30-39세	1) 예	2) 1시간 이상-6시간 미만	2) 아니오				2.5	2.5	6) 사진 (사진 촬영 및 편집, 녹화, 갤러리 등)	9) 금융 (증권 정보, 금융 정보, 금융 보안, 폰뱅킹, 청구서, 멤버십, 가계부, 리워드앱 등)	10) 날씨 (날씨 정보, 날씨 위젯 등)	1) SNS (소셜, 메신저, 채팅, 블로그 등)	2) 웹 (다음, 네이버, Google, 네이트, Chrome, Dolphin등)	1	1	0	0	0	0	1) 전혀 아니다	1) 전혀 아니다	1) 전혀 아니다	3) 그런 편이다	1) 전혀 아니다	1) 전혀 아니다	1) 전혀 아니다	1) 전혀 아니다	1) 전혀 아니다	3) 그런 편이다	1) 전혀 아니다	2) 약간 그렇다	1) 전혀 아니다	1) 전혀 아니다	3) 그런 편이다	3) 보통	3) 보통	4)	3) 보통	2)	3) 보통	4)	3) 보통	3) 보통	2)	2)
520	1) 동의합니다.	1) 남성	52	3) 만 40세이상	1) 예	2) 1시간 이상-6시간 미만	2) 아니오				1	2	1) SNS (소셜, 메신저, 채팅, 블로그 등)	2) 웹 (다음, 네이버, Google, 네이트, Chrome, Dolphin등)	3) 게임 (시뮬레이션, 롤플레잉, 아케이드, 액션, 보드, 게임머니, 게임아이템 등)	6) 사진 (사진 촬영 및 편집, 녹화, 갤러리 등)	10) 날씨 (날씨 정보, 날씨 위젯 등)	1	1	1	0	0	0	1) 전혀 아니다	1) 전혀 아니다	1) 전혀 아니다	2) 약간 그렇다	1) 전혀 아니다	1) 전혀 아니다	1) 전혀 아니다	1) 전혀 아니다	1) 전혀 아니다	4) 매우 그렇다	1) 전혀 아니다	1) 전혀 아니다	1) 전혀 아니다	1) 전혀 아니다	4) 매우 그렇다	3) 보통	4)	4)	4)	1) 전혀 아니다	4)	4)	3) 보통	4)	3) 보통	3) 보통
521	1) 동의합니다.	1) 남성	36	2) 만 30-39세	1) 예	2) 1시간 이상-6시간 미만	2) 아니오				1	1	1) SNS (소셜, 메신저, 채팅, 블로그 등)	4) 엔터테인먼트 (뉴스, 도서, 만화, 미디어 및 동영상, 스포츠, 여행, 음악, 커뮤니티 등)	6) 사진 (사진 촬영 및 편집, 녹화, 갤러리 등)	2) 웹 (다음, 네이버, Google, 네이트, Chrome, Dolphin등)	10) 날씨 (날씨 정보, 날씨 위젯 등)	1	0	0	0	0	0	4) 매우 그렇다	2) 약간 그렇다	1) 전혀 아니다	3) 그런 편이다	1) 전혀 아니다	1) 전혀 아니다	1) 전혀 아니다	1) 전혀 아니다	1) 전혀 아니다	4) 매우 그렇다	1) 전혀 아니다	1) 전혀 아니다	1) 전혀 아니다	1) 전혀 아니다	4) 매우 그렇다	3) 보통	2)	3) 보통	3) 보통	4)	3) 보통	4)	4)	4)	3) 보통	4)
522	1) 동의합니다.	2) 여성	36	2) 만 30-39세	1) 예	2) 1시간 이상-6시간 미만	1) 예	1) 넌 얼마나 쓰니	909) 데이터사용량	22) 쿠키즈	4	2	2) 웹 (다음, 네이버, Google, 네이트, Chrome, Dolphin등)	13) 비즈니스 (문서 편집, 문서 뷰어, 캘린더, 일정 관리, 구인구직 등)	15) 라이프스타일 (전화, 문자, 메세지, 이메일, 주소록, 설문조사, 일기장, 부동산, 배달, 배송조회 등)	5) 쇼핑 (의류구입, 도서구입, 티켓구입, 중고거래 등)	3) 게임 (시뮬레이션, 롤플레잉, 아케이드, 액션, 보드, 게임머니, 게임아이템 등)	0	2	0	1	1	0	3) 그런 편이다	3) 그런 편이다	3) 그런 편이다	2) 약간 그렇다	3) 그런 편이다	1) 전혀 아니다	2) 약간 그렇다	3) 그런 편이다	1) 전혀 아니다	3) 그런 편이다	1) 전혀 아니다	2) 약간 그렇다	2) 약간 그렇다	1) 전혀 아니다	1) 전혀 아니다	2)	3) 보통	3) 보통	4)	2)	5) 매우 그렇다	4)	3) 보통	4)	4)	4)
525	1) 동의합니다.	1) 남성	25	1) 만 19-29세	1) 예	3) 6시간 이상-12시간 미만	2) 아니오				6	6	1) SNS (소셜, 메신저, 채팅, 블로그 등)	2) 웹 (다음, 네이버, Google, 네이트, Chrome, Dolphin등)	3) 게임 (시뮬레이션, 롤플레잉, 아케이드, 액션, 보드, 게임머니, 게임아이템 등)	6) 사진 (사진 촬영 및 편집, 녹화, 갤러리 등)	8) 교통 (지하철 노선, 버스 노선, 교통카드 충전, 교통정보, 네비게이션, 콜택시 등)	3	2	1	1	1	1	2) 약간 그렇다	1) 전혀 아니다	2) 약간 그렇다	3) 그런 편이다	1) 전혀 아니다	1) 전혀 아니다	1) 전혀 아니다	1) 전혀 아니다	1) 전혀 아니다	1) 전혀 아니다	1) 전혀 아니다	2) 약간 그렇다	3) 그런 편이다	1) 전혀 아니다	2) 약간 그렇다	1) 전혀 아니다	5) 매우 그렇다	3) 보통	3) 보통	1) 전혀 아니다	3) 보통	3) 보통	3) 보통	3) 보통	3) 보통	3) 보통
527	1) 동의합니다.	1) 남성	24	1) 만 19-29세	1) 예	2) 1시간 이상-6시간 미만	2) 아니오				4	4	1) SNS (소셜, 메신저, 채팅, 블로그 등)	6) 사진 (사진 촬영 및 편집, 녹화, 갤러리 등)	3) 게임 (시뮬레이션, 롤플레잉, 아케이드, 액션, 보드, 게임머니, 게임아이템 등)	8) 교통 (지하철 노선, 버스 노선, 교통카드 충전, 교통정보, 네비게이션, 콜택시 등)	2) 웹 (다음, 네이버, Google, 네이트, Chrome, Dolphin등)	1	1	1	1	0	0	2) 약간 그렇다	1) 전혀 아니다	1) 전혀 아니다	3) 그런 편이다	1) 전혀 아니다	1) 전혀 아니다	2) 약간 그렇다	1) 전혀 아니다	2) 약간 그렇다	3) 그런 편이다	2) 약간 그렇다	2) 약간 그렇다	2) 약간 그렇다	1) 전혀 아니다	3) 그런 편이다	2)	4)	3) 보통	3) 보통	3) 보통	3) 보통	2)	3) 보통	3) 보통	4)	4)
528	1) 동의합니다.	2) 여성	33	2) 만 30-39세	1) 예	2) 1시간 이상-6시간 미만	2) 아니오				5	3	1) SNS (소셜, 메신저, 채팅, 블로그 등)	2) 웹 (다음, 네이버, Google, 네이트, Chrome, Dolphin등)	4) 엔터테인먼트 (뉴스, 도서, 만화, 미디어 및 동영상, 스포츠, 여행, 음악, 커뮤니티 등)	6) 사진 (사진 촬영 및 편집, 녹화, 갤러리 등)	8) 교통 (지하철 노선, 버스 노선, 교통카드 충전, 교통정보, 네비게이션, 콜택시 등)	2	1	0	1	1	0	2) 약간 그렇다	3) 그런 편이다	3) 그런 편이다	1) 전혀 아니다	2) 약간 그렇다	1) 전혀 아니다	2) 약간 그렇다	2) 약간 그렇다	1) 전혀 아니다	2) 약간 그렇다	2) 약간 그렇다	2) 약간 그렇다	2) 약간 그렇다	2) 약간 그렇다	1) 전혀 아니다	3) 보통	4)	4)	3) 보통	3) 보통	3) 보통	4)	4)	4)	4)	2)
529	1) 동의합니다.	2) 여성	32	2) 만 30-39세	1) 예	2) 1시간 이상-6시간 미만	1) 예	913) 만땅	505) 배터리 세이버		6	4	15) 라이프스타일 (전화, 문자, 메세지, 이메일, 주소록, 설문조사, 일기장, 부동산, 배달, 배송조회 등)	1) SNS (소셜, 메신저, 채팅, 블로그 등)	5) 쇼핑 (의류구입, 도서구입, 티켓구입, 중고거래 등)	12) 도구/생산성 (계산기, 녹음기, 키보드, 블루투스, 위치알림, 백신, 웹하드, 루팅, 메모리 관리 등)	2) 웹 (다음, 네이버, Google, 네이트, Chrome, Dolphin등)	1	1	1	1	1	1	2) 약간 그렇다	1) 전혀 아니다	3) 그런 편이다	2) 약간 그렇다	1) 전혀 아니다	1) 전혀 아니다	2) 약간 그렇다	1) 전혀 아니다	1) 전혀 아니다	2) 약간 그렇다	1) 전혀 아니다	2) 약간 그렇다	3) 그런 편이다	3) 그런 편이다	2) 약간 그렇다	2)	4)	4)	4)	2)	4)	5) 매우 그렇다	4)	3) 보통	2)	2)
530	1) 동의합니다.	2) 여성	31	2) 만 30-39세	1) 예	2) 1시간 이상-6시간 미만	2) 아니오				2	0.3	2) 웹 (다음, 네이버, Google, 네이트, Chrome, Dolphin등)	4) 엔터테인먼트 (뉴스, 도서, 만화, 미디어 및 동영상, 스포츠, 여행, 음악, 커뮤니티 등)	5) 쇼핑 (의류구입, 도서구입, 티켓구입, 중고거래 등)	6) 사진 (사진 촬영 및 편집, 녹화, 갤러리 등)	9) 금융 (증권 정보, 금융 정보, 금융 보안, 폰뱅킹, 청구서, 멤버십, 가계부, 리워드앱 등)	0	1	0	0	3	1	2) 약간 그렇다	1) 전혀 아니다	2) 약간 그렇다	3) 그런 편이다	3) 그런 편이다	1) 전혀 아니다	1) 전혀 아니다	1) 전혀 아니다	1) 전혀 아니다	2) 약간 그렇다	1) 전혀 아니다	1) 전혀 아니다	2) 약간 그렇다	1) 전혀 아니다	3) 그런 편이다	3) 보통	3) 보통	3) 보통	3) 보통	3) 보통	2)	2)	3) 보통	3) 보통	3) 보통	4)
533	1) 동의합니다.	1) 남성	52	3) 만 40세이상	1) 예	2) 1시간 이상-6시간 미만	1) 예	6) KT고객센터			1	1	7) 건강/운동 (운동량측정, 다이어트, 생리다이어리, 예방접종다이어리, 성분 분석 등)	4) 엔터테인먼트 (뉴스, 도서, 만화, 미디어 및 동영상, 스포츠, 여행, 음악, 커뮤니티 등)	1) SNS (소셜, 메신저, 채팅, 블로그 등)	2) 웹 (다음, 네이버, Google, 네이트, Chrome, Dolphin등)	5) 쇼핑 (의류구입, 도서구입, 티켓구입, 중고거래 등)	2	1	1	1	1	1	2) 약간 그렇다	2) 약간 그렇다	3) 그런 편이다	3) 그런 편이다	2) 약간 그렇다	2) 약간 그렇다	2) 약간 그렇다	2) 약간 그렇다	2) 약간 그렇다	3) 그런 편이다	1) 전혀 아니다	3) 그런 편이다	2) 약간 그렇다	1) 전혀 아니다	2) 약간 그렇다	4)	2)	4)	4)	2)	3) 보통	3) 보통	3) 보통	4)	3) 보통	3) 보통
534	1) 동의합니다.	2) 여성	34	2) 만 30-39세	1) 예	2) 1시간 이상-6시간 미만	2) 아니오				3	4.5	1) SNS (소셜, 메신저, 채팅, 블로그 등)	2) 웹 (다음, 네이버, Google, 네이트, Chrome, Dolphin등)	3) 게임 (시뮬레이션, 롤플레잉, 아케이드, 액션, 보드, 게임머니, 게임아이템 등)	4) 엔터테인먼트 (뉴스, 도서, 만화, 미디어 및 동영상, 스포츠, 여행, 음악, 커뮤니티 등)	5) 쇼핑 (의류구입, 도서구입, 티켓구입, 중고거래 등)	0	0	0	1	0	0	2) 약간 그렇다	1) 전혀 아니다	2) 약간 그렇다	3) 그런 편이다	1) 전혀 아니다	1) 전혀 아니다	1) 전혀 아니다	1) 전혀 아니다	1) 전혀 아니다	2) 약간 그렇다	1) 전혀 아니다	2) 약간 그렇다	2) 약간 그렇다	1) 전혀 아니다	3) 그런 편이다	3) 보통	5) 매우 그렇다	3) 보통	3) 보통	3) 보통	3) 보통	2)	2)	3) 보통	1) 전혀 아니다	3) 보통
535	1) 동의합니다.	2) 여성	35	2) 만 30-39세	1) 예	2) 1시간 이상-6시간 미만	1) 예	12) 고클린			3	8	2) 웹 (다음, 네이버, Google, 네이트, Chrome, Dolphin등)	1) SNS (소셜, 메신저, 채팅, 블로그 등)	6) 사진 (사진 촬영 및 편집, 녹화, 갤러리 등)	9) 금융 (증권 정보, 금융 정보, 금융 보안, 폰뱅킹, 청구서, 멤버십, 가계부, 리워드앱 등)	12) 도구/생산성 (계산기, 녹음기, 키보드, 블루투스, 위치알림, 백신, 웹하드, 루팅, 메모리 관리 등)	1	1	1	1	1	1	2) 약간 그렇다	2) 약간 그렇다	1) 전혀 아니다	3) 그런 편이다	1) 전혀 아니다	1) 전혀 아니다	1) 전혀 아니다	2) 약간 그렇다	1) 전혀 아니다	3) 그런 편이다	1) 전혀 아니다	1) 전혀 아니다	1) 전혀 아니다	1) 전혀 아니다	4) 매우 그렇다	1) 전혀 아니다	3) 보통	2)	4)	2)	4)	4)	2)	4)	5) 매우 그렇다	4)
536	1) 동의합니다.	2) 여성	36	2) 만 30-39세	1) 예	4) 12시간 이상-18시간 미만	1) 예	501) 360 Security			6	8	2) 웹 (다음, 네이버, Google, 네이트, Chrome, Dolphin등)	3) 게임 (시뮬레이션, 롤플레잉, 아케이드, 액션, 보드, 게임머니, 게임아이템 등)	5) 쇼핑 (의류구입, 도서구입, 티켓구입, 중고거래 등)	7) 건강/운동 (운동량측정, 다이어트, 생리다이어리, 예방접종다이어리, 성분 분석 등)	8) 교통 (지하철 노선, 버스 노선, 교통카드 충전, 교통정보, 네비게이션, 콜택시 등)	1	2	3	2	2	1	2) 약간 그렇다	1) 전혀 아니다	2) 약간 그렇다	2) 약간 그렇다	1) 전혀 아니다	1) 전혀 아니다	1) 전혀 아니다	1) 전혀 아니다	1) 전혀 아니다	2) 약간 그렇다	1) 전혀 아니다	2) 약간 그렇다	2) 약간 그렇다	2) 약간 그렇다	2) 약간 그렇다	3) 보통	4)	4)	3) 보통	2)	3) 보통	3) 보통	3) 보통	3) 보통	3) 보통	3) 보통
539	1) 동의합니다.	2) 여성	45	3) 만 40세이상	1) 예	2) 1시간 이상-6시간 미만	2) 아니오				5	5	6) 사진 (사진 촬영 및 편집, 녹화, 갤러리 등)	10) 날씨 (날씨 정보, 날씨 위젯 등)	12) 도구/생산성 (계산기, 녹음기, 키보드, 블루투스, 위치알림, 백신, 웹하드, 루팅, 메모리 관리 등)	9) 금융 (증권 정보, 금융 정보, 금융 보안, 폰뱅킹, 청구서, 멤버십, 가계부, 리워드앱 등)	2) 웹 (다음, 네이버, Google, 네이트, Chrome, Dolphin등)	1	2	0	0	1	1	2) 약간 그렇다	1) 전혀 아니다	2) 약간 그렇다	3) 그런 편이다	1) 전혀 아니다	1) 전혀 아니다	1) 전혀 아니다	1) 전혀 아니다	1) 전혀 아니다	3) 그런 편이다	1) 전혀 아니다	2) 약간 그렇다	2) 약간 그렇다	1) 전혀 아니다	3) 그런 편이다	3) 보통	4)	3) 보통	3) 보통	2)	3) 보통	4)	4)	4)	3) 보통	3) 보통
541	1) 동의합니다.	2) 여성	29	1) 만 19-29세	1) 예	4) 12시간 이상-18시간 미만	2) 아니오				16	16	2) 웹 (다음, 네이버, Google, 네이트, Chrome, Dolphin등)	1) SNS (소셜, 메신저, 채팅, 블로그 등)	3) 게임 (시뮬레이션, 롤플레잉, 아케이드, 액션, 보드, 게임머니, 게임아이템 등)	15) 라이프스타일 (전화, 문자, 메세지, 이메일, 주소록, 설문조사, 일기장, 부동산, 배달, 배송조회 등)	10) 날씨 (날씨 정보, 날씨 위젯 등)	4	5	3	0	0	0	1) 전혀 아니다	1) 전혀 아니다	2) 약간 그렇다	3) 그런 편이다	1) 전혀 아니다	1) 전혀 아니다	1) 전혀 아니다	1) 전혀 아니다	1) 전혀 아니다	2) 약간 그렇다	1) 전혀 아니다	2) 약간 그렇다	2) 약간 그렇다	1) 전혀 아니다	3) 그런 편이다	5) 매우 그렇다	3) 보통	3) 보통	3) 보통	3) 보통	3) 보통	2)	2)	2)	2)	2)
542	1) 동의합니다.	2) 여성	45	3) 만 40세이상	1) 예	2) 1시간 이상-6시간 미만	2) 아니오				8	4	1) SNS (소셜, 메신저, 채팅, 블로그 등)	9) 금융 (증권 정보, 금융 정보, 금융 보안, 폰뱅킹, 청구서, 멤버십, 가계부, 리워드앱 등)	6) 사진 (사진 촬영 및 편집, 녹화, 갤러리 등)	15) 라이프스타일 (전화, 문자, 메세지, 이메일, 주소록, 설문조사, 일기장, 부동산, 배달, 배송조회 등)	5) 쇼핑 (의류구입, 도서구입, 티켓구입, 중고거래 등)	3	1	1	1	1	1	2) 약간 그렇다	1) 전혀 아니다	1) 전혀 아니다	1) 전혀 아니다	1) 전혀 아니다	1) 전혀 아니다	1) 전혀 아니다	1) 전혀 아니다	1) 전혀 아니다	3) 그런 편이다	1) 전혀 아니다	1) 전혀 아니다	1) 전혀 아니다	1) 전혀 아니다	1) 전혀 아니다	3) 보통	3) 보통	1) 전혀 아니다	2)	1) 전혀 아니다	3) 보통	2)	3) 보통	3) 보통	3) 보통	2)
546	1) 동의합니다.	2) 여성	44	3) 만 40세이상	1) 예	2) 1시간 이상-6시간 미만	2) 아니오				5	3	5) 쇼핑 (의류구입, 도서구입, 티켓구입, 중고거래 등)	2) 웹 (다음, 네이버, Google, 네이트, Chrome, Dolphin등)	9) 금융 (증권 정보, 금융 정보, 금융 보안, 폰뱅킹, 청구서, 멤버십, 가계부, 리워드앱 등)	10) 날씨 (날씨 정보, 날씨 위젯 등)	14) 교육 (동영상 강의, 사전, 번역기, 강의시간표, 출결관리 등)	1	1	1	0	1	2	2) 약간 그렇다	1) 전혀 아니다	4) 매우 그렇다	2) 약간 그렇다	2) 약간 그렇다	2) 약간 그렇다	2) 약간 그렇다	1) 전혀 아니다	2) 약간 그렇다	1) 전혀 아니다	1) 전혀 아니다	4) 매우 그렇다	2) 약간 그렇다	1) 전혀 아니다	1) 전혀 아니다	1) 전혀 아니다	5) 매우 그렇다	3) 보통	3) 보통	1) 전혀 아니다	3) 보통	2)	3) 보통	3) 보통	3) 보통	3) 보통
547	1) 동의합니다.	1) 남성	27	1) 만 19-29세	1) 예	2) 1시간 이상-6시간 미만	1) 예	4) 도돌폰3			3	5	3) 게임 (시뮬레이션, 롤플레잉, 아케이드, 액션, 보드, 게임머니, 게임아이템 등)	2) 웹 (다음, 네이버, Google, 네이트, Chrome, Dolphin등)	1) SNS (소셜, 메신저, 채팅, 블로그 등)	14) 교육 (동영상 강의, 사전, 번역기, 강의시간표, 출결관리 등)	8) 교통 (지하철 노선, 버스 노선, 교통카드 충전, 교통정보, 네비게이션, 콜택시 등)	1	1	2	1	5	5	2) 약간 그렇다	1) 전혀 아니다	2) 약간 그렇다	3) 그런 편이다	2) 약간 그렇다	1) 전혀 아니다	1) 전혀 아니다	1) 전혀 아니다	2) 약간 그렇다	2) 약간 그렇다	1) 전혀 아니다	2) 약간 그렇다	2) 약간 그렇다	1) 전혀 아니다	3) 그런 편이다	3) 보통	3) 보통	3) 보통	3) 보통	2)	3) 보통	4)	4)	3) 보통	3) 보통	3) 보통
548	1) 동의합니다.	1) 남성	25	1) 만 19-29세	1) 예	3) 6시간 이상-12시간 미만	1) 예	931) 프로그래밍			6	10	1) SNS (소셜, 메신저, 채팅, 블로그 등)	2) 웹 (다음, 네이버, Google, 네이트, Chrome, Dolphin등)	3) 게임 (시뮬레이션, 롤플레잉, 아케이드, 액션, 보드, 게임머니, 게임아이템 등)	10) 날씨 (날씨 정보, 날씨 위젯 등)	9) 금융 (증권 정보, 금융 정보, 금융 보안, 폰뱅킹, 청구서, 멤버십, 가계부, 리워드앱 등)	3	2	1	0	0	0	2) 약간 그렇다	3) 그런 편이다	3) 그런 편이다	3) 그런 편이다	2) 약간 그렇다	2) 약간 그렇다	3) 그런 편이다	1) 전혀 아니다	2) 약간 그렇다	1) 전혀 아니다	3) 그런 편이다	2) 약간 그렇다	3) 그런 편이다	3) 그런 편이다	3) 그런 편이다	3) 보통	3) 보통	3) 보통	3) 보통	3) 보통	1) 전혀 아니다	2)	3) 보통	2)	3) 보통	3) 보통
549	1) 동의합니다.	2) 여성	34	2) 만 30-39세	1) 예	4) 12시간 이상-18시간 미만	2) 아니오				14	15	1) SNS (소셜, 메신저, 채팅, 블로그 등)	3) 게임 (시뮬레이션, 롤플레잉, 아케이드, 액션, 보드, 게임머니, 게임아이템 등)	2) 웹 (다음, 네이버, Google, 네이트, Chrome, Dolphin등)	6) 사진 (사진 촬영 및 편집, 녹화, 갤러리 등)	5) 쇼핑 (의류구입, 도서구입, 티켓구입, 중고거래 등)	3	5	2	1	2	1	2) 약간 그렇다	3) 그런 편이다	3) 그런 편이다	2) 약간 그렇다	1) 전혀 아니다	3) 그런 편이다	3) 그런 편이다	3) 그런 편이다	2) 약간 그렇다	1) 전혀 아니다	1) 전혀 아니다	2) 약간 그렇다	3) 그런 편이다	2) 약간 그렇다	2) 약간 그렇다	3) 보통	3) 보통	1) 전혀 아니다	3) 보통	5) 매우 그렇다	5) 매우 그렇다	3) 보통	3) 보통	3) 보통	5) 매우 그렇다	3) 보통
550	1) 동의합니다.	2) 여성	29	1) 만 19-29세	1) 예	3) 6시간 이상-12시간 미만	2) 아니오				5	8	2) 웹 (다음, 네이버, Google, 네이트, Chrome, Dolphin등)	1) SNS (소셜, 메신저, 채팅, 블로그 등)	10) 날씨 (날씨 정보, 날씨 위젯 등)	8) 교통 (지하철 노선, 버스 노선, 교통카드 충전, 교통정보, 네비게이션, 콜택시 등)	4) 엔터테인먼트 (뉴스, 도서, 만화, 미디어 및 동영상, 스포츠, 여행, 음악, 커뮤니티 등)	1	2	0	1	1	1	1) 전혀 아니다	1) 전혀 아니다	2) 약간 그렇다	2) 약간 그렇다	3) 그런 편이다	1) 전혀 아니다	2) 약간 그렇다	1) 전혀 아니다	2) 약간 그렇다	1) 전혀 아니다	1) 전혀 아니다	2) 약간 그렇다	3) 그런 편이다	1) 전혀 아니다	3) 그런 편이다	2)	3) 보통	3) 보통	3) 보통	3) 보통	4)	2)	2)	2)	1) 전혀 아니다	2)
551	1) 동의합니다.	1) 남성	42	3) 만 40세이상	1) 예	3) 6시간 이상-12시간 미만	1) 예	505) 배터리 세이버			8	4	1) SNS (소셜, 메신저, 채팅, 블로그 등)	5) 쇼핑 (의류구입, 도서구입, 티켓구입, 중고거래 등)	8) 교통 (지하철 노선, 버스 노선, 교통카드 충전, 교통정보, 네비게이션, 콜택시 등)	2) 웹 (다음, 네이버, Google, 네이트, Chrome, Dolphin등)	4) 엔터테인먼트 (뉴스, 도서, 만화, 미디어 및 동영상, 스포츠, 여행, 음악, 커뮤니티 등)	1	2	5	1	1	0	2) 약간 그렇다	2) 약간 그렇다	2) 약간 그렇다	3) 그런 편이다	2) 약간 그렇다	2) 약간 그렇다	3) 그런 편이다	2) 약간 그렇다	2) 약간 그렇다	3) 그런 편이다	2) 약간 그렇다	2) 약간 그렇다	2) 약간 그렇다	2) 약간 그렇다	3) 그런 편이다	3) 보통	3) 보통	3) 보통	3) 보통	3) 보통	4)	4)	3) 보통	2)	3) 보통	4)
553	1) 동의합니다.	2) 여성	43	3) 만 40세이상	1) 예	2) 1시간 이상-6시간 미만	1) 예	3) 하루			2	2	1) SNS (소셜, 메신저, 채팅, 블로그 등)	3) 게임 (시뮬레이션, 롤플레잉, 아케이드, 액션, 보드, 게임머니, 게임아이템 등)	4) 엔터테인먼트 (뉴스, 도서, 만화, 미디어 및 동영상, 스포츠, 여행, 음악, 커뮤니티 등)	5) 쇼핑 (의류구입, 도서구입, 티켓구입, 중고거래 등)	6) 사진 (사진 촬영 및 편집, 녹화, 갤러리 등)	5	3	5	3	3	1	3) 그런 편이다	1) 전혀 아니다	2) 약간 그렇다	2) 약간 그렇다	2) 약간 그렇다	1) 전혀 아니다	2) 약간 그렇다	1) 전혀 아니다	1) 전혀 아니다	1) 전혀 아니다	1) 전혀 아니다	1) 전혀 아니다	1) 전혀 아니다	1) 전혀 아니다	2) 약간 그렇다	3) 보통	3) 보통	3) 보통	3) 보통	3) 보통	4)	4)	3) 보통	4)	3) 보통	3) 보통
554	1) 동의합니다.	2) 여성	24	1) 만 19-29세	1) 예	2) 1시간 이상-6시간 미만	2) 아니오				5	8	1) SNS (소셜, 메신저, 채팅, 블로그 등)	2) 웹 (다음, 네이버, Google, 네이트, Chrome, Dolphin등)	5) 쇼핑 (의류구입, 도서구입, 티켓구입, 중고거래 등)	6) 사진 (사진 촬영 및 편집, 녹화, 갤러리 등)	8) 교통 (지하철 노선, 버스 노선, 교통카드 충전, 교통정보, 네비게이션, 콜택시 등)	3	1	0	0	1	0	2) 약간 그렇다	3) 그런 편이다	2) 약간 그렇다	1) 전혀 아니다	1) 전혀 아니다	2) 약간 그렇다	2) 약간 그렇다	4) 매우 그렇다	1) 전혀 아니다	1) 전혀 아니다	2) 약간 그렇다	2) 약간 그렇다	3) 그런 편이다	2) 약간 그렇다	1) 전혀 아니다	3) 보통	3) 보통	3) 보통	3) 보통	3) 보통	3) 보통	3) 보통	3) 보통	2)	3) 보통	3) 보통
555	1) 동의합니다.	1) 남성	30	2) 만 30-39세	1) 예	2) 1시간 이상-6시간 미만	2) 아니오				2	3	2) 웹 (다음, 네이버, Google, 네이트, Chrome, Dolphin등)	3) 게임 (시뮬레이션, 롤플레잉, 아케이드, 액션, 보드, 게임머니, 게임아이템 등)	1) SNS (소셜, 메신저, 채팅, 블로그 등)	15) 라이프스타일 (전화, 문자, 메세지, 이메일, 주소록, 설문조사, 일기장, 부동산, 배달, 배송조회 등)	8) 교통 (지하철 노선, 버스 노선, 교통카드 충전, 교통정보, 네비게이션, 콜택시 등)	1	2	2	1	1	1	1) 전혀 아니다	1) 전혀 아니다	2) 약간 그렇다	2) 약간 그렇다	1) 전혀 아니다	1) 전혀 아니다	1) 전혀 아니다	1) 전혀 아니다	2) 약간 그렇다	3) 그런 편이다	2) 약간 그렇다	1) 전혀 아니다	2) 약간 그렇다	1) 전혀 아니다	3) 그런 편이다	1) 전혀 아니다	5) 매우 그렇다	3) 보통	4)	1) 전혀 아니다	3) 보통	4)	3) 보통	3) 보통	4)	3) 보통
556	1) 동의합니다.	2) 여성	30	2) 만 30-39세	1) 예	2) 1시간 이상-6시간 미만	2) 아니오				3	6	4) 엔터테인먼트 (뉴스, 도서, 만화, 미디어 및 동영상, 스포츠, 여행, 음악, 커뮤니티 등)	8) 교통 (지하철 노선, 버스 노선, 교통카드 충전, 교통정보, 네비게이션, 콜택시 등)	2) 웹 (다음, 네이버, Google, 네이트, Chrome, Dolphin등)	1) SNS (소셜, 메신저, 채팅, 블로그 등)	6) 사진 (사진 촬영 및 편집, 녹화, 갤러리 등)	1	1	0	3	1	1	3) 그런 편이다	3) 그런 편이다	2) 약간 그렇다	2) 약간 그렇다	2) 약간 그렇다	2) 약간 그렇다	1) 전혀 아니다	2) 약간 그렇다	1) 전혀 아니다	2) 약간 그렇다	1) 전혀 아니다	1) 전혀 아니다	2) 약간 그렇다	2) 약간 그렇다	3) 그런 편이다	3) 보통	4)	3) 보통	4)	4)	4)	3) 보통	4)	4)	3) 보통	3) 보통
557	1) 동의합니다.	1) 남성	40	3) 만 40세이상	1) 예	3) 6시간 이상-12시간 미만	1) 예	8) mobile fence			6	10	1) SNS (소셜, 메신저, 채팅, 블로그 등)	2) 웹 (다음, 네이버, Google, 네이트, Chrome, Dolphin등)	3) 게임 (시뮬레이션, 롤플레잉, 아케이드, 액션, 보드, 게임머니, 게임아이템 등)	5) 쇼핑 (의류구입, 도서구입, 티켓구입, 중고거래 등)	6) 사진 (사진 촬영 및 편집, 녹화, 갤러리 등)	1	3	1	1	2	2	3) 그런 편이다	2) 약간 그렇다	3) 그런 편이다	2) 약간 그렇다	4) 매우 그렇다	3) 그런 편이다	3) 그런 편이다	3) 그런 편이다	4) 매우 그렇다	1) 전혀 아니다	2) 약간 그렇다	3) 그런 편이다	3) 그런 편이다	3) 그런 편이다	1) 전혀 아니다	4)	2)	2)	2)	4)	2)	1) 전혀 아니다	1) 전혀 아니다	1) 전혀 아니다	1) 전혀 아니다	2)
558	1) 동의합니다.	2) 여성	43	3) 만 40세이상	1) 예	4) 12시간 이상-18시간 미만	2) 아니오				12	18	1) SNS (소셜, 메신저, 채팅, 블로그 등)	2) 웹 (다음, 네이버, Google, 네이트, Chrome, Dolphin등)	3) 게임 (시뮬레이션, 롤플레잉, 아케이드, 액션, 보드, 게임머니, 게임아이템 등)	6) 사진 (사진 촬영 및 편집, 녹화, 갤러리 등)	8) 교통 (지하철 노선, 버스 노선, 교통카드 충전, 교통정보, 네비게이션, 콜택시 등)	7	2	3	1	1	0	2) 약간 그렇다	1) 전혀 아니다	2) 약간 그렇다	3) 그런 편이다	1) 전혀 아니다	1) 전혀 아니다	1) 전혀 아니다	1) 전혀 아니다	1) 전혀 아니다	2) 약간 그렇다	1) 전혀 아니다	1) 전혀 아니다	2) 약간 그렇다	1) 전혀 아니다	1) 전혀 아니다	3) 보통	3) 보통	3) 보통	3) 보통	2)	3) 보통	3) 보통	3) 보통	3) 보통	3) 보통	2)
560	1) 동의합니다.	2) 여성	45	3) 만 40세이상	1) 예	2) 1시간 이상-6시간 미만	2) 아니오				5	5	1) SNS (소셜, 메신저, 채팅, 블로그 등)	2) 웹 (다음, 네이버, Google, 네이트, Chrome, Dolphin등)	5) 쇼핑 (의류구입, 도서구입, 티켓구입, 중고거래 등)	9) 금융 (증권 정보, 금융 정보, 금융 보안, 폰뱅킹, 청구서, 멤버십, 가계부, 리워드앱 등)	4) 엔터테인먼트 (뉴스, 도서, 만화, 미디어 및 동영상, 스포츠, 여행, 음악, 커뮤니티 등)	1	1	0	1	1	1	3) 그런 편이다	2) 약간 그렇다	2) 약간 그렇다	1) 전혀 아니다	1) 전혀 아니다	1) 전혀 아니다	2) 약간 그렇다	2) 약간 그렇다	1) 전혀 아니다	2) 약간 그렇다	2) 약간 그렇다	1) 전혀 아니다	2) 약간 그렇다	2) 약간 그렇다	1) 전혀 아니다	4)	3) 보통	3) 보통	3) 보통	3) 보통	3) 보통	4)	2)	3) 보통	3) 보통	3) 보통
561	1) 동의합니다.	2) 여성	35	2) 만 30-39세	1) 예	3) 6시간 이상-12시간 미만	1) 예	998) 없다			8	10	1) SNS (소셜, 메신저, 채팅, 블로그 등)	5) 쇼핑 (의류구입, 도서구입, 티켓구입, 중고거래 등)	2) 웹 (다음, 네이버, Google, 네이트, Chrome, Dolphin등)	4) 엔터테인먼트 (뉴스, 도서, 만화, 미디어 및 동영상, 스포츠, 여행, 음악, 커뮤니티 등)	9) 금융 (증권 정보, 금융 정보, 금융 보안, 폰뱅킹, 청구서, 멤버십, 가계부, 리워드앱 등)	5	1	5	1	2	1	3) 그런 편이다	1) 전혀 아니다	2) 약간 그렇다	2) 약간 그렇다	1) 전혀 아니다	1) 전혀 아니다	2) 약간 그렇다	1) 전혀 아니다	2) 약간 그렇다	2) 약간 그렇다	1) 전혀 아니다	2) 약간 그렇다	2) 약간 그렇다	1) 전혀 아니다	2) 약간 그렇다	3) 보통	3) 보통	3) 보통	3) 보통	3) 보통	4)	3) 보통	4)	3) 보통	3) 보통	2)
564	1) 동의합니다.	1) 남성	28	1) 만 19-29세	1) 예	3) 6시간 이상-12시간 미만	1) 예	4) 도돌폰3			6	6	4) 엔터테인먼트 (뉴스, 도서, 만화, 미디어 및 동영상, 스포츠, 여행, 음악, 커뮤니티 등)	2) 웹 (다음, 네이버, Google, 네이트, Chrome, Dolphin등)	1) SNS (소셜, 메신저, 채팅, 블로그 등)	12) 도구/생산성 (계산기, 녹음기, 키보드, 블루투스, 위치알림, 백신, 웹하드, 루팅, 메모리 관리 등)	15) 라이프스타일 (전화, 문자, 메세지, 이메일, 주소록, 설문조사, 일기장, 부동산, 배달, 배송조회 등)	1	1	1	3	1	0	1) 전혀 아니다	1) 전혀 아니다	1) 전혀 아니다	2) 약간 그렇다	1) 전혀 아니다	1) 전혀 아니다	1) 전혀 아니다	1) 전혀 아니다	1) 전혀 아니다	4) 매우 그렇다	1) 전혀 아니다	1) 전혀 아니다	1) 전혀 아니다	1) 전혀 아니다	1) 전혀 아니다	3) 보통	3) 보통	2)	3) 보통	3) 보통	3) 보통	3) 보통	3) 보통	3) 보통	3) 보통	2)
565	1) 동의합니다.	2) 여성	30	2) 만 30-39세	1) 예	5) 18시간 이상-24시간 미만	1) 예	4) 도돌폰3			16	19	6) 사진 (사진 촬영 및 편집, 녹화, 갤러리 등)	1) SNS (소셜, 메신저, 채팅, 블로그 등)	8) 교통 (지하철 노선, 버스 노선, 교통카드 충전, 교통정보, 네비게이션, 콜택시 등)	5) 쇼핑 (의류구입, 도서구입, 티켓구입, 중고거래 등)	3) 게임 (시뮬레이션, 롤플레잉, 아케이드, 액션, 보드, 게임머니, 게임아이템 등)	10	2	4	2	2	1	1) 전혀 아니다	1) 전혀 아니다	2) 약간 그렇다	2) 약간 그렇다	1) 전혀 아니다	1) 전혀 아니다	1) 전혀 아니다	2) 약간 그렇다	2) 약간 그렇다	1) 전혀 아니다	1) 전혀 아니다	2) 약간 그렇다	2) 약간 그렇다	1) 전혀 아니다	1) 전혀 아니다	3) 보통	3) 보통	2)	3) 보통	3) 보통	3) 보통	3) 보통	4)	3) 보통	3) 보통	2)
568	1) 동의합니다.	2) 여성	28	1) 만 19-29세	1) 예	4) 12시간 이상-18시간 미만	1) 예	4) 도돌폰3	3) 하루		8	12	4) 엔터테인먼트 (뉴스, 도서, 만화, 미디어 및 동영상, 스포츠, 여행, 음악, 커뮤니티 등)	9) 금융 (증권 정보, 금융 정보, 금융 보안, 폰뱅킹, 청구서, 멤버십, 가계부, 리워드앱 등)	1) SNS (소셜, 메신저, 채팅, 블로그 등)	2) 웹 (다음, 네이버, Google, 네이트, Chrome, Dolphin등)	7) 건강/운동 (운동량측정, 다이어트, 생리다이어리, 예방접종다이어리, 성분 분석 등)	1	1	1	3	1	1	4) 매우 그렇다	4) 매우 그렇다	4) 매우 그렇다	1) 전혀 아니다	3) 그런 편이다	2) 약간 그렇다	4) 매우 그렇다	4) 매우 그렇다	4) 매우 그렇다	1) 전혀 아니다	3) 그런 편이다	3) 그런 편이다	4) 매우 그렇다	4) 매우 그렇다	1) 전혀 아니다	3) 보통	4)	3) 보통	3) 보통	2)	3) 보통	4)	4)	4)	4)	1) 전혀 아니다
572	1) 동의합니다.	1) 남성	26	1) 만 19-29세	1) 예	3) 6시간 이상-12시간 미만	1) 예	904) 통신사 고객센터앱			5	8	2) 웹 (다음, 네이버, Google, 네이트, Chrome, Dolphin등)	1) SNS (소셜, 메신저, 채팅, 블로그 등)	3) 게임 (시뮬레이션, 롤플레잉, 아케이드, 액션, 보드, 게임머니, 게임아이템 등)	4) 엔터테인먼트 (뉴스, 도서, 만화, 미디어 및 동영상, 스포츠, 여행, 음악, 커뮤니티 등)	5) 쇼핑 (의류구입, 도서구입, 티켓구입, 중고거래 등)	1	1	1	1	1	1	3) 그런 편이다	2) 약간 그렇다	3) 그런 편이다	2) 약간 그렇다	3) 그런 편이다	3) 그런 편이다	3) 그런 편이다	3) 그런 편이다	3) 그런 편이다	3) 그런 편이다	2) 약간 그렇다	2) 약간 그렇다	3) 그런 편이다	2) 약간 그렇다	3) 그런 편이다	3) 보통	3) 보통	3) 보통	3) 보통	3) 보통	3) 보통	3) 보통	3) 보통	3) 보통	3) 보통	3) 보통
574	1) 동의합니다.	2) 여성	41	3) 만 40세이상	1) 예	2) 1시간 이상-6시간 미만	1) 예	23) 키즈락			1	1	1) SNS (소셜, 메신저, 채팅, 블로그 등)	4) 엔터테인먼트 (뉴스, 도서, 만화, 미디어 및 동영상, 스포츠, 여행, 음악, 커뮤니티 등)	15) 라이프스타일 (전화, 문자, 메세지, 이메일, 주소록, 설문조사, 일기장, 부동산, 배달, 배송조회 등)	2) 웹 (다음, 네이버, Google, 네이트, Chrome, Dolphin등)	3) 게임 (시뮬레이션, 롤플레잉, 아케이드, 액션, 보드, 게임머니, 게임아이템 등)	1	0	0	0	0	0	2) 약간 그렇다	2) 약간 그렇다	2) 약간 그렇다	1) 전혀 아니다	1) 전혀 아니다	1) 전혀 아니다	1) 전혀 아니다	2) 약간 그렇다	1) 전혀 아니다	3) 그런 편이다	2) 약간 그렇다	1) 전혀 아니다	2) 약간 그렇다	2) 약간 그렇다	1) 전혀 아니다	3) 보통	2)	3) 보통	3) 보통	2)	3) 보통	3) 보통	3) 보통	2)	3) 보통	2)
575	1) 동의합니다.	2) 여성	27	1) 만 19-29세	1) 예	3) 6시간 이상-12시간 미만	2) 아니오				5	10	1) SNS (소셜, 메신저, 채팅, 블로그 등)	2) 웹 (다음, 네이버, Google, 네이트, Chrome, Dolphin등)	4) 엔터테인먼트 (뉴스, 도서, 만화, 미디어 및 동영상, 스포츠, 여행, 음악, 커뮤니티 등)	5) 쇼핑 (의류구입, 도서구입, 티켓구입, 중고거래 등)	6) 사진 (사진 촬영 및 편집, 녹화, 갤러리 등)	4	1	0	1	1	1	2) 약간 그렇다	1) 전혀 아니다	3) 그런 편이다	1) 전혀 아니다	1) 전혀 아니다	1) 전혀 아니다	2) 약간 그렇다	2) 약간 그렇다	1) 전혀 아니다	1) 전혀 아니다	2) 약간 그렇다	2) 약간 그렇다	2) 약간 그렇다	2) 약간 그렇다	1) 전혀 아니다	2)	4)	4)	4)	2)	5) 매우 그렇다	5) 매우 그렇다	4)	5) 매우 그렇다	5) 매우 그렇다	2)
576	1) 동의합니다.	2) 여성	26	1) 만 19-29세	1) 예	3) 6시간 이상-12시간 미만	1) 예	3) 하루			12	12	3) 게임 (시뮬레이션, 롤플레잉, 아케이드, 액션, 보드, 게임머니, 게임아이템 등)	9) 금융 (증권 정보, 금융 정보, 금융 보안, 폰뱅킹, 청구서, 멤버십, 가계부, 리워드앱 등)	5) 쇼핑 (의류구입, 도서구입, 티켓구입, 중고거래 등)	1) SNS (소셜, 메신저, 채팅, 블로그 등)	6) 사진 (사진 촬영 및 편집, 녹화, 갤러리 등)	1	2	5	1	2	1	1) 전혀 아니다	1) 전혀 아니다	2) 약간 그렇다	2) 약간 그렇다	3) 그런 편이다	2) 약간 그렇다	2) 약간 그렇다	1) 전혀 아니다	2) 약간 그렇다	2) 약간 그렇다	1) 전혀 아니다	1) 전혀 아니다	2) 약간 그렇다	1) 전혀 아니다	3) 그런 편이다	3) 보통	3) 보통	3) 보통	3) 보통	3) 보통	3) 보통	3) 보통	3) 보통	3) 보통	3) 보통	3) 보통
579	1) 동의합니다.	1) 남성	24	1) 만 19-29세	1) 예	4) 12시간 이상-18시간 미만	1) 예	6) KT고객센터	4) 도돌폰3		8	10	2) 웹 (다음, 네이버, Google, 네이트, Chrome, Dolphin등)	3) 게임 (시뮬레이션, 롤플레잉, 아케이드, 액션, 보드, 게임머니, 게임아이템 등)	1) SNS (소셜, 메신저, 채팅, 블로그 등)	5) 쇼핑 (의류구입, 도서구입, 티켓구입, 중고거래 등)	8) 교통 (지하철 노선, 버스 노선, 교통카드 충전, 교통정보, 네비게이션, 콜택시 등)	1	2	4	2	1	1	4) 매우 그렇다	2) 약간 그렇다	3) 그런 편이다	2) 약간 그렇다	2) 약간 그렇다	2) 약간 그렇다	3) 그런 편이다	3) 그런 편이다	1) 전혀 아니다	2) 약간 그렇다	1) 전혀 아니다	2) 약간 그렇다	3) 그런 편이다	1) 전혀 아니다	2) 약간 그렇다	3) 보통	4)	4)	4)	2)	4)	4)	4)	3) 보통	3) 보통	3) 보통
582	1) 동의합니다.	1) 남성	25	1) 만 19-29세	1) 예	2) 1시간 이상-6시간 미만	2) 아니오				4.5	6	4) 엔터테인먼트 (뉴스, 도서, 만화, 미디어 및 동영상, 스포츠, 여행, 음악, 커뮤니티 등)	3) 게임 (시뮬레이션, 롤플레잉, 아케이드, 액션, 보드, 게임머니, 게임아이템 등)	1) SNS (소셜, 메신저, 채팅, 블로그 등)	8) 교통 (지하철 노선, 버스 노선, 교통카드 충전, 교통정보, 네비게이션, 콜택시 등)	9) 금융 (증권 정보, 금융 정보, 금융 보안, 폰뱅킹, 청구서, 멤버십, 가계부, 리워드앱 등)	1	1	2	1	1	1	2) 약간 그렇다	1) 전혀 아니다	1) 전혀 아니다	3) 그런 편이다	1) 전혀 아니다	1) 전혀 아니다	1) 전혀 아니다	1) 전혀 아니다	1) 전혀 아니다	3) 그런 편이다	1) 전혀 아니다	1) 전혀 아니다	1) 전혀 아니다	1) 전혀 아니다	3) 그런 편이다	1) 전혀 아니다	4)	2)	2)	1) 전혀 아니다	2)	3) 보통	3) 보통	3) 보통	4)	1) 전혀 아니다
583	1) 동의합니다.	2) 여성	26	1) 만 19-29세	1) 예	4) 12시간 이상-18시간 미만	1) 예	4) 도돌폰3			12	20	1) SNS (소셜, 메신저, 채팅, 블로그 등)	2) 웹 (다음, 네이버, Google, 네이트, Chrome, Dolphin등)	3) 게임 (시뮬레이션, 롤플레잉, 아케이드, 액션, 보드, 게임머니, 게임아이템 등)	4) 엔터테인먼트 (뉴스, 도서, 만화, 미디어 및 동영상, 스포츠, 여행, 음악, 커뮤니티 등)	5) 쇼핑 (의류구입, 도서구입, 티켓구입, 중고거래 등)	5	4	3	2	1	0	3) 그런 편이다	3) 그런 편이다	3) 그런 편이다	2) 약간 그렇다	3) 그런 편이다	2) 약간 그렇다	2) 약간 그렇다	3) 그런 편이다	3) 그런 편이다	2) 약간 그렇다	1) 전혀 아니다	1) 전혀 아니다	3) 그런 편이다	3) 그런 편이다	2) 약간 그렇다	3) 보통	4)	2)	2)	2)	4)	4)	2)	2)	2)	4)
588	1) 동의합니다.	1) 남성	21	1) 만 19-29세	1) 예	3) 6시간 이상-12시간 미만	1) 예	4) 도돌폰3			5	6	1) SNS (소셜, 메신저, 채팅, 블로그 등)	2) 웹 (다음, 네이버, Google, 네이트, Chrome, Dolphin등)	5) 쇼핑 (의류구입, 도서구입, 티켓구입, 중고거래 등)	4) 엔터테인먼트 (뉴스, 도서, 만화, 미디어 및 동영상, 스포츠, 여행, 음악, 커뮤니티 등)	10) 날씨 (날씨 정보, 날씨 위젯 등)	2	1	0	1	1	0	2) 약간 그렇다	1) 전혀 아니다	1) 전혀 아니다	2) 약간 그렇다	1) 전혀 아니다	1) 전혀 아니다	1) 전혀 아니다	1) 전혀 아니다	1) 전혀 아니다	3) 그런 편이다	2) 약간 그렇다	1) 전혀 아니다	1) 전혀 아니다	1) 전혀 아니다	3) 그런 편이다	3) 보통	3) 보통	3) 보통	3) 보통	3) 보통	3) 보통	3) 보통	4)	3) 보통	3) 보통	3) 보통
591	1) 동의합니다.	1) 남성	28	1) 만 19-29세	1) 예	3) 6시간 이상-12시간 미만	1) 예	4) 도돌폰3			8	12	1) SNS (소셜, 메신저, 채팅, 블로그 등)	3) 게임 (시뮬레이션, 롤플레잉, 아케이드, 액션, 보드, 게임머니, 게임아이템 등)	4) 엔터테인먼트 (뉴스, 도서, 만화, 미디어 및 동영상, 스포츠, 여행, 음악, 커뮤니티 등)	14) 교육 (동영상 강의, 사전, 번역기, 강의시간표, 출결관리 등)	15) 라이프스타일 (전화, 문자, 메세지, 이메일, 주소록, 설문조사, 일기장, 부동산, 배달, 배송조회 등)	3	1	1	1	1	1	3) 그런 편이다	2) 약간 그렇다	3) 그런 편이다	1) 전혀 아니다	2) 약간 그렇다	2) 약간 그렇다	3) 그런 편이다	3) 그런 편이다	3) 그런 편이다	2) 약간 그렇다	3) 그런 편이다	3) 그런 편이다	2) 약간 그렇다	3) 그런 편이다	3) 그런 편이다	3) 보통	3) 보통	3) 보통	3) 보통	3) 보통	4)	3) 보통	3) 보통	3) 보통	3) 보통	3) 보통
599	1) 동의합니다.	2) 여성	26	1) 만 19-29세	1) 예	3) 6시간 이상-12시간 미만	1) 예	3) 하루			6	10	1) SNS (소셜, 메신저, 채팅, 블로그 등)	2) 웹 (다음, 네이버, Google, 네이트, Chrome, Dolphin등)	4) 엔터테인먼트 (뉴스, 도서, 만화, 미디어 및 동영상, 스포츠, 여행, 음악, 커뮤니티 등)	5) 쇼핑 (의류구입, 도서구입, 티켓구입, 중고거래 등)	3) 게임 (시뮬레이션, 롤플레잉, 아케이드, 액션, 보드, 게임머니, 게임아이템 등)	2	1	1	1	1	0	1) 전혀 아니다	2) 약간 그렇다	2) 약간 그렇다	2) 약간 그렇다	1) 전혀 아니다	2) 약간 그렇다	3) 그런 편이다	3) 그런 편이다	3) 그런 편이다	1) 전혀 아니다	2) 약간 그렇다	2) 약간 그렇다	3) 그런 편이다	3) 그런 편이다	3) 그런 편이다	3) 보통	4)	3) 보통	4)	2)	3) 보통	2)	3) 보통	3) 보통	4)	3) 보통
605	1) 동의합니다.	1) 남성	26	1) 만 19-29세	1) 예	3) 6시간 이상-12시간 미만	2) 아니오				6	8	2) 웹 (다음, 네이버, Google, 네이트, Chrome, Dolphin등)	3) 게임 (시뮬레이션, 롤플레잉, 아케이드, 액션, 보드, 게임머니, 게임아이템 등)	4) 엔터테인먼트 (뉴스, 도서, 만화, 미디어 및 동영상, 스포츠, 여행, 음악, 커뮤니티 등)	15) 라이프스타일 (전화, 문자, 메세지, 이메일, 주소록, 설문조사, 일기장, 부동산, 배달, 배송조회 등)	1) SNS (소셜, 메신저, 채팅, 블로그 등)	2	1	1	1	1	0	3) 그런 편이다	2) 약간 그렇다	2) 약간 그렇다	2) 약간 그렇다	2) 약간 그렇다	1) 전혀 아니다	2) 약간 그렇다	2) 약간 그렇다	2) 약간 그렇다	1) 전혀 아니다	2) 약간 그렇다	3) 그런 편이다	3) 그런 편이다	3) 그런 편이다	1) 전혀 아니다	3) 보통	3) 보통	3) 보통	3) 보통	3) 보통	4)	4)	4)	3) 보통	4)	3) 보통
607	1) 동의합니다.	1) 남성	43	3) 만 40세이상	1) 예	3) 6시간 이상-12시간 미만	1) 예	928) 은행	902) 게임	514) 날씨	10	20	2) 웹 (다음, 네이버, Google, 네이트, Chrome, Dolphin등)	3) 게임 (시뮬레이션, 롤플레잉, 아케이드, 액션, 보드, 게임머니, 게임아이템 등)	6) 사진 (사진 촬영 및 편집, 녹화, 갤러리 등)	8) 교통 (지하철 노선, 버스 노선, 교통카드 충전, 교통정보, 네비게이션, 콜택시 등)	10) 날씨 (날씨 정보, 날씨 위젯 등)	3	2	1	1	1	2	2) 약간 그렇다	3) 그런 편이다	3) 그런 편이다	3) 그런 편이다	2) 약간 그렇다	3) 그런 편이다	3) 그런 편이다	3) 그런 편이다	2) 약간 그렇다	3) 그런 편이다	2) 약간 그렇다	3) 그런 편이다	3) 그런 편이다	3) 그런 편이다	3) 그런 편이다	3) 보통	3) 보통	4)	4)	3) 보통	4)	3) 보통	3) 보통	4)	3) 보통	3) 보통
609	1) 동의합니다.	1) 남성	22	1) 만 19-29세	1) 예	2) 1시간 이상-6시간 미만	1) 예	14) 마시멜로			5	7	1) SNS (소셜, 메신저, 채팅, 블로그 등)	3) 게임 (시뮬레이션, 롤플레잉, 아케이드, 액션, 보드, 게임머니, 게임아이템 등)	2) 웹 (다음, 네이버, Google, 네이트, Chrome, Dolphin등)	4) 엔터테인먼트 (뉴스, 도서, 만화, 미디어 및 동영상, 스포츠, 여행, 음악, 커뮤니티 등)	15) 라이프스타일 (전화, 문자, 메세지, 이메일, 주소록, 설문조사, 일기장, 부동산, 배달, 배송조회 등)	1	1	2	1	1	1	2) 약간 그렇다	3) 그런 편이다	3) 그런 편이다	1) 전혀 아니다	2) 약간 그렇다	2) 약간 그렇다	2) 약간 그렇다	2) 약간 그렇다	3) 그런 편이다	1) 전혀 아니다	2) 약간 그렇다	2) 약간 그렇다	2) 약간 그렇다	1) 전혀 아니다	1) 전혀 아니다	4)	4)	3) 보통	4)	2)	4)	5) 매우 그렇다	4)	4)	3) 보통	2)
613	1) 동의합니다.	2) 여성	48	3) 만 40세이상	1) 예	2) 1시간 이상-6시간 미만	2) 아니오				4	4	8) 교통 (지하철 노선, 버스 노선, 교통카드 충전, 교통정보, 네비게이션, 콜택시 등)	4) 엔터테인먼트 (뉴스, 도서, 만화, 미디어 및 동영상, 스포츠, 여행, 음악, 커뮤니티 등)	10) 날씨 (날씨 정보, 날씨 위젯 등)	1) SNS (소셜, 메신저, 채팅, 블로그 등)	2) 웹 (다음, 네이버, Google, 네이트, Chrome, Dolphin등)	1	1	0	2	0	0	2) 약간 그렇다	1) 전혀 아니다	2) 약간 그렇다	3) 그런 편이다	1) 전혀 아니다	2) 약간 그렇다	1) 전혀 아니다	1) 전혀 아니다	1) 전혀 아니다	3) 그런 편이다	2) 약간 그렇다	1) 전혀 아니다	2) 약간 그렇다	1) 전혀 아니다	3) 그런 편이다	2)	4)	3) 보통	4)	2)	4)	4)	3) 보통	3) 보통	4)	3) 보통
617	1) 동의합니다.	2) 여성	21	1) 만 19-29세	1) 예	2) 1시간 이상-6시간 미만	2) 아니오				3	5	1) SNS (소셜, 메신저, 채팅, 블로그 등)	3) 게임 (시뮬레이션, 롤플레잉, 아케이드, 액션, 보드, 게임머니, 게임아이템 등)	6) 사진 (사진 촬영 및 편집, 녹화, 갤러리 등)	5) 쇼핑 (의류구입, 도서구입, 티켓구입, 중고거래 등)	10) 날씨 (날씨 정보, 날씨 위젯 등)	2	5	1	5	5	5	3) 그런 편이다	2) 약간 그렇다	2) 약간 그렇다	1) 전혀 아니다	1) 전혀 아니다	2) 약간 그렇다	1) 전혀 아니다	2) 약간 그렇다	1) 전혀 아니다	1) 전혀 아니다	1) 전혀 아니다	2) 약간 그렇다	2) 약간 그렇다	2) 약간 그렇다	2) 약간 그렇다	1) 전혀 아니다	5) 매우 그렇다	5) 매우 그렇다	5) 매우 그렇다	5) 매우 그렇다	5) 매우 그렇다	5) 매우 그렇다	5) 매우 그렇다	5) 매우 그렇다	5) 매우 그렇다	1) 전혀 아니다
625	1) 동의합니다.	1) 남성	24	1) 만 19-29세	1) 예	2) 1시간 이상-6시간 미만	2) 아니오				4	6	1) SNS (소셜, 메신저, 채팅, 블로그 등)	4) 엔터테인먼트 (뉴스, 도서, 만화, 미디어 및 동영상, 스포츠, 여행, 음악, 커뮤니티 등)	2) 웹 (다음, 네이버, Google, 네이트, Chrome, Dolphin등)	5) 쇼핑 (의류구입, 도서구입, 티켓구입, 중고거래 등)	6) 사진 (사진 촬영 및 편집, 녹화, 갤러리 등)	7	1	0	5	1	0	1) 전혀 아니다	2) 약간 그렇다	3) 그런 편이다	1) 전혀 아니다	1) 전혀 아니다	1) 전혀 아니다	1) 전혀 아니다	2) 약간 그렇다	1) 전혀 아니다	1) 전혀 아니다	2) 약간 그렇다	2) 약간 그렇다	3) 그런 편이다	3) 그런 편이다	1) 전혀 아니다	3) 보통	4)	2)	4)	2)	4)	4)	3) 보통	4)	4)	4)
626	1) 동의합니다.	2) 여성	27	1) 만 19-29세	1) 예	2) 1시간 이상-6시간 미만	2) 아니오				2	2	6) 사진 (사진 촬영 및 편집, 녹화, 갤러리 등)	1) SNS (소셜, 메신저, 채팅, 블로그 등)	3) 게임 (시뮬레이션, 롤플레잉, 아케이드, 액션, 보드, 게임머니, 게임아이템 등)	5) 쇼핑 (의류구입, 도서구입, 티켓구입, 중고거래 등)	15) 라이프스타일 (전화, 문자, 메세지, 이메일, 주소록, 설문조사, 일기장, 부동산, 배달, 배송조회 등)	1	1	1	1	1	1	4) 매우 그렇다	2) 약간 그렇다	4) 매우 그렇다	1) 전혀 아니다	2) 약간 그렇다	1) 전혀 아니다	2) 약간 그렇다	3) 그런 편이다	1) 전혀 아니다	1) 전혀 아니다	2) 약간 그렇다	2) 약간 그렇다	4) 매우 그렇다	2) 약간 그렇다	1) 전혀 아니다	3) 보통	4)	3) 보통	3) 보통	1) 전혀 아니다	4)	2)	2)	2)	3) 보통	3) 보통
634	1) 동의합니다.	2) 여성	25	1) 만 19-29세	1) 예	2) 1시간 이상-6시간 미만	2) 아니오				2	1	4) 엔터테인먼트 (뉴스, 도서, 만화, 미디어 및 동영상, 스포츠, 여행, 음악, 커뮤니티 등)	1) SNS (소셜, 메신저, 채팅, 블로그 등)	3) 게임 (시뮬레이션, 롤플레잉, 아케이드, 액션, 보드, 게임머니, 게임아이템 등)	12) 도구/생산성 (계산기, 녹음기, 키보드, 블루투스, 위치알림, 백신, 웹하드, 루팅, 메모리 관리 등)	6) 사진 (사진 촬영 및 편집, 녹화, 갤러리 등)	0	2	1	0	0	0	2) 약간 그렇다	1) 전혀 아니다	2) 약간 그렇다	4) 매우 그렇다	1) 전혀 아니다	1) 전혀 아니다	2) 약간 그렇다	1) 전혀 아니다	1) 전혀 아니다	2) 약간 그렇다	1) 전혀 아니다	2) 약간 그렇다	2) 약간 그렇다	1) 전혀 아니다	2) 약간 그렇다	2)	4)	4)	4)	1) 전혀 아니다	3) 보통	4)	4)	3) 보통	3) 보통	4)
654	1) 동의합니다.	2) 여성	29	1) 만 19-29세	1) 예	2) 1시간 이상-6시간 미만	2) 아니오				5	5	1) SNS (소셜, 메신저, 채팅, 블로그 등)	4) 엔터테인먼트 (뉴스, 도서, 만화, 미디어 및 동영상, 스포츠, 여행, 음악, 커뮤니티 등)	5) 쇼핑 (의류구입, 도서구입, 티켓구입, 중고거래 등)	6) 사진 (사진 촬영 및 편집, 녹화, 갤러리 등)	8) 교통 (지하철 노선, 버스 노선, 교통카드 충전, 교통정보, 네비게이션, 콜택시 등)	2	1	5	1	1	5	3) 그런 편이다	3) 그런 편이다	3) 그런 편이다	1) 전혀 아니다	2) 약간 그렇다	1) 전혀 아니다	1) 전혀 아니다	3) 그런 편이다	1) 전혀 아니다	2) 약간 그렇다	2) 약간 그렇다	2) 약간 그렇다	3) 그런 편이다	2) 약간 그렇다	1) 전혀 아니다	3) 보통	4)	2)	3) 보통	2)	4)	4)	3) 보통	4)	4)	3) 보통
655	1) 동의합니다.	1) 남성	31	2) 만 30-39세	1) 예	3) 6시간 이상-12시간 미만	1) 예	5) BreakFree	3) 하루		5	10	1) SNS (소셜, 메신저, 채팅, 블로그 등)	3) 게임 (시뮬레이션, 롤플레잉, 아케이드, 액션, 보드, 게임머니, 게임아이템 등)	9) 금융 (증권 정보, 금융 정보, 금융 보안, 폰뱅킹, 청구서, 멤버십, 가계부, 리워드앱 등)	5) 쇼핑 (의류구입, 도서구입, 티켓구입, 중고거래 등)	14) 교육 (동영상 강의, 사전, 번역기, 강의시간표, 출결관리 등)	2	1	1	1	1	1	1) 전혀 아니다	1) 전혀 아니다	1) 전혀 아니다	4) 매우 그렇다	1) 전혀 아니다	1) 전혀 아니다	1) 전혀 아니다	3) 그런 편이다	1) 전혀 아니다	3) 그런 편이다	1) 전혀 아니다	1) 전혀 아니다	1) 전혀 아니다	1) 전혀 아니다	4) 매우 그렇다	3) 보통	3) 보통	3) 보통	3) 보통	3) 보통	4)	3) 보통	3) 보통	3) 보통	3) 보통	4)
661	1) 동의합니다.	2) 여성	27	1) 만 19-29세	1) 예	2) 1시간 이상-6시간 미만	2) 아니오				2	4	1) SNS (소셜, 메신저, 채팅, 블로그 등)	15) 라이프스타일 (전화, 문자, 메세지, 이메일, 주소록, 설문조사, 일기장, 부동산, 배달, 배송조회 등)	2) 웹 (다음, 네이버, Google, 네이트, Chrome, Dolphin등)	5) 쇼핑 (의류구입, 도서구입, 티켓구입, 중고거래 등)	9) 금융 (증권 정보, 금융 정보, 금융 보안, 폰뱅킹, 청구서, 멤버십, 가계부, 리워드앱 등)	1	1	0	0	0	0	1) 전혀 아니다	1) 전혀 아니다	2) 약간 그렇다	3) 그런 편이다	1) 전혀 아니다	1) 전혀 아니다	1) 전혀 아니다	1) 전혀 아니다	1) 전혀 아니다	3) 그런 편이다	1) 전혀 아니다	1) 전혀 아니다	2) 약간 그렇다	1) 전혀 아니다	4) 매우 그렇다	3) 보통	4)	3) 보통	3) 보통	4)	4)	5) 매우 그렇다	4)	3) 보통	3) 보통	3) 보통
665	1) 동의합니다.	1) 남성	32	2) 만 30-39세	1) 예	2) 1시간 이상-6시간 미만	2) 아니오				3	3	1) SNS (소셜, 메신저, 채팅, 블로그 등)	5) 쇼핑 (의류구입, 도서구입, 티켓구입, 중고거래 등)	8) 교통 (지하철 노선, 버스 노선, 교통카드 충전, 교통정보, 네비게이션, 콜택시 등)	6) 사진 (사진 촬영 및 편집, 녹화, 갤러리 등)	9) 금융 (증권 정보, 금융 정보, 금융 보안, 폰뱅킹, 청구서, 멤버십, 가계부, 리워드앱 등)	1	0	0	0	1	1	1) 전혀 아니다	1) 전혀 아니다	1) 전혀 아니다	3) 그런 편이다	1) 전혀 아니다	1) 전혀 아니다	1) 전혀 아니다	1) 전혀 아니다	1) 전혀 아니다	4) 매우 그렇다	1) 전혀 아니다	1) 전혀 아니다	3) 그런 편이다	1) 전혀 아니다	4) 매우 그렇다	3) 보통	3) 보통	3) 보통	3) 보통	3) 보통	3) 보통	3) 보통	3) 보통	3) 보통	3) 보통	3) 보통
667	1) 동의합니다.	2) 여성	49	3) 만 40세이상	1) 예	2) 1시간 이상-6시간 미만	1) 예	3) 하루			2.3	1.1	2) 웹 (다음, 네이버, Google, 네이트, Chrome, Dolphin등)	15) 라이프스타일 (전화, 문자, 메세지, 이메일, 주소록, 설문조사, 일기장, 부동산, 배달, 배송조회 등)	14) 교육 (동영상 강의, 사전, 번역기, 강의시간표, 출결관리 등)	4) 엔터테인먼트 (뉴스, 도서, 만화, 미디어 및 동영상, 스포츠, 여행, 음악, 커뮤니티 등)	5) 쇼핑 (의류구입, 도서구입, 티켓구입, 중고거래 등)	0	0	0	1	1	0	3) 그런 편이다	1) 전혀 아니다	3) 그런 편이다	2) 약간 그렇다	2) 약간 그렇다	1) 전혀 아니다	1) 전혀 아니다	1) 전혀 아니다	1) 전혀 아니다	2) 약간 그렇다	1) 전혀 아니다	2) 약간 그렇다	1) 전혀 아니다	1) 전혀 아니다	1) 전혀 아니다	3) 보통	3) 보통	2)	3) 보통	2)	3) 보통	3) 보통	3) 보통	3) 보통	3) 보통	3) 보통
668	1) 동의합니다.	1) 남성	30	2) 만 30-39세	1) 예	2) 1시간 이상-6시간 미만	2) 아니오				4	6	3) 게임 (시뮬레이션, 롤플레잉, 아케이드, 액션, 보드, 게임머니, 게임아이템 등)	1) SNS (소셜, 메신저, 채팅, 블로그 등)	2) 웹 (다음, 네이버, Google, 네이트, Chrome, Dolphin등)	5) 쇼핑 (의류구입, 도서구입, 티켓구입, 중고거래 등)	6) 사진 (사진 촬영 및 편집, 녹화, 갤러리 등)	1	1	3	1	0	0	3) 그런 편이다	2) 약간 그렇다	2) 약간 그렇다	2) 약간 그렇다	1) 전혀 아니다	1) 전혀 아니다	1) 전혀 아니다	2) 약간 그렇다	1) 전혀 아니다	1) 전혀 아니다	1) 전혀 아니다	1) 전혀 아니다	3) 그런 편이다	2) 약간 그렇다	2) 약간 그렇다	3) 보통	4)	4)	4)	2)	4)	4)	4)	4)	4)	4)
669	1) 동의합니다.	1) 남성	25	1) 만 19-29세	1) 예	4) 12시간 이상-18시간 미만	1) 예	16) 스마트매니저	4) 도돌폰3		12	12	3) 게임 (시뮬레이션, 롤플레잉, 아케이드, 액션, 보드, 게임머니, 게임아이템 등)	5) 쇼핑 (의류구입, 도서구입, 티켓구입, 중고거래 등)	6) 사진 (사진 촬영 및 편집, 녹화, 갤러리 등)	10) 날씨 (날씨 정보, 날씨 위젯 등)	15) 라이프스타일 (전화, 문자, 메세지, 이메일, 주소록, 설문조사, 일기장, 부동산, 배달, 배송조회 등)	0	5	6	0	1	0	1) 전혀 아니다	2) 약간 그렇다	2) 약간 그렇다	1) 전혀 아니다	1) 전혀 아니다	1) 전혀 아니다	1) 전혀 아니다	2) 약간 그렇다	1) 전혀 아니다	1) 전혀 아니다	1) 전혀 아니다	1) 전혀 아니다	3) 그런 편이다	1) 전혀 아니다	2) 약간 그렇다	2)	3) 보통	4)	4)	2)	4)	5) 매우 그렇다	3) 보통	4)	4)	3) 보통
671	1) 동의합니다.	1) 남성	38	2) 만 30-39세	1) 예	2) 1시간 이상-6시간 미만	2) 아니오				1	1	1) SNS (소셜, 메신저, 채팅, 블로그 등)	2) 웹 (다음, 네이버, Google, 네이트, Chrome, Dolphin등)	6) 사진 (사진 촬영 및 편집, 녹화, 갤러리 등)	10) 날씨 (날씨 정보, 날씨 위젯 등)	16) 시스템 및 기타	0	1	0	0	0	0	2) 약간 그렇다	1) 전혀 아니다	1) 전혀 아니다	3) 그런 편이다	1) 전혀 아니다	1) 전혀 아니다	1) 전혀 아니다	1) 전혀 아니다	1) 전혀 아니다	3) 그런 편이다	1) 전혀 아니다	1) 전혀 아니다	1) 전혀 아니다	1) 전혀 아니다	3) 그런 편이다	3) 보통	3) 보통	3) 보통	3) 보통	3) 보통	3) 보통	3) 보통	3) 보통	3) 보통	3) 보통	3) 보통
672	1) 동의합니다.	1) 남성	22	1) 만 19-29세	1) 예	2) 1시간 이상-6시간 미만	1) 예	4) 도돌폰3			3	5	1) SNS (소셜, 메신저, 채팅, 블로그 등)	2) 웹 (다음, 네이버, Google, 네이트, Chrome, Dolphin등)	3) 게임 (시뮬레이션, 롤플레잉, 아케이드, 액션, 보드, 게임머니, 게임아이템 등)	4) 엔터테인먼트 (뉴스, 도서, 만화, 미디어 및 동영상, 스포츠, 여행, 음악, 커뮤니티 등)	5) 쇼핑 (의류구입, 도서구입, 티켓구입, 중고거래 등)	1	1	1	1	1	0	1) 전혀 아니다	1) 전혀 아니다	1) 전혀 아니다	4) 매우 그렇다	1) 전혀 아니다	1) 전혀 아니다	1) 전혀 아니다	1) 전혀 아니다	1) 전혀 아니다	2) 약간 그렇다	1) 전혀 아니다	1) 전혀 아니다	1) 전혀 아니다	1) 전혀 아니다	1) 전혀 아니다	1) 전혀 아니다	4)	4)	4)	1) 전혀 아니다	3) 보통	3) 보통	3) 보통	3) 보통	3) 보통	3) 보통
673	1) 동의합니다.	2) 여성	36	2) 만 30-39세	1) 예	5) 18시간 이상-24시간 미만	1) 예	565) 카카오톡	518) 사파리	906) 길찾기	18	18	1) SNS (소셜, 메신저, 채팅, 블로그 등)	2) 웹 (다음, 네이버, Google, 네이트, Chrome, Dolphin등)	8) 교통 (지하철 노선, 버스 노선, 교통카드 충전, 교통정보, 네비게이션, 콜택시 등)	5) 쇼핑 (의류구입, 도서구입, 티켓구입, 중고거래 등)	15) 라이프스타일 (전화, 문자, 메세지, 이메일, 주소록, 설문조사, 일기장, 부동산, 배달, 배송조회 등)	2	15	0	0	1	0	4) 매우 그렇다	1) 전혀 아니다	4) 매우 그렇다	3) 그런 편이다	4) 매우 그렇다	2) 약간 그렇다	4) 매우 그렇다	2) 약간 그렇다	4) 매우 그렇다	1) 전혀 아니다	1) 전혀 아니다	3) 그런 편이다	4) 매우 그렇다	1) 전혀 아니다	2) 약간 그렇다	2)	2)	2)	2)	2)	3) 보통	3) 보통	3) 보통	3) 보통	3) 보통	3) 보통
680	1) 동의합니다.	1) 남성	21	1) 만 19-29세	1) 예	4) 12시간 이상-18시간 미만	1) 예	4) 도돌폰3			15	20	1) SNS (소셜, 메신저, 채팅, 블로그 등)	3) 게임 (시뮬레이션, 롤플레잉, 아케이드, 액션, 보드, 게임머니, 게임아이템 등)	2) 웹 (다음, 네이버, Google, 네이트, Chrome, Dolphin등)	4) 엔터테인먼트 (뉴스, 도서, 만화, 미디어 및 동영상, 스포츠, 여행, 음악, 커뮤니티 등)	5) 쇼핑 (의류구입, 도서구입, 티켓구입, 중고거래 등)	8	2	6	2	2	2	2) 약간 그렇다	1) 전혀 아니다	3) 그런 편이다	3) 그런 편이다	2) 약간 그렇다	1) 전혀 아니다	1) 전혀 아니다	1) 전혀 아니다	1) 전혀 아니다	2) 약간 그렇다	1) 전혀 아니다	1) 전혀 아니다	3) 그런 편이다	1) 전혀 아니다	3) 그런 편이다	3) 보통	3) 보통	3) 보통	2)	2)	2)	3) 보통	2)	4)	4)	3) 보통
687	1) 동의합니다.	2) 여성	26	1) 만 19-29세	1) 예	5) 18시간 이상-24시간 미만	1) 예	903) wi-fi	901) Bluetooth		10	10	2) 웹 (다음, 네이버, Google, 네이트, Chrome, Dolphin등)	3) 게임 (시뮬레이션, 롤플레잉, 아케이드, 액션, 보드, 게임머니, 게임아이템 등)	1) SNS (소셜, 메신저, 채팅, 블로그 등)	6) 사진 (사진 촬영 및 편집, 녹화, 갤러리 등)	4) 엔터테인먼트 (뉴스, 도서, 만화, 미디어 및 동영상, 스포츠, 여행, 음악, 커뮤니티 등)	5	5	3	3	4	1	2) 약간 그렇다	4) 매우 그렇다	3) 그런 편이다	1) 전혀 아니다	1) 전혀 아니다	3) 그런 편이다	3) 그런 편이다	3) 그런 편이다	2) 약간 그렇다	1) 전혀 아니다	3) 그런 편이다	4) 매우 그렇다	4) 매우 그렇다	4) 매우 그렇다	3) 그런 편이다	3) 보통	3) 보통	5) 매우 그렇다	5) 매우 그렇다	3) 보통	5) 매우 그렇다	5) 매우 그렇다	5) 매우 그렇다	5) 매우 그렇다	5) 매우 그렇다	5) 매우 그렇다
688	1) 동의합니다.	2) 여성	38	2) 만 30-39세	1) 예	3) 6시간 이상-12시간 미만	1) 예	4) 도돌폰3			6.5	8	4) 엔터테인먼트 (뉴스, 도서, 만화, 미디어 및 동영상, 스포츠, 여행, 음악, 커뮤니티 등)	5) 쇼핑 (의류구입, 도서구입, 티켓구입, 중고거래 등)	9) 금융 (증권 정보, 금융 정보, 금융 보안, 폰뱅킹, 청구서, 멤버십, 가계부, 리워드앱 등)	10) 날씨 (날씨 정보, 날씨 위젯 등)	12) 도구/생산성 (계산기, 녹음기, 키보드, 블루투스, 위치알림, 백신, 웹하드, 루팅, 메모리 관리 등)	5	3	0	3	1	1	1) 전혀 아니다	1) 전혀 아니다	3) 그런 편이다	3) 그런 편이다	1) 전혀 아니다	1) 전혀 아니다	1) 전혀 아니다	2) 약간 그렇다	1) 전혀 아니다	2) 약간 그렇다	1) 전혀 아니다	1) 전혀 아니다	2) 약간 그렇다	1) 전혀 아니다	4) 매우 그렇다	1) 전혀 아니다	3) 보통	3) 보통	3) 보통	1) 전혀 아니다	3) 보통	3) 보통	3) 보통	3) 보통	2)	4)
692	1) 동의합니다.	2) 여성	29	1) 만 19-29세	1) 예	2) 1시간 이상-6시간 미만	2) 아니오				3	4	1) SNS (소셜, 메신저, 채팅, 블로그 등)	2) 웹 (다음, 네이버, Google, 네이트, Chrome, Dolphin등)	6) 사진 (사진 촬영 및 편집, 녹화, 갤러리 등)	8) 교통 (지하철 노선, 버스 노선, 교통카드 충전, 교통정보, 네비게이션, 콜택시 등)	16) 시스템 및 기타	1	1	0	0	0	1	1) 전혀 아니다	2) 약간 그렇다	2) 약간 그렇다	1) 전혀 아니다	1) 전혀 아니다	1) 전혀 아니다	1) 전혀 아니다	1) 전혀 아니다	2) 약간 그렇다	2) 약간 그렇다	1) 전혀 아니다	1) 전혀 아니다	1) 전혀 아니다	3) 그런 편이다	4) 매우 그렇다	3) 보통	3) 보통	3) 보통	3) 보통	3) 보통	4)	3) 보통	3) 보통	3) 보통	3) 보통	2)
700	1) 동의합니다.	2) 여성	23	1) 만 19-29세	1) 예	2) 1시간 이상-6시간 미만	2) 아니오				2	4	2) 웹 (다음, 네이버, Google, 네이트, Chrome, Dolphin등)	4) 엔터테인먼트 (뉴스, 도서, 만화, 미디어 및 동영상, 스포츠, 여행, 음악, 커뮤니티 등)	5) 쇼핑 (의류구입, 도서구입, 티켓구입, 중고거래 등)	1) SNS (소셜, 메신저, 채팅, 블로그 등)	9) 금융 (증권 정보, 금융 정보, 금융 보안, 폰뱅킹, 청구서, 멤버십, 가계부, 리워드앱 등)	0	1	0	1	0	0	1) 전혀 아니다	1) 전혀 아니다	2) 약간 그렇다	2) 약간 그렇다	1) 전혀 아니다	1) 전혀 아니다	2) 약간 그렇다	1) 전혀 아니다	1) 전혀 아니다	2) 약간 그렇다	1) 전혀 아니다	1) 전혀 아니다	2) 약간 그렇다	1) 전혀 아니다	3) 그런 편이다	1) 전혀 아니다	5) 매우 그렇다	3) 보통	5) 매우 그렇다	1) 전혀 아니다	3) 보통	2)	3) 보통	2)	2)	2)
703	1) 동의합니다.	2) 여성	46	3) 만 40세이상	1) 예	2) 1시간 이상-6시간 미만	1) 예	16) 스마트매니저			3	5	4) 엔터테인먼트 (뉴스, 도서, 만화, 미디어 및 동영상, 스포츠, 여행, 음악, 커뮤니티 등)	1) SNS (소셜, 메신저, 채팅, 블로그 등)	2) 웹 (다음, 네이버, Google, 네이트, Chrome, Dolphin등)	3) 게임 (시뮬레이션, 롤플레잉, 아케이드, 액션, 보드, 게임머니, 게임아이템 등)	5) 쇼핑 (의류구입, 도서구입, 티켓구입, 중고거래 등)	1	1	1	1	1	1	2) 약간 그렇다	1) 전혀 아니다	3) 그런 편이다	3) 그런 편이다	2) 약간 그렇다	1) 전혀 아니다	1) 전혀 아니다	2) 약간 그렇다	2) 약간 그렇다	2) 약간 그렇다	1) 전혀 아니다	3) 그런 편이다	3) 그런 편이다	2) 약간 그렇다	2) 약간 그렇다	3) 보통	3) 보통	3) 보통	3) 보통	1) 전혀 아니다	3) 보통	4)	3) 보통	3) 보통	3) 보통	3) 보통
711	1) 동의합니다.	1) 남성	28	1) 만 19-29세	1) 예	2) 1시간 이상-6시간 미만	2) 아니오				5	7	2) 웹 (다음, 네이버, Google, 네이트, Chrome, Dolphin등)	1) SNS (소셜, 메신저, 채팅, 블로그 등)	15) 라이프스타일 (전화, 문자, 메세지, 이메일, 주소록, 설문조사, 일기장, 부동산, 배달, 배송조회 등)	4) 엔터테인먼트 (뉴스, 도서, 만화, 미디어 및 동영상, 스포츠, 여행, 음악, 커뮤니티 등)	8) 교통 (지하철 노선, 버스 노선, 교통카드 충전, 교통정보, 네비게이션, 콜택시 등)	1	3	1	1	0	0	2) 약간 그렇다	1) 전혀 아니다	2) 약간 그렇다	1) 전혀 아니다	1) 전혀 아니다	1) 전혀 아니다	1) 전혀 아니다	1) 전혀 아니다	1) 전혀 아니다	1) 전혀 아니다	1) 전혀 아니다	1) 전혀 아니다	2) 약간 그렇다	2) 약간 그렇다	3) 그런 편이다	2)	4)	2)	3) 보통	2)	4)	3) 보통	3) 보통	4)	4)	1) 전혀 아니다
716	1) 동의합니다.	1) 남성	29	1) 만 19-29세	1) 예	3) 6시간 이상-12시간 미만	1) 예	3) 하루	13) 노터치		5	6	4) 엔터테인먼트 (뉴스, 도서, 만화, 미디어 및 동영상, 스포츠, 여행, 음악, 커뮤니티 등)	8) 교통 (지하철 노선, 버스 노선, 교통카드 충전, 교통정보, 네비게이션, 콜택시 등)	3) 게임 (시뮬레이션, 롤플레잉, 아케이드, 액션, 보드, 게임머니, 게임아이템 등)	1) SNS (소셜, 메신저, 채팅, 블로그 등)	15) 라이프스타일 (전화, 문자, 메세지, 이메일, 주소록, 설문조사, 일기장, 부동산, 배달, 배송조회 등)	1	1	1	1	1	1	1) 전혀 아니다	2) 약간 그렇다	3) 그런 편이다	1) 전혀 아니다	1) 전혀 아니다	1) 전혀 아니다	2) 약간 그렇다	2) 약간 그렇다	1) 전혀 아니다	1) 전혀 아니다	2) 약간 그렇다	1) 전혀 아니다	2) 약간 그렇다	2) 약간 그렇다	1) 전혀 아니다	3) 보통	4)	2)	3) 보통	2)	2)	3) 보통	3) 보통	3) 보통	3) 보통	4)
718	1) 동의합니다.	1) 남성	29	1) 만 19-29세	1) 예	2) 1시간 이상-6시간 미만	1) 예	999) 모름			4	4	2) 웹 (다음, 네이버, Google, 네이트, Chrome, Dolphin등)	9) 금융 (증권 정보, 금융 정보, 금융 보안, 폰뱅킹, 청구서, 멤버십, 가계부, 리워드앱 등)	1) SNS (소셜, 메신저, 채팅, 블로그 등)	5) 쇼핑 (의류구입, 도서구입, 티켓구입, 중고거래 등)	4) 엔터테인먼트 (뉴스, 도서, 만화, 미디어 및 동영상, 스포츠, 여행, 음악, 커뮤니티 등)	1	1	1	1	1	1	1) 전혀 아니다	1) 전혀 아니다	1) 전혀 아니다	1) 전혀 아니다	1) 전혀 아니다	1) 전혀 아니다	1) 전혀 아니다	3) 그런 편이다	1) 전혀 아니다	2) 약간 그렇다	2) 약간 그렇다	2) 약간 그렇다	2) 약간 그렇다	2) 약간 그렇다	2) 약간 그렇다	3) 보통	3) 보통	3) 보통	3) 보통	3) 보통	4)	4)	4)	4)	4)	4)
720	1) 동의합니다.	2) 여성	49	3) 만 40세이상	1) 예	2) 1시간 이상-6시간 미만	1) 예	4) 도돌폰3			2	5	2) 웹 (다음, 네이버, Google, 네이트, Chrome, Dolphin등)	4) 엔터테인먼트 (뉴스, 도서, 만화, 미디어 및 동영상, 스포츠, 여행, 음악, 커뮤니티 등)	5) 쇼핑 (의류구입, 도서구입, 티켓구입, 중고거래 등)	9) 금융 (증권 정보, 금융 정보, 금융 보안, 폰뱅킹, 청구서, 멤버십, 가계부, 리워드앱 등)	15) 라이프스타일 (전화, 문자, 메세지, 이메일, 주소록, 설문조사, 일기장, 부동산, 배달, 배송조회 등)	1	1	0	1	1	1	1) 전혀 아니다	1) 전혀 아니다	2) 약간 그렇다	4) 매우 그렇다	1) 전혀 아니다	1) 전혀 아니다	1) 전혀 아니다	2) 약간 그렇다	1) 전혀 아니다	3) 그런 편이다	1) 전혀 아니다	2) 약간 그렇다	1) 전혀 아니다	1) 전혀 아니다	3) 그런 편이다	2)	4)	1) 전혀 아니다	1) 전혀 아니다	1) 전혀 아니다	4)	4)	4)	4)	4)	3) 보통
725	1) 동의합니다.	2) 여성	53	3) 만 40세이상	1) 예	2) 1시간 이상-6시간 미만	1) 예	551) GS아이수퍼	554) 옥션	533) 한국방송통신대학교	2	2	5) 쇼핑 (의류구입, 도서구입, 티켓구입, 중고거래 등)	14) 교육 (동영상 강의, 사전, 번역기, 강의시간표, 출결관리 등)	8) 교통 (지하철 노선, 버스 노선, 교통카드 충전, 교통정보, 네비게이션, 콜택시 등)	2) 웹 (다음, 네이버, Google, 네이트, Chrome, Dolphin등)	1) SNS (소셜, 메신저, 채팅, 블로그 등)	5	5	0	3	5	1	4) 매우 그렇다	2) 약간 그렇다	1) 전혀 아니다	2) 약간 그렇다	1) 전혀 아니다	1) 전혀 아니다	1) 전혀 아니다	2) 약간 그렇다	1) 전혀 아니다	3) 그런 편이다	2) 약간 그렇다	2) 약간 그렇다	1) 전혀 아니다	1) 전혀 아니다	3) 그런 편이다	2)	3) 보통	3) 보통	3) 보통	3) 보통	5) 매우 그렇다	4)	4)	5) 매우 그렇다	4)	4)
726	1) 동의합니다.	2) 여성	37	2) 만 30-39세	1) 예	2) 1시간 이상-6시간 미만	1) 예	916) 배터리관리/잔량체크앱	3) 하루		2	3	1) SNS (소셜, 메신저, 채팅, 블로그 등)	2) 웹 (다음, 네이버, Google, 네이트, Chrome, Dolphin등)	3) 게임 (시뮬레이션, 롤플레잉, 아케이드, 액션, 보드, 게임머니, 게임아이템 등)	5) 쇼핑 (의류구입, 도서구입, 티켓구입, 중고거래 등)	9) 금융 (증권 정보, 금융 정보, 금융 보안, 폰뱅킹, 청구서, 멤버십, 가계부, 리워드앱 등)	1	1	1	1	1	1	1) 전혀 아니다	1) 전혀 아니다	3) 그런 편이다	2) 약간 그렇다	1) 전혀 아니다	1) 전혀 아니다	2) 약간 그렇다	1) 전혀 아니다	1) 전혀 아니다	3) 그런 편이다	1) 전혀 아니다	1) 전혀 아니다	2) 약간 그렇다	1) 전혀 아니다	4) 매우 그렇다	5) 매우 그렇다	2)	1) 전혀 아니다	3) 보통	3) 보통	3) 보통	4)	4)	2)	3) 보통	1) 전혀 아니다
729	1) 동의합니다.	2) 여성	37	2) 만 30-39세	1) 예	2) 1시간 이상-6시간 미만	1) 예	521) 네이버	565) 카카오톡	564) 카카오스토리	2	2	1) SNS (소셜, 메신저, 채팅, 블로그 등)	2) 웹 (다음, 네이버, Google, 네이트, Chrome, Dolphin등)	3) 게임 (시뮬레이션, 롤플레잉, 아케이드, 액션, 보드, 게임머니, 게임아이템 등)	10) 날씨 (날씨 정보, 날씨 위젯 등)	8) 교통 (지하철 노선, 버스 노선, 교통카드 충전, 교통정보, 네비게이션, 콜택시 등)	5	1	1	2	1	2	2) 약간 그렇다	1) 전혀 아니다	2) 약간 그렇다	3) 그런 편이다	1) 전혀 아니다	1) 전혀 아니다	2) 약간 그렇다	1) 전혀 아니다	1) 전혀 아니다	1) 전혀 아니다	1) 전혀 아니다	1) 전혀 아니다	2) 약간 그렇다	1) 전혀 아니다	1) 전혀 아니다	2)	2)	1) 전혀 아니다	2)	2)	4)	2)	1) 전혀 아니다	4)	3) 보통	1) 전혀 아니다
731	1) 동의합니다.	2) 여성	50	3) 만 40세이상	1) 예	2) 1시간 이상-6시간 미만	1) 예	4) 도돌폰3			4	6	5) 쇼핑 (의류구입, 도서구입, 티켓구입, 중고거래 등)	6) 사진 (사진 촬영 및 편집, 녹화, 갤러리 등)	9) 금융 (증권 정보, 금융 정보, 금융 보안, 폰뱅킹, 청구서, 멤버십, 가계부, 리워드앱 등)	2) 웹 (다음, 네이버, Google, 네이트, Chrome, Dolphin등)	10) 날씨 (날씨 정보, 날씨 위젯 등)	2	1	0	0	1	1	1) 전혀 아니다	1) 전혀 아니다	1) 전혀 아니다	3) 그런 편이다	1) 전혀 아니다	1) 전혀 아니다	1) 전혀 아니다	2) 약간 그렇다	1) 전혀 아니다	2) 약간 그렇다	1) 전혀 아니다	1) 전혀 아니다	1) 전혀 아니다	1) 전혀 아니다	3) 그런 편이다	2)	3) 보통	3) 보통	3) 보통	2)	1) 전혀 아니다	3) 보통	3) 보통	3) 보통	3) 보통	3) 보통
733	1) 동의합니다.	1) 남성	22	1) 만 19-29세	1) 예	3) 6시간 이상-12시간 미만	2) 아니오				8	9	1) SNS (소셜, 메신저, 채팅, 블로그 등)	10) 날씨 (날씨 정보, 날씨 위젯 등)	3) 게임 (시뮬레이션, 롤플레잉, 아케이드, 액션, 보드, 게임머니, 게임아이템 등)	5) 쇼핑 (의류구입, 도서구입, 티켓구입, 중고거래 등)	8) 교통 (지하철 노선, 버스 노선, 교통카드 충전, 교통정보, 네비게이션, 콜택시 등)	4	0	2	1	0	0	1) 전혀 아니다	1) 전혀 아니다	3) 그런 편이다	2) 약간 그렇다	2) 약간 그렇다	2) 약간 그렇다	2) 약간 그렇다	2) 약간 그렇다	1) 전혀 아니다	2) 약간 그렇다	1) 전혀 아니다	2) 약간 그렇다	3) 그런 편이다	2) 약간 그렇다	2) 약간 그렇다	3) 보통	3) 보통	3) 보통	2)	3) 보통	3) 보통	3) 보통	3) 보통	3) 보통	3) 보통	3) 보통
735	1) 동의합니다.	2) 여성	26	1) 만 19-29세	1) 예	3) 6시간 이상-12시간 미만	2) 아니오				6	10	1) SNS (소셜, 메신저, 채팅, 블로그 등)	15) 라이프스타일 (전화, 문자, 메세지, 이메일, 주소록, 설문조사, 일기장, 부동산, 배달, 배송조회 등)	6) 사진 (사진 촬영 및 편집, 녹화, 갤러리 등)	5) 쇼핑 (의류구입, 도서구입, 티켓구입, 중고거래 등)	8) 교통 (지하철 노선, 버스 노선, 교통카드 충전, 교통정보, 네비게이션, 콜택시 등)	3	1	0	0	1	0	2) 약간 그렇다	2) 약간 그렇다	2) 약간 그렇다	3) 그런 편이다	1) 전혀 아니다	2) 약간 그렇다	2) 약간 그렇다	2) 약간 그렇다	1) 전혀 아니다	1) 전혀 아니다	1) 전혀 아니다	3) 그런 편이다	3) 그런 편이다	2) 약간 그렇다	2) 약간 그렇다	4)	3) 보통	2)	3) 보통	2)	3) 보통	4)	4)	4)	4)	2)
738	1) 동의합니다.	2) 여성	35	2) 만 30-39세	1) 예	3) 6시간 이상-12시간 미만	1) 예	555) 인터파크	556) 쿠팡	517) 배달의민족	5	10	1) SNS (소셜, 메신저, 채팅, 블로그 등)	3) 게임 (시뮬레이션, 롤플레잉, 아케이드, 액션, 보드, 게임머니, 게임아이템 등)	10) 날씨 (날씨 정보, 날씨 위젯 등)	8) 교통 (지하철 노선, 버스 노선, 교통카드 충전, 교통정보, 네비게이션, 콜택시 등)	9) 금융 (증권 정보, 금융 정보, 금융 보안, 폰뱅킹, 청구서, 멤버십, 가계부, 리워드앱 등)	2	1	1	1	1	1	2) 약간 그렇다	3) 그런 편이다	2) 약간 그렇다	3) 그런 편이다	2) 약간 그렇다	2) 약간 그렇다	2) 약간 그렇다	2) 약간 그렇다	2) 약간 그렇다	3) 그런 편이다	3) 그런 편이다	3) 그런 편이다	2) 약간 그렇다	2) 약간 그렇다	2) 약간 그렇다	3) 보통	3) 보통	3) 보통	3) 보통	3) 보통	3) 보통	3) 보통	2)	2)	3) 보통	3) 보통
741	1) 동의합니다.	2) 여성	25	1) 만 19-29세	1) 예	2) 1시간 이상-6시간 미만	2) 아니오				4	3	1) SNS (소셜, 메신저, 채팅, 블로그 등)	3) 게임 (시뮬레이션, 롤플레잉, 아케이드, 액션, 보드, 게임머니, 게임아이템 등)	5) 쇼핑 (의류구입, 도서구입, 티켓구입, 중고거래 등)	6) 사진 (사진 촬영 및 편집, 녹화, 갤러리 등)	2) 웹 (다음, 네이버, Google, 네이트, Chrome, Dolphin등)	1	0	1	1	1	0	1) 전혀 아니다	1) 전혀 아니다	2) 약간 그렇다	2) 약간 그렇다	1) 전혀 아니다	1) 전혀 아니다	1) 전혀 아니다	1) 전혀 아니다	1) 전혀 아니다	2) 약간 그렇다	1) 전혀 아니다	1) 전혀 아니다	2) 약간 그렇다	1) 전혀 아니다	3) 그런 편이다	1) 전혀 아니다	3) 보통	3) 보통	3) 보통	2)	2)	2)	2)	1) 전혀 아니다	1) 전혀 아니다	4)
746	1) 동의합니다.	1) 남성	37	2) 만 30-39세	1) 예	2) 1시간 이상-6시간 미만	2) 아니오				5	5	2) 웹 (다음, 네이버, Google, 네이트, Chrome, Dolphin등)	4) 엔터테인먼트 (뉴스, 도서, 만화, 미디어 및 동영상, 스포츠, 여행, 음악, 커뮤니티 등)	9) 금융 (증권 정보, 금융 정보, 금융 보안, 폰뱅킹, 청구서, 멤버십, 가계부, 리워드앱 등)	15) 라이프스타일 (전화, 문자, 메세지, 이메일, 주소록, 설문조사, 일기장, 부동산, 배달, 배송조회 등)	6) 사진 (사진 촬영 및 편집, 녹화, 갤러리 등)	1	1	0	1	1	1	1) 전혀 아니다	1) 전혀 아니다	2) 약간 그렇다	3) 그런 편이다	2) 약간 그렇다	1) 전혀 아니다	1) 전혀 아니다	2) 약간 그렇다	2) 약간 그렇다	3) 그런 편이다	1) 전혀 아니다	1) 전혀 아니다	3) 그런 편이다	1) 전혀 아니다	3) 그런 편이다	1) 전혀 아니다	4)	3) 보통	3) 보통	2)	3) 보통	3) 보통	3) 보통	3) 보통	3) 보통	3) 보통
748	1) 동의합니다.	1) 남성	26	1) 만 19-29세	1) 예	2) 1시간 이상-6시간 미만	2) 아니오				5.5	8.5	1) SNS (소셜, 메신저, 채팅, 블로그 등)	4) 엔터테인먼트 (뉴스, 도서, 만화, 미디어 및 동영상, 스포츠, 여행, 음악, 커뮤니티 등)	15) 라이프스타일 (전화, 문자, 메세지, 이메일, 주소록, 설문조사, 일기장, 부동산, 배달, 배송조회 등)	8) 교통 (지하철 노선, 버스 노선, 교통카드 충전, 교통정보, 네비게이션, 콜택시 등)	12) 도구/생산성 (계산기, 녹음기, 키보드, 블루투스, 위치알림, 백신, 웹하드, 루팅, 메모리 관리 등)	5	0	0	1	0	0	3) 그런 편이다	2) 약간 그렇다	2) 약간 그렇다	2) 약간 그렇다	3) 그런 편이다	2) 약간 그렇다	1) 전혀 아니다	3) 그런 편이다	2) 약간 그렇다	1) 전혀 아니다	2) 약간 그렇다	2) 약간 그렇다	3) 그런 편이다	1) 전혀 아니다	1) 전혀 아니다	1) 전혀 아니다	5) 매우 그렇다	1) 전혀 아니다	3) 보통	1) 전혀 아니다	3) 보통	4)	1) 전혀 아니다	3) 보통	3) 보통	2)
749	1) 동의합니다.	2) 여성	28	1) 만 19-29세	1) 예	5) 18시간 이상-24시간 미만	2) 아니오				20	20	1) SNS (소셜, 메신저, 채팅, 블로그 등)	2) 웹 (다음, 네이버, Google, 네이트, Chrome, Dolphin등)	4) 엔터테인먼트 (뉴스, 도서, 만화, 미디어 및 동영상, 스포츠, 여행, 음악, 커뮤니티 등)	6) 사진 (사진 촬영 및 편집, 녹화, 갤러리 등)	15) 라이프스타일 (전화, 문자, 메세지, 이메일, 주소록, 설문조사, 일기장, 부동산, 배달, 배송조회 등)	10	3	0	3	4	1	1) 전혀 아니다	1) 전혀 아니다	1) 전혀 아니다	4) 매우 그렇다	1) 전혀 아니다	1) 전혀 아니다	1) 전혀 아니다	1) 전혀 아니다	1) 전혀 아니다	3) 그런 편이다	1) 전혀 아니다	1) 전혀 아니다	1) 전혀 아니다	1) 전혀 아니다	4) 매우 그렇다	2)	2)	3) 보통	2)	2)	3) 보통	1) 전혀 아니다	2)	1) 전혀 아니다	1) 전혀 아니다	1) 전혀 아니다
752	1) 동의합니다.	2) 여성	46	3) 만 40세이상	1) 예	2) 1시간 이상-6시간 미만	1) 예	4) 도돌폰3			3	2	2) 웹 (다음, 네이버, Google, 네이트, Chrome, Dolphin등)	5) 쇼핑 (의류구입, 도서구입, 티켓구입, 중고거래 등)	15) 라이프스타일 (전화, 문자, 메세지, 이메일, 주소록, 설문조사, 일기장, 부동산, 배달, 배송조회 등)	6) 사진 (사진 촬영 및 편집, 녹화, 갤러리 등)	3) 게임 (시뮬레이션, 롤플레잉, 아케이드, 액션, 보드, 게임머니, 게임아이템 등)	1	1	1	1	1	1	2) 약간 그렇다	1) 전혀 아니다	3) 그런 편이다	4) 매우 그렇다	1) 전혀 아니다	1) 전혀 아니다	2) 약간 그렇다	2) 약간 그렇다	2) 약간 그렇다	2) 약간 그렇다	2) 약간 그렇다	2) 약간 그렇다	2) 약간 그렇다	1) 전혀 아니다	2) 약간 그렇다	3) 보통	3) 보통	3) 보통	3) 보통	3) 보통	3) 보통	3) 보통	3) 보통	3) 보통	3) 보통	3) 보통
754	1) 동의합니다.	2) 여성	30	2) 만 30-39세	1) 예	3) 6시간 이상-12시간 미만	1) 예	3) 하루	926) 우리아이		4	6	1) SNS (소셜, 메신저, 채팅, 블로그 등)	5) 쇼핑 (의류구입, 도서구입, 티켓구입, 중고거래 등)	6) 사진 (사진 촬영 및 편집, 녹화, 갤러리 등)	8) 교통 (지하철 노선, 버스 노선, 교통카드 충전, 교통정보, 네비게이션, 콜택시 등)	10) 날씨 (날씨 정보, 날씨 위젯 등)	2	1	1	5	1	1	2) 약간 그렇다	1) 전혀 아니다	2) 약간 그렇다	2) 약간 그렇다	3) 그런 편이다	2) 약간 그렇다	2) 약간 그렇다	2) 약간 그렇다	3) 그런 편이다	3) 그런 편이다	1) 전혀 아니다	2) 약간 그렇다	2) 약간 그렇다	2) 약간 그렇다	3) 그런 편이다	3) 보통	3) 보통	3) 보통	3) 보통	3) 보통	2)	3) 보통	3) 보통	4)	3) 보통	1) 전혀 아니다
758	1) 동의합니다.	1) 남성	25	1) 만 19-29세	1) 예	2) 1시간 이상-6시간 미만	1) 예	4) 도돌폰3			1	2	4) 엔터테인먼트 (뉴스, 도서, 만화, 미디어 및 동영상, 스포츠, 여행, 음악, 커뮤니티 등)	2) 웹 (다음, 네이버, Google, 네이트, Chrome, Dolphin등)	1) SNS (소셜, 메신저, 채팅, 블로그 등)	14) 교육 (동영상 강의, 사전, 번역기, 강의시간표, 출결관리 등)	8) 교통 (지하철 노선, 버스 노선, 교통카드 충전, 교통정보, 네비게이션, 콜택시 등)	0	0	0	1	0	0	2) 약간 그렇다	2) 약간 그렇다	3) 그런 편이다	2) 약간 그렇다	2) 약간 그렇다	1) 전혀 아니다	3) 그런 편이다	2) 약간 그렇다	2) 약간 그렇다	3) 그런 편이다	2) 약간 그렇다	2) 약간 그렇다	2) 약간 그렇다	2) 약간 그렇다	2) 약간 그렇다	2)	4)	3) 보통	3) 보통	2)	3) 보통	3) 보통	4)	4)	4)	3) 보통
760	1) 동의합니다.	1) 남성	29	1) 만 19-29세	1) 예	5) 18시간 이상-24시간 미만	1) 예	4) 도돌폰3			18	18	3) 게임 (시뮬레이션, 롤플레잉, 아케이드, 액션, 보드, 게임머니, 게임아이템 등)	2) 웹 (다음, 네이버, Google, 네이트, Chrome, Dolphin등)	10) 날씨 (날씨 정보, 날씨 위젯 등)	7) 건강/운동 (운동량측정, 다이어트, 생리다이어리, 예방접종다이어리, 성분 분석 등)	4) 엔터테인먼트 (뉴스, 도서, 만화, 미디어 및 동영상, 스포츠, 여행, 음악, 커뮤니티 등)	1	1	14	0	0	2	2) 약간 그렇다	1) 전혀 아니다	3) 그런 편이다	4) 매우 그렇다	4) 매우 그렇다	1) 전혀 아니다	2) 약간 그렇다	1) 전혀 아니다	1) 전혀 아니다	2) 약간 그렇다	1) 전혀 아니다	1) 전혀 아니다	1) 전혀 아니다	1) 전혀 아니다	1) 전혀 아니다	3) 보통	4)	3) 보통	3) 보통	3) 보통	5) 매우 그렇다	4)	3) 보통	3) 보통	4)	3) 보통
768	1) 동의합니다.	1) 남성	28	1) 만 19-29세	1) 예	2) 1시간 이상-6시간 미만	2) 아니오				4	5	4) 엔터테인먼트 (뉴스, 도서, 만화, 미디어 및 동영상, 스포츠, 여행, 음악, 커뮤니티 등)	2) 웹 (다음, 네이버, Google, 네이트, Chrome, Dolphin등)	6) 사진 (사진 촬영 및 편집, 녹화, 갤러리 등)	10) 날씨 (날씨 정보, 날씨 위젯 등)	12) 도구/생산성 (계산기, 녹음기, 키보드, 블루투스, 위치알림, 백신, 웹하드, 루팅, 메모리 관리 등)	1	2	0	1	0	0	2) 약간 그렇다	1) 전혀 아니다	2) 약간 그렇다	3) 그런 편이다	1) 전혀 아니다	1) 전혀 아니다	2) 약간 그렇다	1) 전혀 아니다	2) 약간 그렇다	3) 그런 편이다	1) 전혀 아니다	1) 전혀 아니다	2) 약간 그렇다	1) 전혀 아니다	3) 그런 편이다	1) 전혀 아니다	4)	3) 보통	3) 보통	2)	4)	4)	4)	4)	4)	4)
772	1) 동의합니다.	1) 남성	22	1) 만 19-29세	1) 예	2) 1시간 이상-6시간 미만	2) 아니오				2	3.5	2) 웹 (다음, 네이버, Google, 네이트, Chrome, Dolphin등)	5) 쇼핑 (의류구입, 도서구입, 티켓구입, 중고거래 등)	1) SNS (소셜, 메신저, 채팅, 블로그 등)	4) 엔터테인먼트 (뉴스, 도서, 만화, 미디어 및 동영상, 스포츠, 여행, 음악, 커뮤니티 등)	6) 사진 (사진 촬영 및 편집, 녹화, 갤러리 등)	1	1	0	1	1	0	2) 약간 그렇다	2) 약간 그렇다	2) 약간 그렇다	2) 약간 그렇다	1) 전혀 아니다	1) 전혀 아니다	1) 전혀 아니다	1) 전혀 아니다	1) 전혀 아니다	2) 약간 그렇다	1) 전혀 아니다	1) 전혀 아니다	1) 전혀 아니다	1) 전혀 아니다	2) 약간 그렇다	4)	2)	3) 보통	3) 보통	4)	3) 보통	4)	4)	3) 보통	4)	2)
774	1) 동의합니다.	1) 남성	24	1) 만 19-29세	1) 예	2) 1시간 이상-6시간 미만	2) 아니오				4	4	4) 엔터테인먼트 (뉴스, 도서, 만화, 미디어 및 동영상, 스포츠, 여행, 음악, 커뮤니티 등)	2) 웹 (다음, 네이버, Google, 네이트, Chrome, Dolphin등)	7) 건강/운동 (운동량측정, 다이어트, 생리다이어리, 예방접종다이어리, 성분 분석 등)	8) 교통 (지하철 노선, 버스 노선, 교통카드 충전, 교통정보, 네비게이션, 콜택시 등)	5) 쇼핑 (의류구입, 도서구입, 티켓구입, 중고거래 등)	0	1	0	2	0	0	1) 전혀 아니다	1) 전혀 아니다	1) 전혀 아니다	3) 그런 편이다	1) 전혀 아니다	1) 전혀 아니다	1) 전혀 아니다	1) 전혀 아니다	1) 전혀 아니다	4) 매우 그렇다	1) 전혀 아니다	2) 약간 그렇다	1) 전혀 아니다	1) 전혀 아니다	3) 그런 편이다	1) 전혀 아니다	4)	3) 보통	3) 보통	2)	4)	2)	3) 보통	3) 보통	3) 보통	4)
784	1) 동의합니다.	1) 남성	26	1) 만 19-29세	1) 예	2) 1시간 이상-6시간 미만	2) 아니오				3	5	4) 엔터테인먼트 (뉴스, 도서, 만화, 미디어 및 동영상, 스포츠, 여행, 음악, 커뮤니티 등)	2) 웹 (다음, 네이버, Google, 네이트, Chrome, Dolphin등)	1) SNS (소셜, 메신저, 채팅, 블로그 등)	3) 게임 (시뮬레이션, 롤플레잉, 아케이드, 액션, 보드, 게임머니, 게임아이템 등)	8) 교통 (지하철 노선, 버스 노선, 교통카드 충전, 교통정보, 네비게이션, 콜택시 등)	1	1	1	1	1	1	1) 전혀 아니다	1) 전혀 아니다	1) 전혀 아니다	4) 매우 그렇다	1) 전혀 아니다	1) 전혀 아니다	1) 전혀 아니다	1) 전혀 아니다	1) 전혀 아니다	2) 약간 그렇다	1) 전혀 아니다	1) 전혀 아니다	2) 약간 그렇다	1) 전혀 아니다	3) 그런 편이다	2)	4)	2)	3) 보통	2)	3) 보통	3) 보통	4)	3) 보통	3) 보통	1) 전혀 아니다
786	1) 동의합니다.	1) 남성	27	1) 만 19-29세	1) 예	2) 1시간 이상-6시간 미만	2) 아니오				4	4	2) 웹 (다음, 네이버, Google, 네이트, Chrome, Dolphin등)	4) 엔터테인먼트 (뉴스, 도서, 만화, 미디어 및 동영상, 스포츠, 여행, 음악, 커뮤니티 등)	1) SNS (소셜, 메신저, 채팅, 블로그 등)	12) 도구/생산성 (계산기, 녹음기, 키보드, 블루투스, 위치알림, 백신, 웹하드, 루팅, 메모리 관리 등)	15) 라이프스타일 (전화, 문자, 메세지, 이메일, 주소록, 설문조사, 일기장, 부동산, 배달, 배송조회 등)	1	3	0	3	0	0	2) 약간 그렇다	3) 그런 편이다	1) 전혀 아니다	1) 전혀 아니다	1) 전혀 아니다	1) 전혀 아니다	1) 전혀 아니다	2) 약간 그렇다	1) 전혀 아니다	1) 전혀 아니다	1) 전혀 아니다	2) 약간 그렇다	2) 약간 그렇다	2) 약간 그렇다	2) 약간 그렇다	1) 전혀 아니다	3) 보통	3) 보통	3) 보통	1) 전혀 아니다	3) 보통	3) 보통	1) 전혀 아니다	3) 보통	3) 보통	1) 전혀 아니다
791	1) 동의합니다.	1) 남성	20	1) 만 19-29세	1) 예	2) 1시간 이상-6시간 미만	2) 아니오				3	5	1) SNS (소셜, 메신저, 채팅, 블로그 등)	3) 게임 (시뮬레이션, 롤플레잉, 아케이드, 액션, 보드, 게임머니, 게임아이템 등)	4) 엔터테인먼트 (뉴스, 도서, 만화, 미디어 및 동영상, 스포츠, 여행, 음악, 커뮤니티 등)	8) 교통 (지하철 노선, 버스 노선, 교통카드 충전, 교통정보, 네비게이션, 콜택시 등)	10) 날씨 (날씨 정보, 날씨 위젯 등)	1	0	1	1	0	0	2) 약간 그렇다	2) 약간 그렇다	3) 그런 편이다	1) 전혀 아니다	1) 전혀 아니다	1) 전혀 아니다	2) 약간 그렇다	3) 그런 편이다	1) 전혀 아니다	2) 약간 그렇다	2) 약간 그렇다	2) 약간 그렇다	3) 그런 편이다	2) 약간 그렇다	1) 전혀 아니다	2)	3) 보통	3) 보통	2)	3) 보통	3) 보통	3) 보통	3) 보통	3) 보통	3) 보통	3) 보통
793	1) 동의합니다.	1) 남성	23	1) 만 19-29세	1) 예	3) 6시간 이상-12시간 미만	2) 아니오				6	7	3) 게임 (시뮬레이션, 롤플레잉, 아케이드, 액션, 보드, 게임머니, 게임아이템 등)	1) SNS (소셜, 메신저, 채팅, 블로그 등)	5) 쇼핑 (의류구입, 도서구입, 티켓구입, 중고거래 등)	2) 웹 (다음, 네이버, Google, 네이트, Chrome, Dolphin등)	8) 교통 (지하철 노선, 버스 노선, 교통카드 충전, 교통정보, 네비게이션, 콜택시 등)	2	1	3	1	1	1	2) 약간 그렇다	1) 전혀 아니다	2) 약간 그렇다	1) 전혀 아니다	2) 약간 그렇다	1) 전혀 아니다	1) 전혀 아니다	2) 약간 그렇다	1) 전혀 아니다	1) 전혀 아니다	1) 전혀 아니다	2) 약간 그렇다	2) 약간 그렇다	1) 전혀 아니다	2) 약간 그렇다	4)	3) 보통	2)	2)	3) 보통	3) 보통	3) 보통	2)	4)	4)	3) 보통
794	1) 동의합니다.	1) 남성	25	1) 만 19-29세	1) 예	3) 6시간 이상-12시간 미만	2) 아니오				3.5	5	3) 게임 (시뮬레이션, 롤플레잉, 아케이드, 액션, 보드, 게임머니, 게임아이템 등)	1) SNS (소셜, 메신저, 채팅, 블로그 등)	6) 사진 (사진 촬영 및 편집, 녹화, 갤러리 등)	2) 웹 (다음, 네이버, Google, 네이트, Chrome, Dolphin등)	9) 금융 (증권 정보, 금융 정보, 금융 보안, 폰뱅킹, 청구서, 멤버십, 가계부, 리워드앱 등)	2	2	2	0	0	0	2) 약간 그렇다	1) 전혀 아니다	2) 약간 그렇다	4) 매우 그렇다	1) 전혀 아니다	1) 전혀 아니다	1) 전혀 아니다	1) 전혀 아니다	1) 전혀 아니다	3) 그런 편이다	1) 전혀 아니다	1) 전혀 아니다	2) 약간 그렇다	1) 전혀 아니다	3) 그런 편이다	2)	3) 보통	3) 보통	4)	1) 전혀 아니다	3) 보통	3) 보통	5) 매우 그렇다	3) 보통	4)	3) 보통
798	1) 동의합니다.	1) 남성	25	1) 만 19-29세	1) 예	4) 12시간 이상-18시간 미만	2) 아니오				12	14	1) SNS (소셜, 메신저, 채팅, 블로그 등)	4) 엔터테인먼트 (뉴스, 도서, 만화, 미디어 및 동영상, 스포츠, 여행, 음악, 커뮤니티 등)	6) 사진 (사진 촬영 및 편집, 녹화, 갤러리 등)	15) 라이프스타일 (전화, 문자, 메세지, 이메일, 주소록, 설문조사, 일기장, 부동산, 배달, 배송조회 등)	2) 웹 (다음, 네이버, Google, 네이트, Chrome, Dolphin등)	5	1	0	2	0	0	2) 약간 그렇다	3) 그런 편이다	2) 약간 그렇다	2) 약간 그렇다	1) 전혀 아니다	1) 전혀 아니다	1) 전혀 아니다	1) 전혀 아니다	1) 전혀 아니다	2) 약간 그렇다	1) 전혀 아니다	2) 약간 그렇다	3) 그런 편이다	1) 전혀 아니다	3) 그런 편이다	1) 전혀 아니다	4)	4)	4)	1) 전혀 아니다	3) 보통	2)	4)	3) 보통	4)	4)
809	1) 동의합니다.	1) 남성	22	1) 만 19-29세	1) 예	2) 1시간 이상-6시간 미만	2) 아니오				4	6	1) SNS (소셜, 메신저, 채팅, 블로그 등)	2) 웹 (다음, 네이버, Google, 네이트, Chrome, Dolphin등)	3) 게임 (시뮬레이션, 롤플레잉, 아케이드, 액션, 보드, 게임머니, 게임아이템 등)	4) 엔터테인먼트 (뉴스, 도서, 만화, 미디어 및 동영상, 스포츠, 여행, 음악, 커뮤니티 등)	5) 쇼핑 (의류구입, 도서구입, 티켓구입, 중고거래 등)	1	1	1	1	0	0	1) 전혀 아니다	1) 전혀 아니다	2) 약간 그렇다	3) 그런 편이다	2) 약간 그렇다	2) 약간 그렇다	1) 전혀 아니다	2) 약간 그렇다	2) 약간 그렇다	2) 약간 그렇다	1) 전혀 아니다	1) 전혀 아니다	2) 약간 그렇다	1) 전혀 아니다	3) 그런 편이다	3) 보통	4)	3) 보통	3) 보통	2)	4)	4)	4)	5) 매우 그렇다	5) 매우 그렇다	3) 보통
811	1) 동의합니다.	1) 남성	24	1) 만 19-29세	1) 예	4) 12시간 이상-18시간 미만	2) 아니오				6	10	1) SNS (소셜, 메신저, 채팅, 블로그 등)	2) 웹 (다음, 네이버, Google, 네이트, Chrome, Dolphin등)	6) 사진 (사진 촬영 및 편집, 녹화, 갤러리 등)	14) 교육 (동영상 강의, 사전, 번역기, 강의시간표, 출결관리 등)	8) 교통 (지하철 노선, 버스 노선, 교통카드 충전, 교통정보, 네비게이션, 콜택시 등)	6	4	1	2	1	1	2) 약간 그렇다	2) 약간 그렇다	3) 그런 편이다	1) 전혀 아니다	2) 약간 그렇다	1) 전혀 아니다	2) 약간 그렇다	2) 약간 그렇다	2) 약간 그렇다	1) 전혀 아니다	2) 약간 그렇다	2) 약간 그렇다	3) 그런 편이다	2) 약간 그렇다	1) 전혀 아니다	3) 보통	4)	2)	4)	3) 보통	3) 보통	4)	4)	4)	3) 보통	2)
812	1) 동의합니다.	1) 남성	23	1) 만 19-29세	1) 예	3) 6시간 이상-12시간 미만	2) 아니오				6	9	1) SNS (소셜, 메신저, 채팅, 블로그 등)	2) 웹 (다음, 네이버, Google, 네이트, Chrome, Dolphin등)	4) 엔터테인먼트 (뉴스, 도서, 만화, 미디어 및 동영상, 스포츠, 여행, 음악, 커뮤니티 등)	6) 사진 (사진 촬영 및 편집, 녹화, 갤러리 등)	10) 날씨 (날씨 정보, 날씨 위젯 등)	2	3	1	2	1	1	3) 그런 편이다	1) 전혀 아니다	3) 그런 편이다	4) 매우 그렇다	1) 전혀 아니다	1) 전혀 아니다	2) 약간 그렇다	1) 전혀 아니다	2) 약간 그렇다	2) 약간 그렇다	1) 전혀 아니다	3) 그런 편이다	2) 약간 그렇다	1) 전혀 아니다	3) 그런 편이다	4)	3) 보통	3) 보통	3) 보통	2)	2)	2)	2)	2)	2)	2)
819	1) 동의합니다.	1) 남성	19	1) 만 19-29세	1) 예	2) 1시간 이상-6시간 미만	2) 아니오				3	4	1) SNS (소셜, 메신저, 채팅, 블로그 등)	2) 웹 (다음, 네이버, Google, 네이트, Chrome, Dolphin등)	14) 교육 (동영상 강의, 사전, 번역기, 강의시간표, 출결관리 등)	4) 엔터테인먼트 (뉴스, 도서, 만화, 미디어 및 동영상, 스포츠, 여행, 음악, 커뮤니티 등)	8) 교통 (지하철 노선, 버스 노선, 교통카드 충전, 교통정보, 네비게이션, 콜택시 등)	1	2	0	1	1	1	2) 약간 그렇다	3) 그런 편이다	2) 약간 그렇다	2) 약간 그렇다	1) 전혀 아니다	1) 전혀 아니다	1) 전혀 아니다	2) 약간 그렇다	1) 전혀 아니다	2) 약간 그렇다	1) 전혀 아니다	1) 전혀 아니다	1) 전혀 아니다	1) 전혀 아니다	4) 매우 그렇다	1) 전혀 아니다	1) 전혀 아니다	1) 전혀 아니다	1) 전혀 아니다	3) 보통	1) 전혀 아니다	2)	1) 전혀 아니다	1) 전혀 아니다	1) 전혀 아니다	2)
826	1) 동의합니다.	1) 남성	26	1) 만 19-29세	1) 예	2) 1시간 이상-6시간 미만	2) 아니오				2.5	3.5	2) 웹 (다음, 네이버, Google, 네이트, Chrome, Dolphin등)	8) 교통 (지하철 노선, 버스 노선, 교통카드 충전, 교통정보, 네비게이션, 콜택시 등)	9) 금융 (증권 정보, 금융 정보, 금융 보안, 폰뱅킹, 청구서, 멤버십, 가계부, 리워드앱 등)	16) 시스템 및 기타	3) 게임 (시뮬레이션, 롤플레잉, 아케이드, 액션, 보드, 게임머니, 게임아이템 등)	0	1	0	1	0	1	2) 약간 그렇다	1) 전혀 아니다	2) 약간 그렇다	2) 약간 그렇다	2) 약간 그렇다	1) 전혀 아니다	2) 약간 그렇다	3) 그런 편이다	2) 약간 그렇다	2) 약간 그렇다	1) 전혀 아니다	3) 그런 편이다	2) 약간 그렇다	3) 그런 편이다	2) 약간 그렇다	2)	4)	1) 전혀 아니다	4)	2)	2)	2)	2)	3) 보통	3) 보통	1) 전혀 아니다
829	1) 동의합니다.	1) 남성	22	1) 만 19-29세	1) 예	3) 6시간 이상-12시간 미만	2) 아니오				6	12	1) SNS (소셜, 메신저, 채팅, 블로그 등)	3) 게임 (시뮬레이션, 롤플레잉, 아케이드, 액션, 보드, 게임머니, 게임아이템 등)	5) 쇼핑 (의류구입, 도서구입, 티켓구입, 중고거래 등)	4) 엔터테인먼트 (뉴스, 도서, 만화, 미디어 및 동영상, 스포츠, 여행, 음악, 커뮤니티 등)	8) 교통 (지하철 노선, 버스 노선, 교통카드 충전, 교통정보, 네비게이션, 콜택시 등)	1	1	3	1	1	0	4) 매우 그렇다	4) 매우 그렇다	4) 매우 그렇다	2) 약간 그렇다	3) 그런 편이다	3) 그런 편이다	4) 매우 그렇다	3) 그런 편이다	4) 매우 그렇다	1) 전혀 아니다	2) 약간 그렇다	4) 매우 그렇다	4) 매우 그렇다	2) 약간 그렇다	2) 약간 그렇다	4)	3) 보통	2)	2)	3) 보통	3) 보통	3) 보통	2)	4)	4)	4)
[truncated: 75 more columns]

## Sheet: code
Q1	본 연구에 대한 참여는 자유이며, 연구에 참여하지 않아도 이에 대한 불이익은 전혀 없습니다. 본인은 연구에 대한 내용을 읽고 이해하였으며, 자발적으로 본 연구에 참여하는 것에 동의합니다.
코드값	보기
1	동의합니다.
2	동의하지 않습니다.
Q2	SQ1. 귀하의 성별은 무엇입니까?
코드값	보기
1	남성
2	여성
Q3	SQ2. 귀하의 연령은 어떻게 되십니까?
코드값	보기
Q4	연령리코드
코드값	보기
1	만 19~29세
2	만 30~39세
3	만 40세이상
Q5	SQ3-1. 귀하께서는 현재 스마트폰을 이용하십니까?
코드값	보기
1	예
2	아니오
Q6	SQ3-2. 귀하께서는 하루 중 스마트폰을 얼마나 사용하십니까? 평균 이용 시간 기준으로 응답해주세요.
코드값	보기
1	1시간 미만
2	1시간 이상~6시간 미만
3	6시간 이상~12시간 미만
4	12시간 이상~18시간 미만
5	18시간 이상~24시간 미만
Q7	0. 귀하는 스마트폰 사용량 관리 어플리케이션(앱)을 사용하신 적이 있습니까?_x000D_(ex. 넌 얼마나 쓰니, 엑스키퍼, 하루, 도돌폰3, 등 데이터 사용량 관리 어플리케이션)
코드값	보기
1	예
2	아니오
Q8	0-1. 사용 경험이 있는 스마트폰 사용량 관리 어플리케이션(앱)의 이름을 모두 적어 주세요.
코드값	보기
코드값	보기
코드값	보기
Q9	1.1~2. 지난 1년 동안 하루 평균 몇 시간 정도 스마트폰을 이용했습니까? (소수점 한자리까지 입력 가능)
코드값	보기
코드값	보기
Q10RK1	(1순위) 1-3. 지난 1년 동안 스마트폰을 사용한 용도는 무엇인가요? 가장 많이 사용한 순으로 5가지를 선택해 주십시오.
코드값	보기
1	SNS (소셜, 메신저, 채팅, 블로그 등)
2	웹 (다음, 네이버, Google, 네이트, Chrome, Dolphin등)
3	게임 (시뮬레이션, 롤플레잉, 아케이드, 액션, 보드, 게임머니, 게임아이템 등)
4	엔터테인먼트 (뉴스, 도서, 만화, 미디어 및 동영상, 스포츠, 여행, 음악, 커뮤니티 등)
5	쇼핑 (의류구입, 도서구입, 티켓구입, 중고거래 등)
6	사진 (사진 촬영 및 편집, 녹화, 갤러리 등)
7	건강/운동 (운동량측정, 다이어트, 생리다이어리, 예방접종다이어리, 성분 분석 등)
8	교통 (지하철 노선, 버스 노선, 교통카드 충전, 교통정보, 네비게이션, 콜택시 등)
9	금융 (증권 정보, 금융 정보, 금융 보안, 폰뱅킹, 청구서, 멤버십, 가계부, 리워드앱 등)
10	날씨 (날씨 정보, 날씨 위젯 등)
11	데코레이션 (배경화면, 화면잠금, 런처, 폰트, UI 등)
12	도구/생산성 (계산기, 녹음기, 키보드, 블루투스, 위치알림, 백신, 웹하드, 루팅, 메모리 관리 등)
13	비즈니스 (문서 편집, 문서 뷰어, 캘린더, 일정 관리, 구인구직 등)
14	교육 (동영상 강의, 사전, 번역기, 강의시간표, 출결관리 등)
15	라이프스타일 (전화, 문자, 메세지, 이메일, 주소록, 설문조사, 일기장, 부동산, 배달, 배송조회 등)
16	시스템 및 기타
Q10RK2	(2순위) 1-3. 지난 1년 동안 스마트폰을 사용한 용도는 무엇인가요? 가장 많이 사용한 순으로 5가지를 선택해 주십시오.
코드값	보기
1	SNS (소셜, 메신저, 채팅, 블로그 등)
2	웹 (다음, 네이버, Google, 네이트, Chrome, Dolphin등)
3	게임 (시뮬레이션, 롤플레잉, 아케이드, 액션, 보드, 게임머니, 게임아이템 등)
4	엔터테인먼트 (뉴스, 도서, 만화, 미디어 및 동영상, 스포츠, 여행, 음악, 커뮤니티 등)
5	쇼핑 (의류구입, 도서구입, 티켓구입, 중고거래 등)
6	사진 (사진 촬영 및 편집, 녹화, 갤러리 등)
7	건강/운동 (운동량측정, 다이어트, 생리다이어리, 예방접종다이어리, 성분 분석 등)
8	교통 (지하철 노선, 버스 노선, 교통카드 충전, 교통정보, 네비게이션, 콜택시 등)
9	금융 (증권 정보, 금융 정보, 금융 보안, 폰뱅킹, 청구서, 멤버십, 가계부, 리워드앱 등)
10	날씨 (날씨 정보, 날씨 위젯 등)
11	데코레이션 (배경화면, 화면잠금, 런처, 폰트, UI 등)
12	도구/생산성 (계산기, 녹음기, 키보드, 블루투스, 위치알림, 백신, 웹하드, 루팅, 메모리 관리 등)
13	비즈니스 (문서 편집, 문서 뷰어, 캘린더, 일정 관리, 구인구직 등)
14	교육 (동영상 강의, 사전, 번역기, 강의시간표, 출결관리 등)
15	라이프스타일 (전화, 문자, 메세지, 이메일, 주소록, 설문조사, 일기장, 부동산, 배달, 배송조회 등)
16	시스템 및 기타
Q10RK3	(3순위) 1-3. 지난 1년 동안 스마트폰을 사용한 용도는 무엇인가요? 가장 많이 사용한 순으로 5가지를 선택해 주십시오.
코드값	보기
1	SNS (소셜, 메신저, 채팅, 블로그 등)
2	웹 (다음, 네이버, Google, 네이트, Chrome, Dolphin등)
3	게임 (시뮬레이션, 롤플레잉, 아케이드, 액션, 보드, 게임머니, 게임아이템 등)
4	엔터테인먼트 (뉴스, 도서, 만화, 미디어 및 동영상, 스포츠, 여행, 음악, 커뮤니티 등)
5	쇼핑 (의류구입, 도서구입, 티켓구입, 중고거래 등)
6	사진 (사진 촬영 및 편집, 녹화, 갤러리 등)
7	건강/운동 (운동량측정, 다이어트, 생리다이어리, 예방접종다이어리, 성분 분석 등)
8	교통 (지하철 노선, 버스 노선, 교통카드 충전, 교통정보, 네비게이션, 콜택시 등)
9	금융 (증권 정보, 금융 정보, 금융 보안, 폰뱅킹, 청구서, 멤버십, 가계부, 리워드앱 등)
10	날씨 (날씨 정보, 날씨 위젯 등)
11	데코레이션 (배경화면, 화면잠금, 런처, 폰트, UI 등)
12	도구/생산성 (계산기, 녹음기, 키보드, 블루투스, 위치알림, 백신, 웹하드, 루팅, 메모리 관리 등)
13	비즈니스 (문서 편집, 문서 뷰어, 캘린더, 일정 관리, 구인구직 등)
14	교육 (동영상 강의, 사전, 번역기, 강의시간표, 출결관리 등)
15	라이프스타일 (전화, 문자, 메세지, 이메일, 주소록, 설문조사, 일기장, 부동산, 배달, 배송조회 등)
16	시스템 및 기타
Q10RK4	(4순위) 1-3. 지난 1년 동안 스마트폰을 사용한 용도는 무엇인가요? 가장 많이 사용한 순으로 5가지를 선택해 주십시오.
코드값	보기
1	SNS (소셜, 메신저, 채팅, 블로그 등)
2	웹 (다음, 네이버, Google, 네이트, Chrome, Dolphin등)
3	게임 (시뮬레이션, 롤플레잉, 아케이드, 액션, 보드, 게임머니, 게임아이템 등)
4	엔터테인먼트 (뉴스, 도서, 만화, 미디어 및 동영상, 스포츠, 여행, 음악, 커뮤니티 등)
5	쇼핑 (의류구입, 도서구입, 티켓구입, 중고거래 등)
6	사진 (사진 촬영 및 편집, 녹화, 갤러리 등)
7	건강/운동 (운동량측정, 다이어트, 생리다이어리, 예방접종다이어리, 성분 분석 등)
8	교통 (지하철 노선, 버스 노선, 교통카드 충전, 교통정보, 네비게이션, 콜택시 등)
9	금융 (증권 정보, 금융 정보, 금융 보안, 폰뱅킹, 청구서, 멤버십, 가계부, 리워드앱 등)
10	날씨 (날씨 정보, 날씨 위젯 등)
11	데코레이션 (배경화면, 화면잠금, 런처, 폰트, UI 등)
12	도구/생산성 (계산기, 녹음기, 키보드, 블루투스, 위치알림, 백신, 웹하드, 루팅, 메모리 관리 등)
13	비즈니스 (문서 편집, 문서 뷰어, 캘린더, 일정 관리, 구인구직 등)
14	교육 (동영상 강의, 사전, 번역기, 강의시간표, 출결관리 등)
15	라이프스타일 (전화, 문자, 메세지, 이메일, 주소록, 설문조사, 일기장, 부동산, 배달, 배송조회 등)
16	시스템 및 기타
Q10RK5	(5순위) 1-3. 지난 1년 동안 스마트폰을 사용한 용도는 무엇인가요? 가장 많이 사용한 순으로 5가지를 선택해 주십시오.
코드값	보기
1	SNS (소셜, 메신저, 채팅, 블로그 등)
2	웹 (다음, 네이버, Google, 네이트, Chrome, Dolphin등)
3	게임 (시뮬레이션, 롤플레잉, 아케이드, 액션, 보드, 게임머니, 게임아이템 등)
4	엔터테인먼트 (뉴스, 도서, 만화, 미디어 및 동영상, 스포츠, 여행, 음악, 커뮤니티 등)
5	쇼핑 (의류구입, 도서구입, 티켓구입, 중고거래 등)
6	사진 (사진 촬영 및 편집, 녹화, 갤러리 등)
7	건강/운동 (운동량측정, 다이어트, 생리다이어리, 예방접종다이어리, 성분 분석 등)
8	교통 (지하철 노선, 버스 노선, 교통카드 충전, 교통정보, 네비게이션, 콜택시 등)
9	금융 (증권 정보, 금융 정보, 금융 보안, 폰뱅킹, 청구서, 멤버십, 가계부, 리워드앱 등)
10	날씨 (날씨 정보, 날씨 위젯 등)
11	데코레이션 (배경화면, 화면잠금, 런처, 폰트, UI 등)
12	도구/생산성 (계산기, 녹음기, 키보드, 블루투스, 위치알림, 백신, 웹하드, 루팅, 메모리 관리 등)
13	비즈니스 (문서 편집, 문서 뷰어, 캘린더, 일정 관리, 구인구직 등)
14	교육 (동영상 강의, 사전, 번역기, 강의시간표, 출결관리 등)
15	라이프스타일 (전화, 문자, 메세지, 이메일, 주소록, 설문조사, 일기장, 부동산, 배달, 배송조회 등)
16	시스템 및 기타
Q11	1-4. 귀하가 생각하는 어플리케이션 그룹의 하루 평균 사용 시간을 적어주세요.
코드값	보기
코드값	보기
코드값	보기
코드값	보기
코드값	보기
코드값	보기
Q12	2-1. 스마트폰의 지나친 사용으로 학교성적이나 업무능률이 떨어진다.
코드값	보기
1	전혀 _x000D_아니다
2	약간 _x000D_그렇다
3	그런 _x000D_편이다
4	매우 _x000D_그렇다
Q13	2-2. 스마트폰을 사용하지 못하면 온 세상을 잃을 것 같은 생각이 든다.
코드값	보기
1	전혀 _x000D_아니다
2	약간 _x000D_그렇다
3	그런 _x000D_편이다
4	매우 _x000D_그렇다
Q14	2-3. 스마트폰을 사용할 때 그만해야지 라고 생각은 하면서도 계속한다.
코드값	보기
1	전혀 _x000D_아니다
2	약간 _x000D_그렇다
3	그런 _x000D_편이다
4	매우 _x000D_그렇다
Q15	2-4. 스마트폰이 없어도 불안하지 않다.
코드값	보기
1	전혀 _x000D_아니다
2	약간 _x000D_그렇다
3	그런 _x000D_편이다
4	매우 _x000D_그렇다
Q16	2-5. 수시로 스마트폰을 사용하다가 지적을 받은 적이 있다.
코드값	보기
1	전혀 _x000D_아니다
2	약간 _x000D_그렇다
3	그런 _x000D_편이다
4	매우 _x000D_그렇다
Q17	2-6. 가족이나 친구들과 함께 있는 것보다 스마트폰을 사용하고 있는 것이 더 즐겁다.
코드값	보기
1	전혀 _x000D_아니다
2	약간 _x000D_그렇다
3	그런 _x000D_편이다
4	매우 _x000D_그렇다
Q18	2-7. 스마트폰 사용시간을 줄이려고 해 보았지만 실패한다.
코드값	보기
1	전혀 _x000D_아니다
2	약간 _x000D_그렇다
3	그런 _x000D_편이다
4	매우 _x000D_그렇다
Q19	2-8. 스마트폰을 사용할 수 없게 된다면 견디기 힘들 것이다
코드값	보기
1	전혀 _x000D_아니다
2	약간 _x000D_그렇다
3	그런 _x000D_편이다
4	매우 _x000D_그렇다
Q20	2-9. 스마트폰을 너무 자주 또는 오래한다고 가족이나 친구들로부터 불평을 들은 적이 있다.
코드값	보기
1	전혀 _x000D_아니다
2	약간 _x000D_그렇다
3	그런 _x000D_편이다
4	매우 _x000D_그렇다
Q21	2-10. 스마트폰 사용에 많은 시간을 보내지 않는다.
코드값	보기
1	전혀 _x000D_아니다
2	약간 _x000D_그렇다
3	그런 _x000D_편이다
4	매우 _x000D_그렇다
Q22	2-11. 스마트폰이 앱에 없으면, 하루 종일 일 (또는 공부)이 손에 안 잡힌다.
코드값	보기
1	전혀 _x000D_아니다
2	약간 _x000D_그렇다
3	그런 _x000D_편이다
4	매우 _x000D_그렇다
Q23	2-12. 스마트폰을 사용하느라 지금 하고 있는 일(공부)에 집중이 안 된 적이 있다.
코드값	보기
1	전혀 _x000D_아니다
2	약간 _x000D_그렇다
3	그런 _x000D_편이다
4	매우 _x000D_그렇다
Q24	2-13. 스마트폰 사용에 많은 시간을 보내는 것이 습관화되었다.
코드값	보기
1	전혀 _x000D_아니다
2	약간 _x000D_그렇다
3	그런 _x000D_편이다
4	매우 _x000D_그렇다
Q25	2-14. 스마트폰이 없으면 안절부절 못하고 초조해진다.
코드값	보기
1	전혀 _x000D_아니다
2	약간 _x000D_그렇다
3	그런 _x000D_편이다
4	매우 _x000D_그렇다
Q26	2-15. 스마트폰 사용이 지금 하고 있는 일(공부)에 방해가 되지 않는다.
코드값	보기
1	전혀 _x000D_아니다
2	약간 _x000D_그렇다
3	그런 _x000D_편이다
4	매우 _x000D_그렇다
Q27	3-1. 귀하는 본 시스템을 사용하기 위한 학습(어플리케이션 설치, 교육 지침 등) 시간이 많이 걸릴 것이라고 생각하십니까?
코드값	보기
1	전혀 _x000D_아니다
2
3	보통
4
5	매우 _x000D_그렇다
Q28	3-2. 귀하는 본 시스템의 사용이 쉬울 것이라고 생각하십니까?
코드값	보기
1	전혀 _x000D_아니다
2
3	보통
4
5	매우 _x000D_그렇다
Q29	3-3. 귀하는 본 시스템을 통해 스마트폰 과의존 치료가 쉬워질 것 같습니까?
코드값	보기
1	전혀 _x000D_아니다
2
3	보통
4
5	매우 _x000D_그렇다
Q30	3-4. 귀하는 본 시스템을 사용을 위한 학습(어플리케이션 설치, 교육 지침 등)이 쉬울 것이라고 생각하십니까?
코드값	보기
1	전혀 _x000D_아니다
2
3	보통
4
5	매우 _x000D_그렇다
Q31	3-5. 귀하는 본 시스템이 사용하기 어려울 것이라고 생각하십니까?
코드값	보기
1	전혀 _x000D_아니다
2
3	보통
4
5	매우 _x000D_그렇다
Q32	4-1. 귀하는 본 시스템을 이용하면 스마트폰 이용에 대한 정보를 얼마나 유용하게 열람할 수 있을 것 같습니까?
코드값	보기
1	전혀 _x000D_아니다
2
3	보통
4
5	매우 _x000D_그렇다
Q33	4-2. 귀하는 본 시스템을 통해 환자-의료진 간에 정보 소통이 얼마나 활발해질 것이라고 생각하십니까?
코드값	보기
1	전혀 _x000D_아니다
2
3	보통
4
5	매우 _x000D_그렇다
Q34	4-3. 귀하는 본 시스템을 사용하면, 상담사와 불필요한 상담 수가 줄어들 것이라고 생각하십니까?
코드값	보기
1	전혀 _x000D_아니다
2
3	보통
4
5	매우 _x000D_그렇다
Q35	4-4. 귀하는 본 시스템을 이용하면, 의료 서비스의 질이 증가할 것이라고 기대됩니까?
코드값	보기
1	전혀 _x000D_아니다
2
3	보통
4
5	매우 _x000D_그렇다
Q36	4-5. 귀하는 본 시스템이 과의존을 잘못 진단하는 위험성을 줄이는데 유용할 것이라고 생각하십니까?
코드값	보기
1	전혀 _x000D_아니다
2
3	보통
4
5	매우 _x000D_그렇다
Q37	5-1. 귀하는 스마트폰 사용량 정보를 본 시스템을 통해서 전송하는 것이 안전하다고 생각하십니까?
코드값	보기
1	전혀 _x000D_아니다
2
3	보통
4
5	매우 _x000D_그렇다
Q38	5-2. 귀하는 본 시스템이 개인 정보를 전송하기에 충분한 보안이 갖춰졌다고 생각하십니까?
코드값	보기
1	전혀 _x000D_아니다
2
3	보통
4
5	매우 _x000D_그렇다
Q39	5-3. 귀하는 본 시스템을 통해서 개인 정보를 제공하는 것에 대해서 안심이 되십니까?
코드값	보기
1	전혀 _x000D_아니다
2
3	보통
4
5	매우 _x000D_그렇다
Q40	5-4. 귀하는 본 시스템처럼 스마트폰을 사용하는 것이 개인정보를 전송하기에 적합한 수단이라고 생각하십니까?
코드값	보기
1	전혀 _x000D_아니다
2
3	보통
4
5	매우 _x000D_그렇다
Q41	5-5. 귀하는 스마트폰 사용량 정보를 본 시스템을 통해서 전송하는 것이 불안하십니까?
코드값	보기
1	전혀 _x000D_아니다
2
3	보통
4
5	매우 _x000D_그렇다
Q42	6-1. 귀하는 모바일 기술에 대해서 거부감이 크십니까?
코드값	보기
1	전혀 _x000D_아니다
2
3	보통
4
5	매우 _x000D_그렇다
Q43	6-2. 귀하는 모바일 기술 변화에 대해 수용적인 편입니까?
코드값	보기
1	전혀 _x000D_아니다
2
3	보통
4
5	매우 _x000D_그렇다
Q44	6-3. 귀하는 모바일 기술에 대한 적응력이 좋은 편이십니까?
코드값	보기
1	전혀 _x000D_아니다
2
3	보통
4
5	매우 _x000D_그렇다
Q45	6-4. 귀하는 익명의 인터넷과 같은 정보통신망에서도 양심적으로 활동하시는 편입니까?
코드값	보기
1	전혀 _x000D_아니다
2
3	보통
4
5	매우 _x000D_그렇다
Q46	6-5. 귀하는 정보통신 기술에 대해서 얼마나 친근하십니까?
코드값	보기
1	전혀 _x000D_아니다
2
3	보통
4
5	매우 _x000D_그렇다
Q47	7-1. 귀하는 정보통신 기술을 이용한 본 시스템 사용에 대한 거부감이 있으십니까?
코드값	보기
1	전혀 _x000D_아니다
2
3	보통
4
5	매우 _x000D_그렇다
Q48	7-2. 귀하는 지금까지 과의존 관리 서비스의 진단 방법에 변화를 줄 수 있는 본 시스템을 사용하는데 거부감이 드십니까?
코드값	보기
1	전혀 _x000D_아니다
2
3	보통
4
5	매우 _x000D_그렇다
Q49	7-3. 귀하는 본 시스템이 어떠한 형태로든 현재 일상생활에 변화를 줄 수도 있는 것에 대해 거부감이 드십니까?
코드값	보기
1	전혀 _x000D_아니다
2
3	보통
4
5	매우 _x000D_그렇다
Q50	7-4. 귀하는 정보통신 기술을 기반으로 한 본 시스템을 수용할 생각이 있으십니까?
코드값	보기
1	전혀 _x000D_아니다
2
3	보통
4
5	매우 _x000D_그렇다
Q51	7-5. 귀하는 현재 과의존 관리 서비스에 대한 진단 방법에 변화를 줄 수도 있는 본 시스템을 수용할 생각이 있으십니까?
코드값	보기
1	전혀 _x000D_아니다
2
3	보통
4
5	매우 _x000D_그렇다
Q52	8-1. 가족이나 친지 등 주변 사람들이 귀하가 본 시스템을 이용하는데 찬성할 것 같습니까?
코드값	보기
1	전혀 _x000D_아니다
2
3	보통
4
5	매우 _x000D_그렇다
Q53	8-2. 귀하는 동료들이 본 시스템을 이용하는데 긍정적으로 생각할 것 같습니까?
코드값	보기
1	전혀 _x000D_아니다
2
3	보통
4
5	매우 _x000D_그렇다
Q54	8-3. 귀하는 의사 선생님들이 본 시스템에 대해 긍정적으로 생각할 것 같습니까?
코드값	보기
1	전혀 _x000D_아니다
2
3	보통
4
5	매우 _x000D_그렇다
Q55	8-4. 귀하는 가족이나 친지 등 주변 사람들이 본인이 본 시스템을 이용하는데 얼마나 부정적으로 생각할 것 같습니까?
코드값	보기
1	전혀 _x000D_아니다
2
3	보통
4
5	매우 _x000D_그렇다
Q56	8-5. 귀하는 동료들이 본 시스템을 이용하는데 부정적으로 생각할 것 같습니까?
코드값	보기
1	전혀 _x000D_아니다
2
3	보통
4
5	매우 _x000D_그렇다
Q57	9-1. 귀하는 실제 스마트폰 과의존을 예방·치료하는 의료 서비스를 이용하게 된다면, 본 시스템을 이용할 의향이 있습니까?
코드값	보기
1	전혀 _x000D_아니다
2
3	보통
4
5	매우 _x000D_그렇다
Q58	9-2. 귀하는 기회가 된다면, 주변인들에게 본 시스템을 추천할 의향이 있습니까?
코드값	보기
1	전혀 _x000D_아니다
2
3	보통
4
5	매우 _x000D_그렇다
Q59	9-3. 귀하는 본 시스템을 이용할 기회가 생겼을 때, 실제로 이용할 의향이 있습니까?
코드값	보기
1	전혀 _x000D_아니다
2
3	보통
4
5	매우 _x000D_그렇다
Q60	9-4. 본 시스템이 실제로 상용화 되었을 때, 이 서비스를 이용할 확률은 얼마나 됩니까?
코드값	보기
1	전혀 _x000D_아니다
2
3	보통
4
5	매우 _x000D_그렇다
Q61	9-5. 본 시스템이 상용화 되면, 사용과 관련된 비용을 지불할 의사가 있으십니까?
코드값	보기
1	전혀 _x000D_아니다
2
3	보통
4
5	매우 _x000D_그렇다
Q62	10-1. 귀하는 본 시스템을 사용하는데 다른 사람의 도움이 필요하십니까?
코드값	보기
1	전혀 _x000D_아니다
2
3	보통
4
5	매우 _x000D_그렇다
Q63	10-2. 귀하는 기술적인 지원을 받아야만 본 시스템 이용할 수 있습니까?
코드값	보기
1	전혀 _x000D_아니다
2
3	보통
4
5	매우 _x000D_그렇다
Q64	10-3. 귀하는 본 시스템을 별 도움 없이도 이용할 수 있습니까?
코드값	보기
1	전혀 _x000D_아니다
2
3	보통
4
5	매우 _x000D_그렇다
Q65	10-4. 귀하는 본 시스템을 사용하는 것에 대한 자신감을 가지고 계십니까?
코드값	보기
1	전혀 _x000D_아니다
2
3	보통
4
5	매우 _x000D_그렇다
Q66	11-1. 귀하는 본 시스템을 이용하기 위한 정보를 원활히 찾을 수 있습니까?
코드값	보기
1	전혀 _x000D_아니다
2
3	보통
4
5	매우 _x000D_그렇다
Q67	11-2. 귀하는 본 시스템을 이용하기에 정보 통신 기술에 대해 충분히 친숙하다고 생각하십니까?
코드값	보기
1	전혀 _x000D_아니다
2
3	보통
4
5	매우 _x000D_그렇다
Q68	11-3. 귀하는 본 시스템을 적절한 시기에 사용하기 위해 필요한 유용한 정보를 쉽게 찾을 수 있다고 생각하십니까?
코드값	보기
1	전혀 _x000D_아니다
2
3	보통
4
5	매우 _x000D_그렇다
Q69	11-4. 귀하는 본 시스템 이용여부를 결정하기 위하여, 관련된 정보를 찾는데 어려움이 있으십니까?
코드값	보기
1	전혀 _x000D_아니다
2
3	보통
4
5	매우 _x000D_그렇다
Q70	11-5. 귀하는 본 시스템을 적절한 시기에 이용할 수 있도록 이에 대한 정보를 찾는데 어려움이 있으십니까?
코드값	보기
1	전혀 _x000D_아니다
2
3	보통
4
5	매우 _x000D_그렇다
Q71	12-1. 귀하는 의사 선생님들이 본 시스템을 사용함으로써 다른 환자들과 원활하게 의사소통 할 수 있을 것이라고 생각하십니까?
코드값	보기
1	전혀 _x000D_아니다
2
3	보통
4
5	매우 _x000D_그렇다
Q72	12-2. 귀하는 본 시스템의 영향력이 클 것이라고 예상하십니까?
코드값	보기
1	전혀 _x000D_아니다
2
3	보통
4
5	매우 _x000D_그렇다
Q73	12-3. 귀하는 본 시스템을 사용하면, 환자들이 의사들과 소통이 더 많아질 것이라고 생각하십니까?
코드값	보기
1	전혀 _x000D_아니다
2
3	보통
4
5	매우 _x000D_그렇다
Q74	12-4. 귀하는 본 시스템이 영향력이 작거나 없을 것이라고 예상하십니까?
코드값	보기
1	전혀 _x000D_아니다
2
3	보통
4
5	매우 _x000D_그렇다
Q75	12-5. 귀하는 본 시스템이 상용화된다면, 의사들이 환자의 스마트폰 사용량을 더 원활히 살펴볼 수 있을 것이라고 예상하십니까?
코드값	보기
1	전혀 _x000D_아니다
2
3	보통
4
5	매우 _x000D_그렇다
Q76	13-1. 귀하는 의사가 본 시스템을 통해 진단하는 것이 이상하다고 생각하십니까?
코드값	보기
1	전혀 _x000D_아니다
2
3	보통
4
5	매우 _x000D_그렇다
Q77	13-2. 귀하는 의사라면 본 시스템을 이용해서 환자를 돌봐야한다고 생각하십니까?
코드값	보기
1	전혀 _x000D_아니다
2
3	보통
4
5	매우 _x000D_그렇다
Q78	13-3. 의사들이 스마트폰 과의존 관리를 위해 본 시스템을 이용하는 것이 적절하다고 느낄 것이라고 생각하십니까?
코드값	보기
1	전혀 _x000D_아니다
2
3	보통
4
5	매우 _x000D_그렇다
Q79	13-4. 귀하는 의사가 본 시스템을 통해 진단하는 것이 적절하다고 생각하십니까?
코드값	보기
1	전혀 _x000D_아니다
2
3	보통
4
5	매우 _x000D_그렇다
Q80	13-5. 귀하는 의사라면 본 시스템을 이용해서 환자를 돌보는 것이 부적절하다고 생각하십니까?
코드값	보기
1	전혀 _x000D_아니다
2
3	보통
4
5	매우 _x000D_그렇다
Q81	14-1. 나는 본 서비스 사용량 결과 등에 대해서 의료진에게 이야기 하는 것이 어렵지 않다.
코드값	보기
1	전혀 _x000D_아니다
2
3	보통
4
5	매우 _x000D_그렇다
Q82	14-2. 본 서비스 사용 결과에 대해서 다른 사람들에게 쉽게 이야기 할 수 있다.
코드값	보기
1	전혀 _x000D_아니다
2
3	보통
4
5	매우 _x000D_그렇다
Q83	14-3. 본 서비스 사용 결과를 명확히 이야기 할 수 있다.
코드값	보기
1	전혀 _x000D_아니다
2
3	보통
4
5	매우 _x000D_그렇다
Q84	14-4. 본 서비스 사용 결과에 대해서 의료진이나 다른 사람들에게 전달 할 수 있다.
코드값	보기
1	전혀 _x000D_아니다
2
3	보통
4
5	매우 _x000D_그렇다
Q85	14-5. 본 서비스의 사용이 유익하거나 유익하지 않은 이유를 설명하는 것에 어려움이 따를 것 같다.
코드값	보기
1	전혀 _x000D_아니다
2
3	보통
4
5	매우 _x000D_그렇다
Q86	15-1. 본 서비스를 통해 발생할 비용이 부담스럽다.
코드값	보기
1	전혀 _x000D_아니다
2
3	보통
4
5	매우 _x000D_그렇다
Q87	15-2. 본 서비스가 나의 스마트폰 사용량 관리에 얼마나 도움을 줄지 서비스에 확신이 없다.
코드값	보기
1	전혀 _x000D_아니다
2
3	보통
4
5	매우 _x000D_그렇다
Q88	15-3. 본 서비스를 통해 내가 원하는 서비스를 제공받을 수 있을지 의문이다.
코드값	보기
1	전혀 _x000D_아니다
2
3	보통
4
5	매우 _x000D_그렇다
Q89	15-4. 본 서비스를 통해 충분하지 못하거나 잘못된 건강정보를 제공 받을시 오히려 나에게 해로울 것 같다.
코드값	보기
1	전혀 _x000D_아니다
2
3	보통
4
5	매우 _x000D_그렇다
Q90	15-5. 본 서비스를 통해 나의 프라이버시가 침해당하는 기분이 들 것 같다.
코드값	보기
1	전혀 _x000D_아니다
2
3	보통
4
5	매우 _x000D_그렇다
Q91	16-1. 나의 실제 스마트폰 사용량을 알고 싶다.
코드값	보기
1	전혀 _x000D_아니다
2
3	보통
4
5	매우 _x000D_그렇다
Q92	16-2. 나의 사용량에 대한 추이를 확인하고 싶다.
코드값	보기
1	전혀 _x000D_아니다
2
3	보통
4
5	매우 _x000D_그렇다
Q93	16-3. 사용량이 지나치게 많을 경우 알림 서비스를 받고 싶다.
코드값	보기
1	전혀 _x000D_아니다
2
3	보통
4
5	매우 _x000D_그렇다
Q94	16-4. 내가 주로 이용하는 게임 또는 앱 등에 대한 사용패턴을 알고 싶다.
코드값	보기
1	전혀 _x000D_아니다
2
3	보통
4
5	매우 _x000D_그렇다
Q95	16-5. 스마트폰 사용 조절과 관련된 다양한 정보를 받고 싶다.
코드값	보기
1	전혀 _x000D_아니다
2
3	보통
4
5	매우 _x000D_그렇다
Q96	16-6. 스마트폰의 과도한 사용욕구를 줄일 수 있는 방법을 알고 싶다.
코드값	보기
1	전혀 _x000D_아니다
2
3	보통
4
5	매우 _x000D_그렇다
Q97	16-7. 앱 내에 커뮤니티 활동을 할 수 있는 공간이 있었으면 좋겠다.
코드값	보기
1	전혀 _x000D_아니다
2
3	보통
4
5	매우 _x000D_그렇다
Q98	16-8. 의료진과 메시지를 주고받고 싶다.
코드값	보기
1	전혀 _x000D_아니다
2
3	보통
4
5	매우 _x000D_그렇다
Q99	16-9. GPS 서비스를 이용하여 가까운 지역의 상담센터 정보를 받고 싶다.
코드값	보기
1	전혀 _x000D_아니다
2
3	보통
4
5	매우 _x000D_그렇다
Q100	16-10. 일일 목표 사용시간을 설정하는 서비스를 받고 싶다.
코드값	보기
1	전혀 _x000D_아니다
2
3	보통
4
5	매우 _x000D_그렇다
Q101	16-11. 스마트폰 앱 실행 시, 사용량 조절을 결심한 이유를 되새기고 싶다.
코드값	보기
1	전혀 _x000D_아니다
2
3	보통
4
5	매우 _x000D_그렇다
Q102	16-12. 다른 사용자와 자신의 사용량을 비교해주는 서비스를 받고 싶다.
코드값	보기
1	전혀 _x000D_아니다
2
3	보통
4
5	매우 _x000D_그렇다
Q103	16-13. 나의 스마트폰 중독 지수를 확인하고 싶다.
코드값	보기
1	전혀 _x000D_아니다
2
3	보통
4
5	매우 _x000D_그렇다
Q104	16-14. 하루목표 사용시간 초과시 스마트폰 사용 차단 서비스를 받고 싶다.
코드값	보기
1	전혀 _x000D_아니다
2
3	보통
4
5	매우 _x000D_그렇다
Q105	16-15. 본 서비스로 스마트폰 사용량 관리를 받을 시 제공받을 수 있는 서비스에 대한 조사입니다._x000D_만약 본인이 받고 싶은 서비스가 있다면, 자유롭게 적어 주세요.
코드값	보기
Q106	DQ1. 귀하께서 현재 거주하시는 지역은 어디입니까?
코드값	보기
1	서울
2	경기/인천
3	강원
4	충청(세종 포함)
5	전라
6	경상
7	제주
8	기타
코드값	보기
Q107	DQ2. 실례지만 귀하의 최종 학력은 어떻게 되십니까?
코드값	보기
1	고졸 이하
2	대학생
3	대졸
4	대학원 졸업 이상
Q108	DQ3. 귀하의 직업은 무엇입니까?
코드값	보기
1	사무직
2	관리직
3	서비스업
4	전문기술직
5	농.임.축산.어업
6	생산직
7	단순노무
8	학생
9	전업주부
10	무직
11	기타
코드값	보기
Q109	DQ4. 실례지만 귀하의 월 평균 가구 소득은 얼마입니까?
코드값	보기
1	100만원 미만
2	100만원~200만원 미만
3	200만원~300만원 미만
4	300만원~400만원 미만
5	400만원 이상
Q110	DQ5. 귀하께서 생각하시기에 귀하의 사회 경제적 지위는 다음 중 어디에 해당한다고 생각하십니까?
코드값	보기
1	하위층
2	중위층
3	상위층
